# Supplementary material for: Nephron progenitor commitment is a stochastic process influenced by cell migration
Source: eLife. 2019 Jan 24;8:e41156. doi: 10.7554/eLife.41156 (PMC6363379; doi:10.7554/eLife.41156)
Supplement: Supplementary file 1. [file elife-41156-supp1.zip]

Archive with 10 entries (10 files):
- cluster_9.csv
- cluster_0.csv
- cluster_1.csv
- cluster_2.csv
- cluster_3.csv
- cluster_4.csv
- cluster_5.csv
- cluster_6.csv
- cluster_7.csv
- cluster_8.csv
