# Supplementary material for: Nephron progenitor commitment is a stochastic process influenced by cell migration
Source: eLife. 2019 Jan 24;8:e41156. doi: 10.7554/eLife.41156 (PMC6363379; doi:10.7554/eLife.41156)
Supplement: Supplementary file 1. [file elife-41156-supp1.zip › cluster_9.csv]

	p_val	avg_logFC	pct.1	pct.2	p_val_adj	cluster	gene
1	0	0.759742396730561	0.82	0.011	0	9	Tspo2
2	1.75350969954379e-301	1.0487457407021	0.7	0.008	3.20366222106651e-297	9	Trim10
3	4.5908425817839e-272	0.84998852405958	0.4	0.001	8.38746939691919e-268	9	Cldn13
4	1.80889952730758e-258	1.55133919924764	0.44	0.002	3.30485943639095e-254	9	Hemgn
5	2.20144228323651e-249	0.554148243747661	0.44	0.002	4.0220350514731e-245	9	Rhag
6	1.43423520707308e-210	0.27894895267783	0.3	0	2.62034772332252e-206	9	6030468B19Rik
7	1.2683148983876e-209	1.1374483539296	0.52	0.006	2.31721131935414e-205	9	Rhd
8	6.40964196478416e-199	0.271450941555512	0.4	0.003	1.17104158696607e-194	9	Spta1
9	4.0218340896282e-195	0.520200080865938	0.44	0.004	7.34789088175073e-191	9	Kel
10	2.95887399685426e-193	0.34145569145033	0.36	0.002	5.40586279225273e-189	9	Hbq1b
11	1.44510538944647e-192	0.644356160059832	0.38	0.003	2.64020754651871e-188	9	Ermap
12	4.17293393921046e-188	1.56810444210282	0.66	0.016	7.6239503069375e-184	9	Slc4a1
13	1.35747931853607e-185	0.371889311863903	0.36	0.002	2.4801147149654e-181	9	Gata1
14	2.4929413109809e-177	2.33856983517606	0.86	0.034	4.5546037751621e-173	9	Gypa
15	4.15575967335329e-165	0.410425037690898	0.4	0.005	7.59257292321645e-161	9	Gm867
16	2.53095750279704e-152	0.472939913395037	0.5	0.011	4.6240593576102e-148	9	Sptb
17	1.24838594919018e-144	0.387302129037169	0.4	0.006	2.28080112917046e-140	9	Epb42
18	2.26677087347194e-141	0.675664432933564	0.38	0.006	4.14139038583324e-137	9	Icam4
19	2.98733380193022e-132	0.685459221220334	0.82	0.044	5.45785885612651e-128	9	Fam46c
20	3.29303952047677e-120	0.291370613705968	0.4	0.009	6.01638320391105e-116	9	Fn3k
21	2.73777284188402e-116	1.83940124425597	1	0.09	5.0019109821221e-112	9	Snca
22	6.27505046835582e-114	0.250231246429008	0.44	0.012	1.14645172056861e-109	9	Isg20
23	1.1753214954466e-113	0.36290146774182	0.52	0.018	2.14731237218093e-109	9	Rec114
24	7.23347415668914e-95	0.581717016489536	0.46	0.017	1.32155572842711e-90	9	Nxpe2
25	4.75259841093024e-88	0.286889938900745	0.36	0.011	8.68299729676954e-84	9	Ank1
26	8.09203952972111e-83	0.287696224803053	0.36	0.011	1.47841562208005e-78	9	Ackr1
27	7.97365154256342e-82	1.95890456032858	0.96	0.126	1.45678613682634e-77	9	Alas2
28	4.27526331988122e-80	0.824447810885951	0.46	0.022	7.81090608542299e-76	9	Klf1
29	4.87577018675949e-65	0.719333105683561	0.68	0.066	8.90803213120959e-61	9	Dhrs11
30	5.82733307937101e-65	1.49232397445151	0.86	0.124	1.06465375360108e-60	9	Pnpo
31	1.32948686190933e-64	2.78586847379841	0.8	0.103	2.42897249670834e-60	9	Car2
32	6.41034079070419e-63	1.30075898357552	1	0.199	1.17116926246166e-58	9	Ube2l6
33	9.05269867028519e-63	0.996693720231059	0.94	0.154	1.6539280470611e-58	9	Fam210b
34	2.52667058736501e-62	1.01828156056798	0.54	0.042	4.61622716311587e-58	9	Tuba4a
35	1.08394792673141e-58	0.358149489329745	0.38	0.021	1.98037286213829e-54	9	Nfe2
36	8.14716934546104e-58	1.89886797712985	0.96	0.19	1.48848783941573e-53	9	Slc25a37
37	1.3437712852036e-44	0.272631053186728	0.42	0.034	2.45507013806697e-40	9	Gm16867
38	1.50863626980849e-42	0.271598502404992	0.4	0.032	2.75627846494011e-38	9	Tspan8
39	6.53751499519536e-42	0.585736149962227	0.58	0.074	1.19440398962219e-37	9	Tspan33
40	9.21069120199856e-42	0.294649808905388	0.32	0.021	1.68279328260514e-37	9	Kcnn4
41	5.73857779855697e-41	1.50508208121887	0.98	0.35	1.04843816379636e-36	9	Fech
42	1.1993140303942e-40	0.424653576951562	0.42	0.038	2.19114673353021e-36	9	Tspan32
43	5.53559440555865e-36	0.251049791849755	0.5	0.061	1.01135309789557e-31	9	Syt14
44	1.30676137365264e-35	1.89480411862639	0.48	0.059	2.38745302966337e-31	9	Mt2
45	8.58821086027119e-34	4.30039359648308	1	0.998	1.56906612417155e-29	9	Hbb-bt
46	9.11278836222983e-34	4.15178760279234	1	1	1.66490643377939e-29	9	Hba-a1
47	9.7029318912287e-34	4.11182702552326	1	1	1.77272565652748e-29	9	Hba-a2
48	1.15892193946469e-33	3.91747184141983	1	1	2.11735038340199e-29	9	Hbb-bs
49	4.84613028215993e-30	1.5398422140409	0.92	0.44	8.85388002550619e-26	9	Mkrn1
50	1.33725837584773e-28	0.789191631014909	0.76	0.212	2.4431710526738e-24	9	Rbm38
51	2.38598428875899e-28	0.319651024611498	0.46	0.065	4.35919329556267e-24	9	Ell2
52	3.18935382372278e-28	0.361855817272812	0.46	0.068	5.82694943594152e-24	9	Tmod1
53	7.1016654187095e-28	1.61838652708421	0.98	0.574	1.29747427199823e-23	9	Blvrb
54	4.72568411738502e-27	0.373795418753179	0.36	0.043	8.63382488246244e-23	9	Dmtn
55	3.20400025153921e-26	1.67446343299943	0.72	0.176	5.85370845956214e-22	9	Mt1
56	9.91278080068005e-26	0.263604246581448	0.2	0.013	1.81106505228424e-21	9	Slc38a5
57	8.74872892471456e-25	0.795235942606907	0.96	0.548	1.59839277454535e-20	9	March2
58	1.32623885389624e-23	0.491627757767722	0.58	0.134	2.42303838606843e-19	9	E2f2
59	3.64926131960467e-23	0.618617369016281	0.8	0.266	6.66720043091772e-19	9	Grina
60	1.40511915463739e-22	0.601214123621319	0.74	0.232	2.5671526955225e-18	9	Cdc25b
61	4.57682377319275e-22	0.357645739333713	0.7	0.196	8.36185703362316e-18	9	Txnrd2
62	6.50089137431685e-22	1.71454100755828	1	0.943	1.18771285408769e-17	9	Gpx1
63	1.99837917789046e-19	1.19574514533788	1	0.991	3.65103875800587e-15	9	Prdx2
64	2.12814497499458e-19	0.562217579416662	0.88	0.416	3.88812086931511e-15	9	Epb41
65	6.7405481483584e-19	0.298018694703171	0.64	0.18	1.23149814670508e-14	9	Cdr2
66	7.05113445920188e-19	0.859502318308636	0.8	0.368	1.28824226569618e-14	9	Bpgm
67	2.22751694231224e-18	1.01828656845431	0.78	0.358	4.06967345360447e-14	9	Urod
68	2.40824261435409e-18	0.440038732238142	0.6	0.173	4.39985925642492e-14	9	Ssx2ip
69	3.95610268704682e-18	0.346679592790404	0.78	0.261	7.22779960923454e-14	9	Slc48a1
70	1.67351475501511e-17	0.659202772485454	0.92	0.62	3.05751145741261e-13	9	Fam220a
71	2.19568944968881e-17	0.789941202239068	0.82	0.426	4.01152462458145e-13	9	Gclm
72	1.01945388414509e-16	0.322984233794301	0.18	0.017	1.86254224633309e-12	9	Cited4
73	1.28837041896133e-16	0.410538248810543	0.46	0.107	2.35385275544235e-12	9	Chac2
74	6.89038032122073e-16	0.669616868296735	0.72	0.298	1.25887248468703e-11	9	St3gal5
75	1.73537251828326e-15	1.24858246234324	1	0.879	3.17052559090351e-11	9	Cd24a
76	4.54918555971178e-15	0.739730215334646	0.46	0.118	8.31136201759343e-11	9	Tmcc2
77	1.3028853853466e-14	0.299243901095823	0.36	0.074	2.38037159902825e-10	9	Epor
78	2.4159434055449e-14	0.289563747523989	0.28	0.049	4.41392860193053e-10	9	Add2
79	6.07529909276375e-14	0.593912299598547	0.82	0.399	1.10995714424794e-09	9	Creg1
80	3.54624885613071e-13	0.407878264181697	0.78	0.358	6.4789966601508e-09	9	Mllt3
81	2.01307602041563e-12	0.441547190935725	0.68	0.283	3.67788988929936e-08	9	Nadk2
82	2.73417945638523e-12	0.393610061195328	0.96	0.726	4.99534586681581e-08	9	Adipor1
83	4.96925889963996e-12	0.385487319232959	0.48	0.156	9.07883600964221e-08	9	Gadd45a
84	5.54550033461328e-12	0.332911837847649	0.4	0.108	1.01316291113385e-07	9	Ift140
85	7.24383809050348e-12	0.515497349138786	0.62	0.252	1.32344921913499e-07	9	Rfesd
86	8.42523653626714e-12	0.444406602261239	1	0.922	1.53929071517601e-07	9	Bnip3l
87	1.1246875673922e-11	0.599180062544939	0.74	0.404	2.05480418562555e-07	9	Nt5c3
88	1.93588263193784e-11	0.334523063715597	0.7	0.324	3.53685756855044e-07	9	Mpp1
89	2.40366995003943e-11	0.688881839036755	0.64	0.254	4.39150499872204e-07	9	Smim1
90	2.99606468360012e-11	0.255577153814852	0.58	0.211	5.47381017693743e-07	9	Yod1
91	4.04526693035481e-11	1.52720241163921	0.52	0.206	7.39070268175823e-07	9	Cpox
92	4.76561838498983e-11	1.44968316582889	0.7	0.354	8.70678478937642e-07	9	Mgst3
93	5.28693228687862e-11	0.411949084351709	1	0.825	9.65922528812725e-07	9	Gabarapl2
94	5.31733322104286e-11	0.348735650596592	0.68	0.298	9.7147677948453e-07	9	Fam126a
95	6.35125430461573e-11	0.26727716594091	0.66	0.28	1.16037416145329e-06	9	Isca1
96	1.15132460824029e-10	0.253347352776413	0.88	0.444	2.10347005925501e-06	9	Riok3
97	1.22928417973738e-09	0.65575470517849	0.66	0.32	2.2459021963802e-05	9	Pim1
98	1.25653148175389e-09	0.372182706357595	0.46	0.156	2.29568301716436e-05	9	AI662270
99	1.37341079302093e-09	0.480566311641575	0.76	0.478	2.50922151884923e-05	9	Tfdp2
100	3.37515518600944e-09	0.438517563054506	0.72	0.41	6.16640852483925e-05	9	Bcl2l1
101	3.63865890145103e-09	0.334766700565196	0.72	0.296	6.64782981295104e-05	9	Lmo2
102	5.14217955577036e-09	0.434963950602382	0.46	0.174	9.39476204839244e-05	9	Ppp1r15a
103	7.81421325518623e-09	0.445407482588102	0.32	0.097	0.000142765676172252	9	Asns
104	9.49275038543065e-09	0.643779580538465	0.4	0.156	0.000173432549541818	9	Tfrc
105	1.04165225066038e-08	0.266266981011417	0.52	0.212	0.000190309866195651	9	Smox
106	1.10678522190761e-08	0.320018620036637	0.4	0.14	0.000202209660042521	9	Slc43a1
107	1.12115307440754e-08	0.38606943640443	0.34	0.107	0.000204834666694258	9	Tal1
108	2.18424563058699e-08	0.453834136057661	0.76	0.516	0.000399061676708244	9	Cmas
109	2.71473966240642e-08	0.406759729526005	0.84	0.552	0.000495982936321653	9	Ptp4a3
110	4.20953978610613e-08	0.688591108016397	0.6	0.313	0.000769082918921591	9	Hebp1
111	4.88676745562017e-08	0.481419115144355	0.8	0.623	0.000892812414141806	9	Rad23a
112	1.0120850337691e-07	0.298956352173473	0.4	0.157	0.00184907935669614	9	Uros
113	5.50641935753068e-07	0.470037287014269	0.46	0.216	0.0100602281662086	9	Slc2a1
114	1.0893405453315e-06	0.923069108660133	0.76	0.53	0.0199022517632066	9	Ubac1
115	1.25026795951346e-06	0.556725130940666	1	1	0.0228423956203109	9	Fth1
116	1.4102316153502e-06	0.300680582169576	0.56	0.318	0.0257649316124481	9	Eif2ak1
117	2.22750563356881e-06	0.391198180238233	0.4	0.179	0.0406965279253022	9	Abcb10
118	2.40904582633143e-06	0.920217964838245	0.72	0.454	0.0440132672470753	9	Alad
