# Supplementary material for: Nephron progenitor commitment is a stochastic process influenced by cell migration
Source: eLife. 2019 Jan 24;8:e41156. doi: 10.7554/eLife.41156 (PMC6363379; doi:10.7554/eLife.41156)
Supplement: Supplementary file 1. [file elife-41156-supp1.zip › cluster_0.csv]

	p_val	avg_logFC	pct.1	pct.2	p_val_adj	cluster	gene
1	0	0.988227688653165	0.963	0.515	0	0	Lbh
2	1.04526980649409e-283	0.85652286978103	0.923	0.474	1.90970793646471e-279	0	Snai2
3	2.23391303678176e-270	0.840661178810883	0.926	0.327	4.08135911820028e-266	0	Gucy1a3
4	1.6150538407896e-249	0.886463548847631	0.948	0.449	2.9507033671226e-245	0	Tcf21
5	1.29593607027706e-245	0.668600692478437	0.657	0.126	2.3676752003962e-241	0	Ace2
6	3.14522685166795e-232	0.856875612686423	0.972	0.622	5.74632945799735e-228	0	Zeb2
7	8.46522745904879e-229	0.63534202199781	0.991	0.865	1.54659705676821e-224	0	Eva1b
8	3.36330493778877e-228	0.971115597335055	0.938	0.581	6.14475812134008e-224	0	Ptn
9	8.04740139620657e-205	0.669187466324794	0.987	0.778	1.47026023508694e-200	0	Basp1
10	1.1464995123242e-201	0.642337448097819	0.886	0.495	2.09465460901631e-197	0	Pdlim2
11	1.72391015848392e-193	0.677484900195435	0.961	0.569	3.14958385955012e-189	0	Gpc3
12	1.84859874159464e-190	0.593749922990548	0.94	0.489	3.37738990089341e-186	0	Lhfp
13	2.32313423541115e-190	0.649980413403488	0.772	0.286	4.24436624809617e-186	0	Pid1
14	9.03689322638784e-188	0.59762236939523	0.922	0.503	1.65104039246106e-183	0	Ebf1
15	2.438621568819e-186	0.796854867789449	0.834	0.376	4.45536160623231e-182	0	Plac8
16	2.62678576083509e-185	0.601795167177273	0.962	0.592	4.79913758504571e-181	0	S100a6
17	2.00140497755957e-176	0.516562419489367	0.64	0.18	3.65656689400133e-172	0	Rgs5
18	3.71760283965298e-172	0.602565624923173	0.768	0.347	6.79206038804599e-168	0	Fhl2
19	2.14374757628438e-170	0.59457746985348	0.994	0.824	3.91662682187155e-166	0	Nr2f2
20	1.8169483156389e-166	0.561356686832105	0.868	0.407	3.31956457267227e-162	0	Cfh
21	2.33606532874263e-161	0.534501192551503	0.992	0.852	4.26799135561278e-157	0	Cald1
22	2.95425394968716e-157	0.478309051624717	0.818	0.366	5.39742196607844e-153	0	Fzd1
23	5.7444881790511e-156	0.417053004975542	0.993	0.555	1.04951799031264e-151	0	Col3a1
24	3.39947886517579e-154	0.44235735434949	0.993	0.573	6.21084788667617e-150	0	Col1a2
25	1.23024761584156e-151	0.41747110629708	0.691	0.262	2.24766239414254e-147	0	Frem1
26	1.13855801282542e-149	0.517534542753925	0.671	0.24	2.08014548943205e-145	0	Pdgfrb
27	1.9934589259575e-145	0.50901367974318	0.915	0.599	3.64204945772436e-141	0	Tril
28	1.70162410156112e-143	0.582598331145169	0.812	0.49	3.10886723355217e-139	0	Rasgrp2
29	3.51819357770088e-143	0.516054650694742	0.924	0.595	6.4277396664595e-139	0	Bgn
30	8.21646202430958e-143	0.53163319418652	0.995	0.888	1.50114761184136e-138	0	Pbx1
31	5.18851451019193e-142	0.597320177866574	1	0.911	9.47941601012066e-138	0	Lgals1
32	2.93262082654534e-140	0.400879466404157	0.685	0.284	5.35789825009834e-136	0	Pcdh18
33	6.72184380914393e-139	0.504053056548855	0.983	0.653	1.2280808639306e-134	0	Lsp1
34	3.17569804704213e-138	0.449104261887865	0.901	0.528	5.80200033194598e-134	0	Meis1
35	1.23688040645121e-135	0.387603636295015	0.643	0.23	2.25978050258636e-131	0	Vstm4
36	2.0045263658005e-134	0.48143976996249	0.66	0.293	3.66226967031751e-130	0	Ppp1r14a
37	2.7410901922842e-134	0.57090110119489	0.899	0.517	5.00797178130323e-130	0	Alcam
38	9.2501161281303e-130	0.444049978094112	0.847	0.565	1.68999621660941e-125	0	Emilin1
39	1.36736806087678e-129	0.43282485046054	1	0.987	2.49818144722188e-125	0	Hmgn2
40	2.40654760146109e-129	0.390441358749871	0.805	0.376	4.39676246786941e-125	0	Olfml3
41	2.1908054305775e-127	0.407289041178747	0.59	0.22	4.00260152166509e-123	0	Ecm1
42	2.16931446638818e-124	0.342864075525308	1	1	3.96333753009121e-120	0	H3f3b
43	7.45858281559229e-124	0.435386691886323	0.906	0.506	1.36268308040871e-119	0	Cdh11
44	6.87005701476414e-123	0.356222388492511	0.582	0.207	1.25515941659741e-118	0	Nkain4
45	2.67197283906363e-121	0.413214399985653	0.973	0.789	4.88169437696926e-117	0	Mfap2
46	4.14292982327707e-119	0.355381597900668	0.658	0.269	7.5691327871272e-115	0	S1pr3
47	5.59520262967683e-118	0.394800939241068	0.638	0.244	1.02224352044196e-113	0	Col14a1
48	2.56011507230922e-117	0.307297061815537	0.731	0.355	4.67733023710894e-113	0	Ifitm1
49	4.38888247458138e-117	0.439642742163594	0.924	0.786	8.01848828106019e-113	0	Sept11
50	1.70445350788742e-116	0.507665945904922	0.871	0.58	3.11403655891032e-112	0	Nfia
51	1.12748784973761e-115	0.437139395753051	0.904	0.602	2.05992030147062e-111	0	Fn1
52	1.11835599047337e-114	0.339564866843212	0.577	0.221	2.04323639459485e-110	0	Pde3a
53	4.30025724744815e-114	0.367305275750388	0.804	0.444	7.85656999108777e-110	0	Hic1
54	7.41972555459965e-114	0.344989718434514	0.667	0.305	1.35558385882536e-109	0	Pth1r
55	8.5879513963757e-114	0.427045280990942	0.561	0.197	1.56901872011784e-109	0	Figf
56	9.57539612762377e-107	0.313748283017062	0.91	0.538	1.74942487251686e-102	0	Snhg18
57	2.6469628572295e-106	0.387811219813343	0.873	0.462	4.8360011401583e-102	0	Hoxd11
58	2.76548230283801e-106	0.38036567464573	0.588	0.259	5.05253616728504e-102	0	Fign
59	5.98639787444934e-105	0.339151343288678	0.804	0.455	1.0937148916619e-100	0	Myl9
60	7.07162443787514e-105	0.479312155281979	1	0.82	1.29198578479979e-100	0	Mdk
61	1.18775984192644e-102	0.363924995737864	0.871	0.638	2.1700372311996e-98	0	Gpx8
62	9.22416823273283e-102	0.340146189246549	0.822	0.57	1.68525553612029e-97	0	Efemp2
63	3.7595039177782e-101	0.336768353681944	0.605	0.273	6.86861365778078e-97	0	Wdr86
64	6.36144683153153e-101	0.351765895612466	0.599	0.247	1.16223633612081e-96	0	Gata6
65	7.40862136087552e-100	0.34428590595238	0.971	0.937	1.35355512263196e-95	0	1810058I24Rik
66	8.5144648080394e-100	0.317540969526363	0.555	0.189	1.5555927204288e-95	0	Alx1
67	4.33029967286347e-99	0.278882499707206	0.779	0.397	7.91145750232156e-95	0	Sfrp1
68	1.3867433597127e-98	0.473298229405863	0.926	0.7	2.5335801181951e-94	0	Peg3
69	8.70744597492432e-97	0.357238778195888	0.599	0.265	1.59085037961867e-92	0	6030408B16Rik
70	4.53745514402614e-92	0.280759520131273	0.824	0.402	8.28993054813576e-88	0	Pdgfra
71	5.81223368150581e-91	0.38664941636428	0.996	0.863	1.06189509361111e-86	0	Meis2
72	9.67987963968683e-90	0.310159986963493	0.99	0.952	1.76851401017078e-85	0	Ngfrap1
73	1.48074414804126e-89	0.357263822529356	0.893	0.682	2.70531955847139e-85	0	H2afy2
74	4.7108044838645e-89	0.264224984776528	0.532	0.205	8.60663979202044e-85	0	Fbln5
75	9.06661971844184e-88	0.312906249685418	0.604	0.304	1.65647142255932e-83	0	Tenm3
76	3.72896287343332e-87	0.337529038125647	0.801	0.595	6.81281516976267e-83	0	Oaf
77	7.32945235665908e-87	0.341331924113073	0.957	0.835	1.33909094556161e-82	0	Chd3
78	1.55625681972565e-86	0.309862898572309	0.574	0.271	2.84328120963876e-82	0	Tenm4
79	6.13778013162892e-85	0.380325602522625	0.995	0.958	1.1213724300486e-80	0	S100a11
80	8.64356705837197e-85	0.354529954754428	0.951	0.787	1.57917970156456e-80	0	Cnn2
81	3.36689412124662e-83	0.283902593482864	0.885	0.633	6.15131555951757e-79	0	Akap12
82	5.12727381656919e-83	0.5480665231401	0.651	0.36	9.36752926287192e-79	0	Shisa3
83	4.7782141955098e-82	0.355119800352103	0.943	0.784	8.7297973351964e-78	0	Hmgn3
84	5.33447717676969e-82	0.379622206577386	0.683	0.438	9.74608980195823e-78	0	Serpine2
85	6.90638268738993e-82	0.337803614293656	0.765	0.475	1.26179611698614e-77	0	Rbms3
86	7.51662001746664e-82	0.326581248837138	0.713	0.439	1.37328647719116e-77	0	Snx18
87	2.22774368210482e-81	0.266332218567549	0.47	0.19	4.07008770720552e-77	0	St8sia2
88	3.12863501326375e-81	0.28771546813826	0.694	0.354	5.71601616923287e-77	0	Hoxc6
89	3.30810002567075e-80	0.309418972160765	0.835	0.449	6.04389874690046e-76	0	Hoxc10
90	9.02260208338214e-79	0.321950165918834	0.704	0.461	1.64842940063392e-74	0	1500009L16Rik
91	9.44588417810601e-79	0.323528861360036	0.753	0.534	1.72576303933997e-74	0	Actn1
92	2.03459093427074e-78	0.293256736028653	0.684	0.37	3.71719763691264e-74	0	Hoxd10
93	2.12187729485951e-78	0.299939010323955	0.424	0.15	3.87666981770833e-74	0	Epha3
94	2.55404827360501e-77	0.322991114452952	0.707	0.442	4.66624619587636e-73	0	Glipr2
95	2.27598298754656e-76	0.32356581338202	0.505	0.221	4.15822091824756e-72	0	G0s2
96	8.74372992581299e-76	0.276305947924153	0.646	0.32	1.59747945744603e-71	0	Rarres2
97	5.35720711519863e-75	0.30751649344699	0.922	0.777	9.7876173994679e-71	0	Maged2
98	1.48374395450465e-74	0.313652388323951	0.999	0.974	2.71080020487999e-70	0	Marcks
99	1.53435784748275e-74	0.326508631078821	0.827	0.593	2.80327178735098e-70	0	Nid1
100	1.30060180666979e-73	0.433722015079533	0.581	0.284	2.37619950078571e-69	0	Cldn11
101	3.05488114421437e-73	0.356188783249482	0.943	0.915	5.58126785047966e-69	0	Sept7
102	5.28066189703774e-73	0.250700120904526	0.457	0.171	9.64776928588794e-69	0	Cygb
103	9.16328021386035e-73	0.295478187157112	0.993	0.968	1.67413129507229e-68	0	Polr2m
104	5.62993805554738e-72	0.276847770058379	0.379	0.117	1.02858968274851e-67	0	Ndufa4l2
105	1.12142181891047e-71	0.252839226214157	1	0.991	2.04883766314944e-67	0	Hmgn1
106	3.70087695116525e-71	0.288393794460383	0.999	0.985	6.7615021897789e-67	0	H2afv
107	4.04834387899192e-71	0.305204761589342	0.685	0.465	7.39632426691823e-67	0	Cyth3
108	2.96357551873903e-70	0.272081305080365	0.968	0.932	5.4144524727362e-66	0	Cdc26
109	2.91113111328282e-69	0.287426691615167	0.689	0.446	5.31863654396772e-65	0	Fblim1
110	3.14661791065314e-69	0.330305679295797	0.799	0.52	5.74887092276329e-65	0	Ldb2
111	1.77589813291854e-66	0.281882510261254	0.926	0.794	3.24456588884217e-62	0	Map1lc3a
112	2.73989770861755e-65	0.280006684575851	0.823	0.565	5.00579311364427e-61	0	Rab34
113	2.90704299561535e-65	0.349583062456076	0.784	0.547	5.31116755298925e-61	0	Flrt2
114	7.46224752931711e-65	0.361915703475561	0.983	0.901	1.36335262360624e-60	0	Id3
115	7.72953199377913e-65	0.2562279754826	0.993	0.967	1.41218549526345e-60	0	Ptms
116	1.74238082118717e-64	0.266967993206189	0.964	0.919	3.18332976030895e-60	0	Mettl9
117	6.08952124277709e-64	0.27095014560989	0.788	0.475	1.11255553105537e-59	0	Clmp
118	7.68623400099632e-63	0.288354790116751	0.364	0.132	1.40427495198203e-58	0	Col25a1
119	5.92559373689019e-61	0.383623955071422	1	1	1.08260597572984e-56	0	H2afz
120	2.76709570326159e-59	0.300553156838457	0.749	0.497	5.05548384985892e-55	0	Nr2f1
121	3.55432354982385e-59	0.296028198163418	0.875	0.64	6.49374912552818e-55	0	Hoxa10
122	4.26026162515972e-59	0.271238733753482	0.732	0.533	7.78349798916681e-55	0	Tns3
123	1.4006065347746e-57	0.267710762505564	0.87	0.756	2.5589081390332e-53	0	Rcn1
124	4.25859887778338e-57	0.251638195643653	0.922	0.753	7.78046014971024e-53	0	Emp3
125	1.13275530531624e-56	0.279136824594695	0.94	0.823	2.06954394281278e-52	0	Nrep
126	2.35333044952968e-56	0.250551627362737	0.977	0.972	4.29953473129072e-52	0	Ostc
127	5.6794362627332e-56	0.430329789612794	0.71	0.568	1.03763300520136e-51	0	Camk2n1
128	9.59261872759982e-56	0.282062436947115	0.676	0.512	1.75257144153249e-51	0	Pja1
129	1.69314904449652e-55	0.28178852985367	0.61	0.419	3.09338330429515e-51	0	Etl4
130	3.06291808006991e-55	0.256225487856047	0.579	0.375	5.59595133228773e-51	0	Itga9
131	1.17088813706191e-53	0.255190786874443	0.616	0.386	2.13921262641211e-49	0	Ghr
132	1.7119073223695e-53	0.28331254253678	1	0.998	3.12765467796907e-49	0	Hmgb1
133	7.62228308013063e-52	0.277572715176491	0.397	0.171	1.39259111873987e-47	0	Lox
134	1.67101545403408e-51	0.343217109184436	0.244	0.068	3.05294523452026e-47	0	Dkk1
135	1.95239570678135e-49	0.265523670812623	0.898	0.768	3.56702695628953e-45	0	Csrp1
136	3.62406859038896e-47	0.314124040443845	0.813	0.658	6.62117331464064e-43	0	Zfp503
137	6.22281379699266e-45	0.262350595896294	0.785	0.619	1.13690808071056e-40	0	Bok
138	1.63818692645686e-44	0.260366950221985	0.663	0.506	2.99296751463669e-40	0	Dhrs3
139	2.49991839432435e-43	0.252392376084554	0.715	0.517	4.56735090643059e-39	0	Hmcn1
140	3.65320316578766e-40	0.294823441563484	0.927	0.859	6.67440218389405e-36	0	Ccnd2
141	4.04240473320769e-40	0.253530342506825	0.629	0.444	7.38547344757044e-36	0	Ccdc80
142	3.27828570422717e-37	0.267256864274454	0.881	0.739	5.98942798162304e-33	0	Pdcd4
143	2.26931404181355e-24	0.259752467671279	0.947	0.84	4.14603675439336e-20	0	Tshz2
144	1.13308669081042e-18	0.262039252912735	0.53	0.394	2.07014938411063e-14	0	Penk
145	1.13922058910123e-15	0.446015495725431	0.453	0.348	2.08135601628795e-11	0	Mgp
146	4.68769508266693e-15	0.254638043173742	0.587	0.531	8.56441891603247e-11	0	Ogfrl1
147	1.54863461568019e-12	0.280804417827399	0.768	0.734	2.82935544284771e-08	0	2810417H13Rik
