# Supplementary material for: Nephron progenitor commitment is a stochastic process influenced by cell migration
Source: eLife. 2019 Jan 24;8:e41156. doi: 10.7554/eLife.41156 (PMC6363379; doi:10.7554/eLife.41156)
Supplement: Supplementary file 1. [file elife-41156-supp1.zip › cluster_1.csv]

	p_val	avg_logFC	pct.1	pct.2	p_val_adj	cluster	gene
1	0	2.94594118901094	0.953	0.252	0	1	Fabp4
2	0	1.90746659167178	0.992	0.677	0	1	Fabp5
3	0	1.87274931793929	0.97	0.136	0	1	Cldn5
4	0	1.82993460967393	0.992	0.397	0	1	Egfl7
5	0	1.73424446611519	0.997	0.469	0	1	S100a16
6	0	1.69345578354505	0.982	0.315	0	1	Emcn
7	0	1.66053733484903	1	0.454	0	1	Crip2
8	0	1.59797180315241	0.956	0.113	0	1	Plvap
9	0	1.50363525998399	0.963	0.068	0	1	Cdh5
10	0	1.42859675336929	0.966	0.055	0	1	Icam2
11	0	1.41966261951917	0.937	0.122	0	1	Cd34
12	0	1.37962960097495	0.968	0.148	0	1	Ecscr
13	0	1.37378941824414	0.899	0.049	0	1	Aplnr
14	0	1.36762452960301	0.933	0.058	0	1	Gimap4
15	0	1.31771741821263	0.899	0.045	0	1	Fam167b
16	0	1.28824305464168	0.99	0.655	0	1	Ramp2
17	0	1.27187527080751	0.942	0.05	0	1	Kdr
18	0	1.27018879322823	0.951	0.055	0	1	Pecam1
19	0	1.25458131006376	0.992	0.577	0	1	Gng11
20	0	1.25104407286528	0.949	0.11	0	1	Gimap6
21	0	1.24713052966275	0.925	0.066	0	1	Cd93
22	0	1.22591279701526	0.944	0.13	0	1	Lmo2
23	0	1.22302924823073	0.968	0.15	0	1	Vamp5
24	0	1.17046436815335	0.885	0.059	0	1	Ctla2a
25	0	1.16535486358358	0.923	0.053	0	1	Esam
26	0	1.16485065269905	0.964	0.035	0	1	Gimap1
27	0	1.10704961927436	0.885	0.027	0	1	Flt1
28	0	1.08288128042255	0.837	0.107	0	1	Pcdh17
29	0	1.03683121082076	0.86	0.054	0	1	Gchfr
30	0	1.01309891029604	0.87	0.148	0	1	Tcf15
31	0	0.97785180556696	0.745	0.029	0	1	Gpihbp1
32	0	0.972721909812289	0.962	0.456	0	1	Elk3
33	0	0.947930180496343	0.922	0.069	0	1	Tmem88
34	0	0.91149691563544	0.608	0.025	0	1	Rsad2
35	0	0.910705544935042	0.926	0.308	0	1	Ipo11
36	0	0.90730477423304	0.871	0.022	0	1	Myct1
37	0	0.904300840517938	0.932	0.307	0	1	Plxnd1
38	0	0.901234993629171	0.904	0.058	0	1	Cda
39	0	0.883468928300046	0.895	0.028	0	1	Gimap5
40	0	0.879199532471383	1	0.989	0	1	Fkbp1a
41	0	0.873405157515025	0.91	0.167	0	1	Eng
42	0	0.87078286364279	0.571	0.019	0	1	Sox17
43	0	0.854496282019769	0.753	0.054	0	1	Rgcc
44	0	0.824830003416353	0.889	0.092	0	1	Cd38
45	0	0.805253787549783	0.858	0.032	0	1	Tie1
46	0	0.784557056053998	0.778	0.053	0	1	Irx3
47	0	0.779010772999688	0.849	0.106	0	1	Gngt2
48	0	0.7682416759876	0.823	0.042	0	1	Rasgrp3
49	0	0.759241706445542	0.859	0.081	0	1	Prex2
50	0	0.721977510618736	0.812	0.128	0	1	Efna1
51	0	0.71967971897116	0.848	0.072	0	1	Hhex
52	0	0.713035919322983	0.866	0.052	0	1	Mfng
53	0	0.704586731032561	0.84	0.128	0	1	Cmtm8
54	0	0.6926867636232	0.83	0.063	0	1	Grrp1
55	0	0.688057239076318	0.742	0.035	0	1	Clec14a
56	0	0.686510178860905	0.699	0.024	0	1	Tmem255a
57	0	0.671042060102308	0.796	0.078	0	1	Adgrf5
58	0	0.662915939074572	0.815	0.044	0	1	Rasip1
59	0	0.653092244758175	0.747	0.068	0	1	Tek
60	0	0.641999205927361	0.788	0.044	0	1	Klhl4
61	0	0.623603395759376	0.726	0.058	0	1	Egln3
62	0	0.62183937415208	0.785	0.056	0	1	Mmrn2
63	0	0.599151691691564	0.682	0.035	0	1	Car8
64	0	0.592460328565352	0.788	0.027	0	1	Arhgef15
65	0	0.590971700971599	0.748	0.031	0	1	Bcl6b
66	0	0.586071373744822	0.701	0.017	0	1	Ptprb
67	0	0.578357215942454	0.704	0.081	0	1	N4bp3
68	0	0.577763248309232	0.784	0.079	0	1	Afap1l1
69	0	0.56663397990056	0.782	0.055	0	1	She
70	0	0.562055324437323	0.653	0.008	0	1	Clec1a
71	0	0.559670104077923	0.686	0.022	0	1	Procr
72	0	0.550322152080104	0.714	0.031	0	1	Gm16104
73	0	0.541856428126517	0.773	0.096	0	1	Fam43a
74	0	0.537875388995119	0.758	0.086	0	1	Kank3
75	0	0.537208372868329	0.71	0.013	0	1	Sox18
76	0	0.532714005008194	0.71	0.031	0	1	Pde2a
77	0	0.504716384458603	0.723	0.053	0	1	Npr1
78	0	0.495245120030767	0.664	0.03	0	1	Ripply3
79	0	0.490821913154255	0.695	0.052	0	1	Podxl
80	0	0.48787890598719	0.679	0.016	0	1	Adgrl4
81	0	0.474341455228637	0.663	0.019	0	1	Erg
82	0	0.472372589724922	0.638	0.016	0	1	Cyyr1
83	0	0.426065510698936	0.623	0.022	0	1	Flt4
84	0	0.4087136168354	0.622	0.016	0	1	Robo4
85	0	0.398603464171765	0.627	0.019	0	1	Thsd1
86	0	0.396132769849055	0.611	0.019	0	1	Unc45b
87	0	0.388471514118802	0.626	0.025	0	1	Scarf1
88	0	0.383577267008982	0.603	0.009	0	1	Ushbp1
89	0	0.380138252852496	0.614	0.03	0	1	Bik
90	0	0.378659812840678	0.542	0.011	0	1	Sox7
91	0	0.363072638831754	0.623	0.036	0	1	Prkch
92	0	0.349300834201636	0.564	0.012	0	1	Upp1
93	0	0.337409843544037	0.562	0.022	0	1	Pcdh12
94	9.36090105949218e-308	0.416321631402765	0.636	0.048	1.71023662356922e-303	1	S1pr1
95	1.89595070903177e-302	0.550942131346954	0.733	0.089	3.46390194540105e-298	1	Ednrb
96	4.74621444587764e-301	0.966127237044136	1	0.999	8.67133379261844e-297	1	Gnas
97	9.19496451194168e-300	0.334076926386259	0.586	0.035	1.67992001633174e-295	1	Pde8a
98	1.0489487520689e-299	0.667423792382619	0.725	0.102	1.91642937002989e-295	1	Sgk1
99	1.08497217418528e-299	1.21620282822017	0.964	0.361	1.98224416223651e-295	1	Tm4sf1
100	2.70605722326199e-299	0.416387488807926	0.69	0.074	4.94396654689965e-295	1	Elmo1
101	1.19152107187329e-297	0.532109210015992	0.923	0.198	2.17690899831251e-293	1	Ptpn18
102	1.3998224664203e-297	0.923155206942408	0.999	0.845	2.5574756461499e-293	1	Arpc3
103	1.36074537465297e-296	0.613385654433838	0.836	0.189	2.48608179949097e-292	1	Tspan18
104	8.38396079504463e-296	0.350886583858324	0.489	0.009	1.53174963725465e-291	1	Ly6c1
105	1.06592955353869e-291	0.577161448123359	0.778	0.147	1.94745329431519e-287	1	Limch1
106	3.93686167103371e-287	0.644811705063401	0.878	0.202	7.19264627297859e-283	1	Tgfb1
107	8.7461786076789e-286	0.400135819588113	0.607	0.052	1.59792683162293e-281	1	Tnfaip8l1
108	1.13319587052774e-284	0.77785237311602	0.915	0.318	2.07034885545419e-280	1	Arhgap31
109	2.57469728273106e-283	0.344865560901808	0.627	0.055	4.70397193554965e-279	1	Grap
110	2.25271514264755e-281	0.29994324372139	0.493	0.015	4.11571056561708e-277	1	Exoc3l
111	3.13861838536172e-281	0.780773547937937	0.938	0.303	5.73425579005587e-277	1	Bst2
112	1.19282564614329e-278	0.635454453130532	0.77	0.152	2.17929245550380e-274	1	Dok4
113	1.87482184499912e-276	1.0690203467604	0.992	0.699	3.4252995108134e-272	1	Tagln2
114	3.62693047611847e-276	0.257131220251391	0.481	0.014	6.62640197986845e-272	1	Dysf
115	1.47805800949705e-275	0.86849904545373	1	0.99	2.70041198335112e-271	1	Calm1
116	5.36762287731276e-275	0.572788282293761	0.823	0.166	9.80664699685042e-271	1	Ehd4
117	6.0914398907305e-275	0.904271891610842	0.689	0.104	1.11290606803646e-270	1	Sdpr
118	1.10339327114624e-274	0.431842650166902	0.758	0.095	2.01589950638418e-270	1	Gmfg
119	2.31247973284921e-273	0.286276338468627	0.486	0.016	4.22490047191551e-269	1	Gpr182
120	3.79577174744674e-273	0.955456595692498	0.871	0.297	6.9348749825852e-269	1	Plpp1
121	2.15285852500714e-271	0.312518212580487	0.526	0.029	3.93327252518805e-267	1	Myzap
122	5.22487807838018e-271	0.896801551346527	1	0.942	9.5458522492006e-267	1	Cd81
123	1.00518282481403e-270	0.447708240822596	0.67	0.08	1.83646902093523e-266	1	Gm13889
124	4.05049969964181e-268	0.387261276397348	0.641	0.075	7.40026295124559e-264	1	Arap3
125	3.44778388061337e-267	1.07263894673904	0.964	0.441	6.29910114988063e-263	1	Prkcdbp
126	2.17316933015352e-266	0.585942810529361	0.716	0.128	3.97038036619047e-262	1	Arhgap18
127	2.81818777762692e-258	0.532814097523128	0.663	0.094	5.14882906972437e-254	1	Kitl
128	2.46689967123016e-256	0.78537087027704	0.999	0.971	4.5070256993375e-252	1	Gnai2
129	5.95205438538723e-256	0.312118410688035	0.527	0.036	1.08744033621025e-251	1	Cracr2b
130	4.45533564872567e-255	0.380231591774481	0.645	0.077	8.13989823022179e-251	1	Apobec3
131	9.39051592116162e-254	0.328087812488326	0.57	0.049	1.71564725879623e-249	1	Abi3
132	1.34418927716269e-252	0.744661733067882	1	0.951	2.45583380937623e-248	1	Clic1
133	2.47874441207328e-252	0.646590763634006	0.821	0.225	4.52866604085787e-248	1	Itga6
134	1.67113847251251e-249	0.392163342296471	0.638	0.075	3.05316998928036e-245	1	Lyl1
135	1.29997407031542e-247	0.779017380888142	0.975	0.698	2.37505262646628e-243	1	Rab11a
136	1.69292799607282e-247	0.256240626460615	0.432	0.011	3.09297944882505e-243	1	Exoc3l2
137	2.55624002543279e-247	1.01171528803878	0.729	0.147	4.67025052646571e-243	1	Klf2
138	1.83912862224623e-246	0.430500413174108	0.766	0.145	3.36008799284387e-242	1	Smagp
139	4.52695763559342e-245	0.469975206830033	0.612	0.072	8.27075160022918e-241	1	Tinagl1
140	1.36884158318914e-244	0.433909107474399	0.656	0.091	2.50087357248657e-240	1	Cd200
141	3.04234796994994e-244	0.44462385174679	0.726	0.115	5.55836974109854e-240	1	H2-D1
142	3.50938544465944e-244	0.945298818597147	0.936	0.483	6.4116472073928e-240	1	Slc9a3r2
143	5.8009839646717e-244	0.518416476305788	0.814	0.216	1.05983977034552e-239	1	Sipa1
144	2.13629867014884e-243	0.281302568139804	0.53	0.044	3.90301767036193e-239	1	Arhgap27
145	1.36349099559929e-240	0.89093173250555	0.999	0.938	2.4910980489599e-236	1	Mest
146	8.24884037823239e-240	0.694353006754798	0.868	0.338	1.50706313710306e-235	1	Hspg2
147	8.30871706710674e-240	0.707190781869468	0.999	0.946	1.5180026081604e-235	1	Sh3bgrl3
148	2.84595110140012e-239	0.36424498756596	0.663	0.104	5.19955266225801e-235	1	Fgd5
149	7.7477122512108e-239	0.266501956257532	0.422	0.013	1.41550702829621e-234	1	Irx5
150	3.19115721145026e-237	0.564287114596882	0.812	0.221	5.83024422531963e-233	1	Ehd2
151	6.03947459146322e-237	0.927904951670735	0.997	0.917	1.10341200786033e-232	1	Sparc
152	9.69396244260914e-235	0.72477300329955	0.682	0.109	1.77108693826469e-230	1	Cav1
153	1.06083579549233e-234	0.525715407899363	0.811	0.219	1.93814699836449e-230	1	Arhgap29
154	2.45839010169108e-234	0.768301535542493	0.999	0.955	4.4914787157896e-230	1	Igfbp4
155	8.76727199161946e-233	0.746028737102806	0.929	0.526	1.60178059286887e-228	1	Msn
156	6.69812956700789e-232	0.388637025506667	0.596	0.082	1.22374827189234e-227	1	Tnfaip2
157	1.86722311843755e-231	0.517016053071443	1	0.999	3.41141663738541e-227	1	Ppia
158	1.16131854184483e-229	0.340552985613542	0.593	0.075	2.1217289759505e-225	1	Tmem204
159	1.10019005409338e-228	0.641602722400164	0.879	0.315	2.0100472288286e-224	1	Anxa3
160	4.51948467930543e-228	0.612025279671903	0.879	0.347	8.25709850909101e-224	1	Ccdc85b
161	1.07251022150091e-227	0.417667346044093	0.737	0.145	1.95947617468216e-223	1	Fxyd5
162	1.29094335811463e-227	0.543509703802664	1	0.999	2.35855351527542e-223	1	Eif1
163	7.16594630144182e-226	0.257452867046712	0.477	0.033	1.30921838927342e-221	1	Cd109
164	3.98461463863404e-224	0.25305912979402	0.479	0.035	7.27989094478439e-220	1	Crmp1
165	1.0976006083355e-223	0.278238788867253	0.458	0.028	2.00531631142897e-219	1	C130074G19Rik
166	3.89960914584334e-223	0.66011429484091	0.984	0.782	7.12458590945578e-219	1	Ppp1r2
167	1.27022424508947e-220	0.28441722040589	0.533	0.055	2.32069969577845e-216	1	Gimap9
168	9.81078345516482e-219	0.536469041670812	0.823	0.267	1.79243013725861e-214	1	Pon2
169	1.38194087736799e-218	0.328508453178004	0.584	0.076	2.52480598295131e-214	1	Nrarp
170	1.50313834346441e-218	0.329539958282873	0.551	0.062	2.74623375350947e-214	1	Cav2
171	6.57885854497111e-218	0.334787210243967	0.612	0.094	1.20195745616622e-213	1	Parvb
172	7.84748476751086e-218	0.282688743457929	0.447	0.027	1.43373546702423e-213	1	Pdgfb
173	1.43968731702895e-217	0.342533615317075	0.581	0.076	2.63030872821189e-213	1	Sncg
174	1.24577395333746e-215	0.34809004507574	0.527	0.06	2.27602901274753e-211	1	Eogt
175	2.84014381267348e-215	0.595254894164948	0.96	0.405	5.18894274575445e-211	1	Mef2c
176	3.3256356341747e-211	0.468618550480594	0.727	0.176	6.07593630363718e-207	1	Adam15
177	3.52658642548672e-211	0.631990574923531	0.734	0.182	6.44307339936423e-207	1	Plk2
178	5.1245088510305e-210	0.638763491334903	0.962	0.545	9.36247767083273e-206	1	Ostf1
179	5.83377166589347e-210	0.252574680651551	0.475	0.037	1.06583008335874e-205	1	Filip1
180	2.81577760289721e-209	0.266265699463269	0.503	0.052	5.1444256804932e-205	1	Exoc3l4
181	1.01771369812051e-208	0.355078327990312	0.408	0.021	1.85936292646618e-204	1	Cyp26b1
182	1.80480942402865e-207	0.540308434500344	0.985	0.739	3.29738681770035e-203	1	B2m
183	2.68779317812276e-207	0.26546304043196	0.471	0.04	4.91059813643029e-203	1	Plaur
184	5.51126808888653e-207	0.342524132381792	0.622	0.108	1.00690867983957e-202	1	Lrrc8c
185	8.77496974045532e-206	0.532110796562236	0.762	0.245	1.60318697158119e-201	1	Ets2
186	1.98935278654063e-205	0.377429460028407	0.722	0.162	3.63454754100973e-201	1	Grasp
187	1.43922251423937e-200	0.456331936954357	0.7	0.149	2.62945953351534e-196	1	Nrp2
188	1.60160710244305e-200	0.409026074686484	0.744	0.17	2.92613617616345e-196	1	Ctsh
189	1.93771540477345e-200	0.625282470689835	0.996	0.891	3.54020604452109e-196	1	Tpm3
190	2.02849579891616e-200	0.648926600193152	0.988	0.821	3.70606182461983e-196	1	Ppic
191	6.53847701713484e-199	0.580333857413319	0.866	0.359	1.19457975103054e-194	1	Ier2
192	1.14364047215198e-198	0.607153708807073	0.99	0.899	2.08943114262167e-194	1	Ndufa8
193	1.81042882423834e-196	0.662014788563248	0.999	0.986	3.30765346188344e-192	1	Prdx1
194	5.95291859276692e-196	0.649888841960732	0.951	0.567	1.08759822689852e-191	1	S100a13
195	2.29699910318829e-193	0.578083730680779	0.881	0.433	4.19661736152501e-189	1	Tjp1
196	1.2954861814787e-192	0.523242432172708	0.697	0.171	2.36685325356158e-188	1	1810011O10Rik
197	4.85719242959745e-192	0.604857341985406	0.903	0.314	8.87409056887454e-188	1	Igf1
198	9.67253066137899e-192	0.498344847923247	0.792	0.275	1.76717135183394e-187	1	Klk8
199	2.43345621824498e-191	0.544228363199832	0.911	0.489	4.44592451073358e-187	1	Sypl
200	1.03647643014622e-190	0.267470252074278	0.515	0.067	1.89364243787714e-186	1	Ada
201	2.79482121558312e-190	0.299717713831896	0.526	0.074	5.10613836087036e-186	1	Ppp1r16b
202	2.51342283085402e-189	0.641072752114046	0.795	0.277	4.59202351197029e-185	1	Lxn
203	8.55205542913787e-187	0.54873273544615	0.996	0.964	1.56246052690349e-182	1	Pomp
204	2.37215810666236e-186	0.626133047929898	0.97	0.721	4.33393286087213e-182	1	Abhd17a
205	1.35674199103688e-185	0.482206429826292	0.826	0.287	2.47876761762439e-181	1	Fli1
206	1.61519512905236e-184	0.608503770204961	0.971	0.639	2.95096150077866e-180	1	Crip1
207	2.87528852597776e-184	0.754552564705869	0.997	0.923	5.25315213696136e-180	1	Slc25a5
208	2.19283710093684e-182	0.549711790857648	0.866	0.405	4.0063133834116e-178	1	Klf7
209	4.6956747748135e-182	0.31573975725761	0.534	0.083	8.57899781358427e-178	1	Dnm3
210	1.6314357134398e-179	0.647466564300342	0.796	0.284	2.98063304845451e-175	1	Col18a1
211	4.305843216886e-179	0.524960267116017	0.742	0.204	7.86677555725072e-175	1	Col15a1
212	5.34877166664375e-179	0.31349462699269	0.562	0.093	9.77220583495813e-175	1	Cbfa2t3
213	5.49618692943196e-179	0.300015656752024	0.586	0.116	1.00415335200722e-174	1	Mapk12
214	3.38612843640768e-178	0.672139426018679	0.985	0.921	6.18645665331684e-174	1	Rdx
215	1.38441588353435e-177	0.5156771980149	0.867	0.43	2.52932781921725e-173	1	Tpst2
216	6.42657584770341e-177	0.582298604552418	0.981	0.766	1.17413540737541e-172	1	Ifitm3
217	2.31295095431359e-176	0.338145714059647	0.649	0.134	4.22576139353092e-172	1	Tm6sf1
218	3.8002099384419e-176	0.502820318555352	0.692	0.187	6.94298355753335e-172	1	Cd9
219	9.90774879090283e-176	0.536561192707463	0.901	0.455	1.81014570409795e-171	1	Pea15a
220	1.3170503677744e-175	0.356857990863964	0.679	0.191	2.40625102192383e-171	1	Map3k11
221	2.30789839579778e-175	0.333481385594721	0.655	0.15	4.21653036912255e-171	1	Tspan15
222	1.09743708673677e-174	0.586726067014727	0.966	0.767	2.00501755746808e-170	1	Tmem176b
223	7.22008919630247e-173	0.639870351438076	0.799	0.308	1.31911029616446e-168	1	Lpar4
224	1.50567954369488e-170	0.294758207471331	0.522	0.084	2.75087652633055e-166	1	Dusp1
225	2.45532346090767e-169	0.527539873808548	0.829	0.393	4.48587596307832e-165	1	Snrk
226	2.04990474139791e-167	0.694167033690396	0.962	0.76	3.74517596253399e-163	1	Tcf4
227	2.09808583657654e-166	0.456551567311434	0.996	0.982	3.83320282342534e-162	1	Atox1
228	2.32509910294119e-165	0.456682671845031	0.752	0.279	4.24795606107355e-161	1	Ece1
229	2.3528309260126e-165	0.55390063272698	0.919	0.601	4.29862210182501e-161	1	Cd47
230	2.32672028559567e-163	0.391432676405344	0.744	0.247	4.25091796178329e-159	1	Npdc1
231	6.81345820910484e-163	0.276665024254083	0.593	0.132	1.24481881480346e-158	1	Prex1
232	7.97145773217179e-161	0.536433937230072	0.959	0.672	1.45638532766779e-156	1	Ralb
233	1.77184047543609e-157	0.438637441687142	1	0.998	3.23715254862174e-153	1	Tmsb10
234	4.09024808900296e-157	0.443394962447822	0.775	0.304	7.47288325860841e-153	1	Sh3bp5
235	1.24400909065737e-154	0.348142369996565	0.574	0.131	2.27280460863101e-150	1	Mcam
236	1.34894606161503e-154	0.527109873844619	0.937	0.677	2.46452445457066e-150	1	Hras
237	1.56782022288267e-154	0.35601213911218	0.627	0.151	2.86440754720664e-150	1	Epas1
238	5.4563611055316e-154	0.411175149021859	0.775	0.291	9.96877173980624e-150	1	F11r
239	1.94397672935135e-153	0.47482316275257	0.837	0.433	3.55164548452492e-149	1	Nt5c
240	1.45463512812241e-151	0.579212556745291	0.978	0.899	2.65761837907965e-147	1	Aprt
241	1.66760824201714e-151	0.514390182243959	0.819	0.359	3.04672025816531e-147	1	Ets1
242	4.76401044399536e-150	0.395063159298749	0.778	0.302	8.70384708117952e-146	1	Jup
243	6.14494647901466e-148	0.540853183087799	0.942	0.638	1.12268172171598e-143	1	Mpzl1
244	8.9776098635176e-148	0.419064441631941	0.738	0.269	1.64020932206467e-143	1	Dusp6
245	4.38200674080671e-145	0.738522407403027	0.996	0.929	8.00592631545385e-141	1	S100a10
246	6.01949906977397e-145	0.484421919649923	0.993	0.959	1.0997624800477e-140	1	Cox5a
247	8.98016245271273e-145	0.489862652514536	0.988	0.906	1.64067568011062e-140	1	Capns1
248	2.3684171172475e-144	0.412945425671757	0.822	0.404	4.32709807321118e-140	1	Mgat4b
249	2.52968201742768e-144	0.453465569701649	1	0.993	4.62172904584038e-140	1	Myl6
250	7.28896442516823e-144	0.457902589879589	0.981	0.862	1.33169380047823e-139	1	Sh3glb1
251	1.48310015397939e-143	0.449372995522802	0.999	0.992	2.70962398132034e-139	1	Txn1
252	2.58744707530326e-143	0.439499612026122	0.986	0.916	4.72726580657905e-139	1	Cyb5a
253	1.54735254186854e-142	0.399074246888866	0.759	0.312	2.82701309399383e-138	1	Fyn
254	2.8168250539173e-142	0.369951748860356	1	0.998	5.14633937350691e-138	1	Ndufa4
255	3.0966027271427e-142	0.376048587556636	1	1	5.65749318248971e-138	1	Cfl1
256	7.58306238433003e-142	0.460590536793003	0.989	0.938	1.3854254976171e-137	1	Rhoa
257	8.76810831928294e-142	0.403536815290298	0.738	0.28	1.60193338993299e-137	1	Mtss1
258	2.784514525527e-141	0.316898528149213	0.679	0.219	5.08730803813784e-137	1	Rgl2
259	5.00952469858762e-139	0.273669417558589	0.6	0.154	9.15240162431958e-135	1	Ppp1r13b
260	9.25782797378734e-139	0.48567144342984	0.819	0.414	1.69140517081095e-134	1	Fam101b
261	1.33870671759452e-138	0.977747336821486	0.83	0.483	2.4458171730452e-134	1	Ptp4a3
262	2.51632467937025e-138	0.445988837211717	0.884	0.536	4.59732518920944e-134	1	Carhsp1
263	1.26257284252703e-137	0.490489867787198	0.966	0.711	2.30672058329688e-133	1	Vasp
264	1.74244379581669e-136	0.399917865931282	0.762	0.328	3.18344481495709e-132	1	Hdac7
265	2.08443592676436e-136	0.419014925692799	0.993	0.942	3.80826443819848e-132	1	Snx3
266	1.55443738539141e-134	0.390106741895175	0.799	0.351	2.83995710311011e-130	1	Cib1
267	3.63861599746233e-133	0.341071181387709	0.559	0.139	6.64775142736368e-129	1	Efnb2
268	4.19760454289723e-133	0.423848253147393	0.848	0.487	7.66902349987325e-129	1	Homer3
269	5.94314369387625e-132	0.328310924202302	0.625	0.186	1.08581235287119e-127	1	Flrt3
270	1.31820627529495e-131	0.473957253604938	0.978	0.895	2.40836286496387e-127	1	Ywhah
271	1.89501349799923e-131	0.373258596938614	0.751	0.313	3.4621896608446e-127	1	Tspan14
272	1.28653540599628e-130	0.463287442587923	0.999	0.999	2.3505001867552e-126	1	Actg1
273	1.44616792302162e-128	0.381983607915339	0.996	0.839	2.6421487953605e-124	1	Arpc1b
274	4.13843811813879e-126	0.374601319082408	0.466	0.097	7.56092644183957e-122	1	Hapln1
275	1.1414634547819e-125	0.543149061215262	0.973	0.818	2.08545373188654e-121	1	Rhoc
276	1.92345230817231e-125	0.29282433555541	0.662	0.209	3.51414736703082e-121	1	Vat1
277	6.66899827638567e-125	0.436815413731803	0.864	0.502	1.21842598509566e-120	1	Hprt
278	3.18946448926787e-123	0.251836334833377	0.577	0.161	5.82715162189239e-119	1	Dock6
279	3.51645656202964e-123	0.253692696254077	0.577	0.155	6.42456613882815e-119	1	Nmi
280	8.86881985435009e-123	0.309133567649399	1	0.999	1.62033338738976e-118	1	Cox6b1
281	1.1927221038474e-122	0.270963610464104	0.595	0.168	2.1791032837292e-118	1	Dpysl3
282	3.09047748013846e-122	0.488615722617731	0.953	0.756	5.64630235621297e-118	1	Fscn1
283	3.92159204572441e-122	0.42709004285168	0.771	0.374	7.16474866753849e-118	1	Nes
284	1.78714775513851e-121	0.436554860633417	0.979	0.881	3.26511894863805e-117	1	Psmb3
285	2.91566316427659e-121	0.539958115224983	1	0.989	5.32691660113332e-117	1	Ran
286	1.07826642937874e-120	0.260262196695945	0.519	0.122	1.96999276647496e-116	1	Gap43
287	2.15429279869188e-120	0.449454586729601	0.895	0.593	3.93589294321007e-116	1	Aplp2
288	2.54175437856524e-120	0.343703071334043	0.729	0.309	4.64378524963869e-116	1	Yes1
289	7.39849788742873e-120	0.309413296552697	0.508	0.119	1.35170556403323e-115	1	Fam198b
290	7.69146559896994e-119	0.358988301945115	0.7	0.289	1.40523076493181e-114	1	Itpkb
291	1.16643450470184e-118	0.40689996776426	0.86	0.493	2.13107584009027e-114	1	Marc2
292	1.49021068891845e-118	0.311705419685228	0.745	0.304	2.72261492865401e-114	1	Hpcal1
293	1.53194306901184e-118	0.601964895199209	0.992	0.938	2.79885998708463e-114	1	Atp5b
294	2.20277210018939e-118	0.384203756499504	0.729	0.305	4.02446462704601e-114	1	Calcrl
295	2.79297237176788e-118	0.368668782521611	0.781	0.386	5.10276052321992e-114	1	Ppfibp1
296	4.11035998898265e-118	0.472787212325806	0.99	0.899	7.50962769987131e-114	1	Aldoa
297	6.49375012108884e-118	0.432654033835269	0.912	0.637	1.18640814712293e-113	1	Tspan6
298	4.62159237734075e-117	0.380163537930747	0.81	0.391	8.44364927340155e-113	1	Apbb2
299	5.86589678599647e-117	0.366513022270144	0.777	0.33	1.07169934280155e-112	1	Map1b
300	4.07373194430062e-116	0.313547439032042	0.712	0.284	7.44270826223724e-112	1	Pnp
301	1.71832952537437e-115	0.431572637418911	0.996	0.949	3.13938804285897e-111	1	Psma7
302	1.10456752533896e-114	0.325413404819663	0.678	0.241	2.01804486879429e-110	1	Cdc42ep2
303	1.14976141947716e-114	0.417234822375936	0.855	0.485	2.10061411338477e-110	1	Ly6e
304	4.6042830539932e-114	0.313010799815075	0.653	0.243	8.41202513964558e-110	1	Btbd3
305	4.89338781610622e-114	0.304385128830572	0.69	0.268	8.94021954002606e-110	1	Foxo1
306	2.19647335874595e-113	0.254538777771608	0.571	0.174	4.01295682642885e-109	1	Prr5l
307	2.70912747586821e-113	0.399165260060263	0.897	0.617	4.94957589841121e-109	1	Pitpna
308	5.07589509108567e-113	0.263555810920508	0.54	0.147	9.27366033141351e-109	1	Kctd12b
309	1.57618045708221e-112	0.508692081948823	0.821	0.455	2.87968169508919e-108	1	Nfkbia
310	3.69528890321571e-112	0.524872392553137	0.997	0.976	6.75129282617511e-108	1	Eif4a1
311	5.78648214989759e-112	0.512342266629085	0.947	0.805	1.05719028878629e-107	1	Nhp2
312	6.95142606767367e-112	0.28024670423072	0.664	0.23	1.27002554256398e-107	1	Cdc42ep1
313	1.00187046418064e-111	0.463750699716488	0.825	0.489	1.83041733805804e-107	1	Hmgn5
314	2.14806871472865e-110	0.390200182863495	0.83	0.476	3.92452154180924e-106	1	Mesdc1
315	1.34731674476314e-109	0.451192862782323	0.99	0.947	2.46154769268226e-105	1	Hnrnpf
316	4.90194906893818e-109	0.264857989187955	0.597	0.195	8.95586094895005e-105	1	Itga5
317	6.27548067301488e-109	0.378673383085177	0.964	0.767	1.14653031895982e-104	1	Arpc4
318	1.42965497209586e-108	0.281539043712525	0.632	0.222	2.61197963401913e-104	1	Orai1
319	4.56786486474869e-108	0.49618073948429	0.919	0.68	8.34548910789586e-104	1	Ccnd1
320	2.91904170960929e-107	0.36420955526305	1	0.979	5.33308920345617e-103	1	Cdc42
321	5.56750420331087e-107	0.328155974151819	0.999	0.992	1.0171830179449e-102	1	Cox5b
322	1.6194479259213e-105	0.290542725055606	0.64	0.235	2.95873136065821e-101	1	Slc29a1
323	3.53653245511241e-105	0.507189978935651	0.819	0.485	6.46124479549038e-101	1	Rhob
324	3.99304624695156e-105	0.342548228393591	0.716	0.309	7.29529549318051e-101	1	Tgfbr2
325	5.26155351368771e-105	0.385573684751153	1	0.978	9.61285826950745e-101	1	Myl12a
326	4.37993126747743e-104	0.342001246207618	0.563	0.187	8.00213442568127e-100	1	Trp53i11
327	1.55183883236032e-102	0.367706487087011	0.997	0.972	2.83520954672231e-98	1	Ppp1ca
328	3.88037304665871e-102	0.360223519264856	0.995	0.914	7.08944155624547e-98	1	Arpc2
329	4.33430412614643e-102	0.357395269043557	0.933	0.684	7.91877363846953e-98	1	Vps29
330	1.07052016052205e-101	0.350612302687719	0.605	0.225	1.95584033327379e-97	1	Dusp3
331	1.65838002991445e-101	0.323068437971918	1	0.993	3.02986031465371e-97	1	Cox6a1
332	3.89255305747583e-101	0.302106450304964	0.695	0.3	7.11169443600835e-97	1	Stard4
333	9.14155675996611e-101	0.372430289902426	0.997	0.981	1.67016242004581e-96	1	Uqcrb
334	1.19752581970479e-100	0.358811266829201	0.988	0.937	2.18787967260064e-96	1	Arpp19
335	7.36131267661112e-100	0.402334160903303	0.823	0.459	1.34491182601685e-95	1	F2r
336	1.64271383423388e-99	0.281618461647342	0.667	0.262	3.00123817514529e-95	1	Casp8
337	7.66517631289617e-99	0.334837194648312	0.686	0.296	1.40042771236613e-94	1	Notch1
338	1.02856721295456e-98	0.371324176799552	0.849	0.479	1.87919229806799e-94	1	Fam212a
339	1.1746029060807e-97	0.324645210670615	0.732	0.364	2.14599950940944e-93	1	Ephb4
340	3.23619024891373e-97	0.269476306091787	0.688	0.298	5.91251958476539e-93	1	Dgkz
341	3.34497276084906e-97	0.782290939599753	0.997	0.93	6.11126523407124e-93	1	Vim
342	1.45103971070146e-96	0.35415329983531	0.966	0.813	2.65104955145156e-92	1	Cotl1
343	1.80513897087576e-96	0.347777988802209	0.884	0.571	3.29798889979001e-92	1	Chmp2b
344	2.25766555615567e-96	0.452648701683843	0.503	0.151	4.12475497109641e-92	1	Rgs2
345	2.30795426224305e-96	0.299779056864607	0.688	0.301	4.21663243711805e-92	1	Fam171a1
346	2.90497484338724e-96	0.283299281916	0.997	0.996	5.30738903886848e-92	1	Atp5h
347	5.91700816558048e-96	0.330167123230469	0.993	0.977	1.08103739185155e-91	1	Minos1
348	1.65250445188032e-95	0.320546049449688	0.995	0.953	3.01912563358535e-91	1	Ywhab
349	3.07168908661259e-95	0.284006005999179	1	0.993	5.6119759612412e-91	1	Atp5d
350	3.26162674060387e-94	0.342817225933866	0.811	0.442	5.95899205508328e-90	1	Cd151
351	3.64596389050366e-94	0.394052010712926	0.875	0.565	6.66117602795019e-90	1	Plp2
352	1.08226281690694e-93	0.400471960070898	0.897	0.663	1.97729416648898e-89	1	Trp53
353	2.90881115432538e-93	0.3716879099417	0.885	0.61	5.31439797895247e-89	1	Tnfaip1
354	3.49973508760739e-93	0.470023682300994	0.971	0.814	6.39401600505871e-89	1	Anxa2
355	2.35267676508698e-92	0.362971042282119	0.852	0.538	4.29834044981391e-88	1	Tnfrsf1a
356	1.15336300235685e-91	0.346281617450819	0.971	0.832	2.10719420530597e-87	1	Rap1a
357	1.87989793839006e-91	0.267675519212072	0.664	0.293	3.43457353343864e-87	1	Pxn
358	5.85670488415334e-91	0.383835920130807	0.979	0.894	1.07001998233482e-86	1	Ndufa12
359	8.07473073660184e-91	0.365051977606124	0.993	0.974	1.47525330557716e-86	1	Tpm4
360	9.90231459458142e-91	0.385285776998909	0.978	0.905	1.80915287643003e-86	1	Anp32a
361	1.91747630912058e-90	0.360327790290638	0.767	0.377	3.50322921676331e-86	1	BC028528
362	3.61989864599615e-90	0.310275991209731	0.751	0.374	6.61355482623497e-86	1	Kctd10
363	1.21766881847112e-89	0.364679237193233	0.679	0.334	2.22468093134673e-85	1	Rnf144a
364	3.85759939004242e-89	0.336549306274705	0.995	0.966	7.0478340856075e-85	1	Gnb2
365	1.20692651774069e-88	0.287329436406636	0.7	0.334	2.20505474791224e-84	1	Slc43a3
366	2.92644977036633e-88	0.554359992853548	0.196	0.013	5.34662373045929e-84	1	8430408G22Rik
367	9.82233242813465e-88	0.300053046406602	0.74	0.369	1.7945401346202e-83	1	Mllt4
368	2.44050070085139e-86	0.373010919750018	0.971	0.915	4.45879478045549e-82	1	Sptssa
369	2.55551416242177e-86	0.344603216544787	1	1	4.66892437474457e-82	1	Ubb
370	3.18144550874211e-86	0.313199200327368	0.993	0.991	5.81250094447183e-82	1	Atp5o
371	3.36947742357956e-86	0.348508556964196	0.979	0.913	6.15603525287986e-82	1	Psmb2
372	5.3548861563374e-86	0.335775797425679	0.982	0.877	9.78337700762844e-82	1	Prdx6
373	2.36748042013896e-85	0.447847545587818	0.94	0.757	4.32538672759388e-81	1	Anxa5
374	4.36174292080613e-85	0.364629245039273	0.951	0.834	7.9689043163128e-81	1	Mrpl17
375	5.17086225015956e-85	0.346562564305541	0.993	0.952	9.44716533104151e-81	1	Pfn1
376	2.07824069765994e-84	0.280116860169116	0.708	0.347	3.79694575462472e-80	1	Asap2
377	1.12965488139487e-83	0.484260585234087	0.959	0.773	2.06387946830844e-79	1	Col4a1
378	1.53132062411267e-83	0.412065397968929	0.922	0.7	2.79772278025384e-79	1	Ubald2
379	1.30700137633029e-82	0.292755966905488	0.589	0.237	2.38789151455543e-78	1	Uaca
380	2.20658313202302e-82	0.302907079964037	0.788	0.442	4.03142738220605e-78	1	Pvrl2
381	2.21621166270469e-82	0.256491043232194	0.478	0.151	4.04901870776148e-78	1	Cd59a
382	7.61468299431454e-82	0.349253351246972	0.941	0.787	1.39120258306127e-77	1	Prkar1a
383	1.07865077865666e-81	0.263405185734606	0.629	0.275	1.97069497260573e-77	1	Pim3
384	1.56243692229679e-81	0.338198932474303	0.975	0.899	2.85457225703623e-77	1	Psma2
385	2.42141070077109e-81	0.476290781523221	0.959	0.826	4.42391735030879e-77	1	Pkm
386	2.62919716349274e-81	0.330231825269674	0.886	0.631	4.80354321770123e-77	1	Sugt1
387	1.02170080615717e-80	0.324369100648798	0.984	0.9	1.86664737284915e-76	1	Vdac2
388	1.14946482510123e-80	0.337457993767233	0.953	0.817	2.10007223545995e-76	1	Ssu72
389	2.10573149520589e-80	0.292568848999705	0.993	0.944	3.84717144174115e-76	1	Rac1
390	1.74780802317001e-79	0.308699273638066	0.997	0.982	3.19324525833161e-75	1	Slc25a3
391	2.45348106296454e-79	0.351828217038801	0.962	0.871	4.48250990203621e-75	1	Mdh2
392	7.19617643748401e-79	0.316198954225678	0.933	0.739	1.31474143512833e-74	1	Taldo1
393	2.02907829500744e-78	0.360326045117944	0.963	0.817	3.70712604497859e-74	1	Psmb5
394	1.34703659923917e-77	0.342155193009382	0.84	0.57	2.46103586680996e-73	1	Mapk3
395	2.29792586464649e-77	0.253487611101908	0.666	0.313	4.19831055470913e-73	1	Ccser2
396	2.62803714672122e-77	0.255603627719689	0.138	0.003	4.80142386705967e-73	1	Esm1
397	1.19637823529956e-76	0.320777855823535	0.974	0.902	2.18578303589229e-72	1	Gdi2
398	1.24408930815722e-76	0.272824706549317	0.997	0.983	2.27295116600324e-72	1	Psmb1
399	1.47831833145857e-76	0.273097168877064	0.944	0.766	2.7008875915748e-72	1	Sdcbp
400	1.47833991973364e-76	0.252235433004726	0.668	0.308	2.70092703335336e-72	1	Fam171a2
401	1.74389607566642e-76	0.336443562282493	0.966	0.878	3.18609813024255e-72	1	Psma6
402	4.36691318472256e-76	0.407492626916729	0.986	0.918	7.97835038848811e-72	1	Ldha
403	1.30010337858579e-75	0.302093706562927	0.968	0.875	2.37528887267623e-71	1	Arpc5
404	1.85204513300413e-75	0.271608472083559	0.996	0.986	3.38368645799855e-71	1	Tomm7
405	2.46572499438985e-75	0.303434833449589	0.755	0.43	4.50487956475026e-71	1	Hyal2
406	5.54422447102556e-75	0.322189135299582	0.914	0.714	1.01292981085637e-70	1	Vamp8
407	6.25086446143183e-75	0.300290385878699	0.83	0.547	1.1420329371036e-70	1	Spr
408	9.53781371103647e-75	0.298052547122692	0.86	0.6	1.74255856500636e-70	1	Yif1b
409	1.3170199303768e-74	0.352512589870819	0.749	0.453	2.40619541279842e-70	1	Ddx39
410	2.46867484723506e-74	0.36421226758925	0.975	0.896	4.51026894589846e-70	1	Dnaja1
411	2.73916075998326e-74	0.328942935207044	0.966	0.869	5.00444670848942e-70	1	Psmb7
412	1.08572441250554e-73	0.326497314458796	0.938	0.795	1.98361850164762e-69	1	Sod1
413	1.80721050245799e-72	0.323104886705374	0.881	0.651	3.30177358799074e-68	1	Amotl1
414	3.89791016513532e-72	0.357652561101624	0.847	0.58	7.12148187170223e-68	1	Psmc4
415	1.87281483700948e-71	0.364493814536523	0.973	0.851	3.42163270721633e-67	1	Cnn3
416	2.3636593715756e-71	0.29446511794706	0.956	0.796	4.31840567186863e-67	1	Reep5
417	4.97634599852024e-71	0.280007467293118	0.997	0.971	9.09178413929648e-67	1	Atp5f1
418	3.43931557115637e-70	0.341962519079541	0.918	0.788	6.28362954850269e-66	1	Cyc1
419	4.2392279062287e-70	0.307054311181245	0.942	0.77	7.74506938467983e-66	1	Hmg20b
420	2.23251545829162e-69	0.311034981397306	0.915	0.746	4.07880574229879e-65	1	Grpel1
421	3.29535851110896e-69	0.302100553147037	0.955	0.854	6.02061999979607e-65	1	Bola2
422	3.41622499777079e-69	0.40419765869016	0.76	0.477	6.24144307092724e-65	1	Tubb6
423	9.16078368886751e-69	0.305267716286726	0.971	0.878	1.67367517995609e-64	1	Ndufb6
424	1.29016283020175e-68	0.340004063627593	0.918	0.753	2.35712749077861e-64	1	Gpi1
425	2.54819566585054e-68	0.253388067328052	0.715	0.374	4.65555348150893e-64	1	Fam107b
426	2.75649628076024e-68	0.435613289807907	0.997	0.976	5.03611870494896e-64	1	Hspa8
427	2.86494811749941e-68	0.282096416893084	0.685	0.349	5.23426021067142e-64	1	Abcg2
428	3.67785835931009e-68	0.307725606476708	0.937	0.796	6.71944722245953e-64	1	Llph
429	4.25602684068907e-68	0.288261947612239	0.768	0.476	7.77576103793893e-64	1	Cdipt
430	8.18554311504913e-68	0.300360876626433	0.962	0.861	1.49549872711948e-63	1	Cdc37
431	8.5795937354785e-67	0.416874401204253	0.904	0.743	1.56749177547192e-62	1	Prdx4
432	1.03933731251262e-66	0.282388595363734	0.859	0.599	1.89886926996056e-62	1	Gng2
433	1.13656759087102e-66	0.284477804395051	0.996	0.975	2.07650898852135e-62	1	Ywhaq
434	1.79855415065842e-66	0.412579682167338	0.99	0.9	3.28595843325294e-62	1	Igf2
435	2.11332826572339e-66	0.292753119177644	0.873	0.661	3.86105074147664e-62	1	Naa20
436	3.57687100170606e-66	0.541358656655874	0.895	0.796	6.53494332011698e-62	1	Odc1
437	5.60655872784936e-66	0.295838411276467	0.963	0.834	1.02431827957808e-61	1	Tax1bp3
438	7.91536651267044e-66	0.484224010814749	0.984	0.917	1.44613746186489e-61	1	Tuba1a
439	2.33627589436398e-65	0.330727924604814	0.629	0.316	4.268376059003e-61	1	Prcp
440	2.78275935584439e-65	0.294356980510235	0.518	0.206	5.08410134312771e-61	1	Unc5b
441	2.96700473035577e-65	0.32166694269818	0.997	0.997	5.42071764235999e-61	1	Eif5a
442	5.31204752792569e-65	0.395338699616949	0.933	0.724	9.70511083352024e-61	1	Col4a2
443	9.04022078826477e-65	0.42116415444886	0.679	0.39	1.65164833801597e-60	1	Tk1
444	1.79939098710211e-64	0.29456378177769	0.941	0.847	3.28748733343555e-60	1	Wasf2
445	2.08630034103461e-63	0.295715822187526	0.81	0.473	3.81167072307023e-59	1	Ptrf
446	3.78206900723367e-63	0.293007709353328	0.758	0.445	6.90984007621591e-59	1	Lamc1
447	5.30746855310441e-63	0.258932435304794	1	0.999	9.69674504652176e-59	1	Dynll1
448	5.50420146837693e-63	0.276712604571933	0.89	0.718	1.00561760827246e-58	1	Med10
449	2.44513374267002e-62	0.272094722052533	0.937	0.77	4.46725934785812e-58	1	Mrpl34
450	4.44852653069096e-62	0.672463744877348	0.177	0.021	8.12745797157238e-58	1	Gja4
451	4.45460561522881e-62	0.285383019972622	0.975	0.874	8.13856445902304e-58	1	Psmd8
452	5.93813163668175e-62	0.474673081592945	0.829	0.602	1.08489665002176e-57	1	Tubb4b
453	7.40562754732166e-62	0.309632115126996	0.86	0.674	1.35300815289567e-57	1	Cyb5b
454	1.24459406382168e-61	0.280394485490684	0.941	0.818	2.27387335460221e-57	1	Bud31
455	2.39532092629238e-61	0.259775008208545	0.997	0.98	4.37625133233618e-57	1	Atp5g3
456	3.02440131944773e-61	0.279834561129478	0.956	0.861	5.525581210631e-57	1	Vdac3
457	4.19631525926938e-61	0.300594493941611	0.856	0.65	7.66666797868516e-57	1	Ebna1bp2
458	1.213342253346e-60	0.270090986182897	0.821	0.56	2.21677629686313e-56	1	Bcap31
459	1.53200576881037e-60	0.270993267034044	0.826	0.557	2.79897453961656e-56	1	Akr1b3
460	2.33544520717805e-60	0.30574888992302	0.847	0.611	4.26685839351429e-56	1	Psmc5
461	2.45980451878015e-60	0.346305747231166	0.932	0.799	4.49406285581134e-56	1	C1qbp
462	3.99359957841633e-60	0.332046517729389	0.974	0.921	7.29630642976664e-56	1	Cycs
463	4.87346695114198e-60	0.365522689670663	0.873	0.714	8.9038241197364e-56	1	Pa2g4
464	9.17005045224207e-60	0.274774740918237	0.94	0.805	1.67536821762463e-55	1	Tmbim6
465	1.50951244763321e-59	0.261098170794537	0.766	0.467	2.75787924182587e-55	1	Gpatch4
466	3.00370548770856e-59	0.339644695091625	0.896	0.712	5.48776992604354e-55	1	Uqcrc1
467	6.76418194973398e-59	0.277008215505006	0.918	0.742	1.2358160422164e-54	1	Chmp2a
468	1.78297252440945e-58	0.26981148108444	0.932	0.773	3.25749080209607e-54	1	Sap18
469	1.93012870679078e-58	0.277264915462028	0.874	0.659	3.52634514730676e-54	1	Rexo2
470	1.96029262778168e-58	0.268979991325237	0.984	0.952	3.58145463095713e-54	1	Psmb6
471	3.14397704472637e-58	0.265606959234247	0.864	0.657	5.74404606071508e-54	1	Tmem176a
472	3.82927867072191e-58	0.268807185738611	0.942	0.821	6.99609213140892e-54	1	Polr2e
473	3.93106054029698e-58	0.271827381726632	0.863	0.654	7.18204760712258e-54	1	Tprgl
474	1.01090242658492e-57	0.272331475536153	0.9	0.753	1.84691873337064e-53	1	Utp11l
475	2.29399619430475e-57	0.294127581912264	0.982	0.953	4.19113104699478e-53	1	Dbi
476	4.46163156390051e-57	0.283317363211201	0.934	0.81	8.15140086724624e-53	1	Txnl1
477	6.97129229595992e-57	0.269546684579026	0.756	0.5	1.27365510247188e-52	1	4931406P16Rik
478	1.15013939515365e-56	0.254297989293178	0.996	0.975	2.10130467494572e-52	1	Krtcap2
479	1.37825608971999e-56	0.256521839435949	0.999	0.993	2.51807387591843e-52	1	Serbp1
480	2.03838270418941e-56	0.317404120480058	0.899	0.72	3.72412520055405e-52	1	Uqcrc2
481	2.68819559013594e-56	0.250743295928989	0.922	0.746	4.91133334317837e-52	1	Sec11a
482	6.78786611053565e-56	0.251973801250691	0.67	0.39	1.24014313839486e-51	1	Smad1
483	1.18685421045983e-54	0.290638771716327	0.919	0.753	2.16838264251011e-50	1	Eif3g
484	9.41256520043477e-54	0.260930627524957	0.748	0.448	1.71967566211943e-49	1	Ier5
485	1.50958113700712e-53	0.264523945552309	0.915	0.716	2.75800473731201e-49	1	Ak2
486	2.63985298590108e-53	0.284260471539495	0.892	0.707	4.82301140524127e-49	1	Nudt4
487	3.09462332456621e-53	0.275743917210474	0.792	0.512	5.65387681398246e-49	1	Laptm4b
488	5.10669371957869e-53	0.254230879646208	0.915	0.781	9.32992942567026e-49	1	Rabac1
489	5.13676101654671e-53	0.313811379965583	0.926	0.814	9.38486237723083e-49	1	Sptbn1
490	5.28540704347104e-53	0.315193857821665	0.977	0.954	9.65643866842159e-49	1	Nme1
491	1.48352547788767e-52	0.254671390328368	0.703	0.454	2.71040104810077e-48	1	Mknk2
492	1.48529007024201e-52	0.273399995431666	0.868	0.681	2.71362495833215e-48	1	Snrpa1
493	3.80007582267928e-52	0.255642206148579	1	1	6.94273852803504e-48	1	Actb
494	3.04781668604272e-51	0.305560413332754	0.934	0.811	5.56836108540005e-47	1	Pdia3
495	3.1677018543993e-51	0.263509995459835	0.974	0.91	5.78739128798751e-47	1	U2af1
496	3.65363768021671e-51	0.379359428763191	0.978	0.949	6.67519604175592e-47	1	Gm42418
497	3.79292229248772e-51	0.30200627477844	0.878	0.675	6.92966902837507e-47	1	Bub3
498	4.50676922998359e-50	0.429138489497202	0.715	0.471	8.23386738318002e-46	1	Cdk1
499	7.45427707067876e-50	0.264628151803401	0.805	0.558	1.36189642081301e-45	1	Raph1
500	6.31987918732861e-49	0.310371175420423	0.744	0.499	1.15464192752494e-44	1	Tyms
501	1.18977086394737e-48	0.291459851717324	0.959	0.852	2.17371136843185e-44	1	Lsm2
502	1.51645977987608e-48	0.266776568381488	0.933	0.827	2.7705720178336e-44	1	Psma1
503	5.27011294394566e-48	0.255296689529157	0.977	0.913	9.62849634858871e-44	1	Psma4
504	1.1981864887051e-47	0.270822030657856	0.947	0.827	2.18908671486421e-43	1	Mrpl12
505	4.71597320781806e-47	0.269577322999765	0.755	0.525	8.6160830506836e-43	1	Eif4a3
506	2.03165176450371e-46	0.254433022070007	0.912	0.738	3.71182777374827e-42	1	Gm9844
507	2.24683178900102e-46	0.270831376801656	0.978	0.905	4.10496167850487e-42	1	Fkbp3
508	8.78983018283737e-46	0.320418326067078	0.873	0.684	1.60590197440439e-41	1	Cct7
509	8.8831567655485e-46	0.266967770291848	0.612	0.329	1.62295274106571e-41	1	Tubb2a
510	1.55605581198168e-45	0.358546635946604	0.925	0.716	2.84291396849052e-41	1	Arl6ip1
511	5.23746444140325e-44	0.258961179308263	0.856	0.673	9.56884753444374e-40	1	Eif2s1
512	1.19034364948096e-42	0.317280370913439	0.753	0.514	2.17475784760172e-38	1	Mphosph8
513	2.07283908180804e-40	0.266726432858277	0.937	0.8	3.78707700246329e-36	1	Itgb1
514	1.5215455640271e-38	0.260315987255353	0.918	0.791	2.77986374547752e-34	1	Tmem59
515	1.44528129585288e-36	0.253396999527182	0.968	0.897	2.64052892752322e-32	1	Hn1
516	8.54096390565933e-36	0.396476605323996	0.504	0.287	1.56043410556396e-31	1	Sparcl1
517	1.9381394400587e-34	0.26372455884497	0.575	0.354	3.54098075698725e-30	1	Fam64a
518	1.18109542288846e-31	0.321200120801982	0.555	0.344	2.15786133761722e-27	1	Hist1h2ae
519	4.56126737122288e-30	0.327573548202797	0.778	0.596	8.3334354872242e-26	1	Birc5
520	6.01170598304269e-27	0.401560805763742	0.668	0.414	1.0983386831019e-22	1	Sat1
521	8.84980794708847e-27	0.416822192396572	0.756	0.567	1.61685991193306e-22	1	Ube2c
522	6.04284588788892e-26	0.270482011340004	0.989	0.935	1.10402794371731e-21	1	Hmgb2
523	6.12488671421206e-17	0.375306694878432	0.396	0.245	1.11901680268654e-12	1	Igfbp3
524	1.80393168547417e-12	0.280622024135353	0.616	0.487	3.29578318936131e-08	1	Hist1h2ap
