# Supplementary material for: Nephron progenitor commitment is a stochastic process influenced by cell migration
Source: eLife. 2019 Jan 24;8:e41156. doi: 10.7554/eLife.41156 (PMC6363379; doi:10.7554/eLife.41156)
Supplement: Supplementary file 1. [file elife-41156-supp1.zip › cluster_2.csv]

	p_val	avg_logFC	pct.1	pct.2	p_val_adj	cluster	gene
1	0	1.39080784179116	0.827	0.069	0	2	Cited1
2	0	1.24095071757031	0.948	0.068	0	2	Uncx
3	0	1.04864396146266	0.944	0.08	0	2	Pax2
4	0	1.00177271765511	0.872	0.079	0	2	Crym
5	0	0.963236045273813	0.917	0.038	0	2	Six2
6	0	0.951550743269094	0.926	0.077	0	2	Spock2
7	0	0.883427861691473	0.937	0.078	0	2	Rspo1
8	0	0.802477183600628	0.883	0.036	0	2	Eya1
9	0	0.605938109756824	0.809	0.048	0	2	Espn
10	0	0.415762302086612	0.705	0.043	0	2	Hs3st6
11	0	0.389991967202869	0.682	0.044	0	2	Cldn9
12	4.84891758159889e-289	0.676337591227178	0.869	0.123	8.85897242158117e-285	2	Capn6
13	1.0332806412106e-279	0.438718442780913	0.804	0.096	1.88780373149177e-275	2	Shisa2
14	4.11795112252772e-263	0.492437064765474	0.824	0.119	7.52349670085814e-259	2	Sall1
15	1.04931640698559e-260	0.308166215870965	0.644	0.054	1.91710107556266e-256	2	Gm14964
16	5.40038557481068e-259	0.413243178237236	0.743	0.086	9.86650444517912e-255	2	Bmp7
17	1.95432544624484e-257	0.867139658250781	0.973	0.245	3.57055259028933e-253	2	Wt1
18	1.56965679716098e-256	0.309294671218225	0.628	0.05	2.86776296841312e-252	2	Gfra1
19	8.0807525923032e-240	0.974601902606968	0.959	0.296	1.47635349861379e-235	2	Robo2
20	1.20802736305778e-239	0.316580333930207	0.653	0.067	2.20706599230656e-235	2	Foxd2
21	6.18843824780524e-239	0.723223423953297	0.926	0.218	1.13062766787402e-234	2	Hist3h2ba
22	9.60735259692164e-239	0.369558408022938	0.673	0.073	1.75526331945758e-234	2	Scx
23	3.84988785660475e-231	0.316489090066359	0.644	0.068	7.03374511401688e-227	2	Sobp
24	3.70695453677411e-229	0.286262873118636	0.52	0.036	6.7726059386863e-225	2	Elavl4
25	3.43883483065165e-228	0.363633383059874	0.671	0.08	6.28275123560056e-224	2	Meox2
26	5.66764342760916e-220	0.38828167634214	0.669	0.086	1.03547845422419e-215	2	Pdgfc
27	5.49470396011535e-216	0.278650093539339	0.516	0.039	1.00388241351308e-211	2	Traf1
28	3.89026396276515e-214	0.459048460997941	0.793	0.128	7.10751225997193e-210	2	Osr1
29	5.86758413576548e-213	0.602015532484611	0.95	0.263	1.07200762160435e-208	2	Gm266
30	3.05555551012096e-206	0.252349373472213	0.505	0.041	5.58249991699099e-202	2	Btbd11
31	1.05887484558461e-198	0.381436866912498	0.736	0.128	1.93456434288308e-194	2	Etv4
32	1.70404297939133e-189	1.01967725715497	0.991	0.671	3.11328652334796e-185	2	Fxyd6
33	3.26641944836069e-180	0.431698404210314	0.836	0.186	5.96774833215498e-176	2	Cadm1
34	4.70872077583509e-178	0.908494406356721	0.986	0.603	8.60283285745071e-174	2	Sox11
35	3.03383264643429e-174	0.757247103958293	0.966	0.449	5.54281224503545e-170	2	Zbtb20
36	1.99324075968753e-172	0.256408231617086	0.552	0.069	3.64165086794912e-168	2	Cdh4
37	4.30336850396634e-170	0.374488356078429	0.642	0.103	7.8622542567465e-166	2	Wfdc2
38	2.15835688444987e-163	0.936379712295159	0.991	0.526	3.94331802788991e-159	2	Gas1
39	2.51757048398848e-163	0.257997409193812	0.577	0.084	4.59960127424694e-159	2	Ppp1r1a
40	3.64134787757716e-162	0.753232131890213	0.903	0.344	6.65274257233348e-158	2	Phgdh
41	1.00425838808292e-159	0.262916792530128	0.41	0.034	1.83478007502749e-155	2	Dcx
42	4.2548188894573e-153	0.723657629159167	0.98	0.615	7.77355411103848e-149	2	Ttc28
43	6.408173021662e-153	0.430979427726053	0.482	0.058	1.17077321105765e-148	2	Pcp4
44	3.26227607079741e-149	0.5309460229991	0.894	0.3	5.96017838134688e-145	2	Cped1
45	2.12262429973985e-148	0.325622174449625	0.615	0.114	3.87803459562471e-144	2	Hoxb5os
46	3.85273469599297e-147	0.64502483397897	0.98	0.465	7.03894628957916e-143	2	Vcan
47	3.77287733160614e-143	0.342361630622731	0.646	0.128	6.89304688484441e-139	2	Bex1
48	4.50547894059918e-143	0.301653772793772	0.491	0.063	8.23151002447471e-139	2	Pax8
49	4.15334834466087e-140	0.35064473020477	0.809	0.226	7.58816742569541e-136	2	Cdh2
50	3.38143498916054e-138	0.535097850545045	0.93	0.446	6.17788172519632e-134	2	Msi2
51	8.25910625716839e-134	0.472197639402425	0.892	0.352	1.50893871318466e-129	2	Dst
52	1.4153081206852e-132	0.691555633260504	0.998	0.925	2.58576793649185e-128	2	Tsc22d1
53	2.94232953732421e-132	0.304854311676363	0.757	0.206	5.37563606469132e-128	2	St3gal6
54	3.51245537580787e-132	0.360963405739162	0.622	0.137	6.41725597160098e-128	2	Meox1
55	2.71521574424121e-131	0.337227050012831	0.678	0.157	4.96069916472869e-127	2	Bex4
56	7.64118991992196e-129	0.562346294682246	0.964	0.596	1.39604539836974e-124	2	Pcbp4
57	3.33794944274798e-128	0.298700576664007	0.615	0.125	6.09843363190057e-124	2	Gxylt2
58	1.6550246282486e-126	0.389805644665681	0.842	0.289	3.02372999581018e-122	2	Hoxb9
59	2.37891570598422e-126	0.48553772710608	1	1	4.34627899483316e-122	2	Npm1
60	4.71075365257771e-123	0.571050943582385	0.93	0.507	8.60654692325948e-119	2	Cxxc5
61	1.85266773548641e-121	0.30146945332306	0.721	0.205	3.38482395273367e-117	2	Acvr2b
62	1.30470649405848e-117	0.457250428339035	1	0.999	2.38369876464485e-113	2	Hsp90ab1
63	1.57694468155239e-117	0.373853202477894	0.77	0.253	2.88107793319621e-113	2	Bcl2l11
64	3.3525693872712e-116	0.570524839858969	0.948	0.482	6.12514427054448e-112	2	Fam213a
65	1.72099688143393e-115	0.422356089963374	0.858	0.372	3.14426130237978e-111	2	Lpin2
66	1.12809957344388e-112	0.328197331165863	0.779	0.243	2.06103792068197e-108	2	Foxc1
67	5.3873267218539e-112	0.253784404881995	0.705	0.19	9.84264592082707e-108	2	Msi1
68	2.68473688001205e-111	0.549954389980262	0.669	0.194	4.90501427978201e-107	2	Rspo3
69	1.31226123113583e-110	0.493323081570328	0.948	0.488	2.39750126928516e-106	2	Foxp1
70	1.40655772489875e-109	0.27376074258652	0.691	0.197	2.56978096339001e-105	2	Cenpv
71	6.37585168850815e-108	0.284753277256898	0.748	0.229	1.16486810349044e-103	2	Hoxb8
72	6.45128162921308e-107	0.343383986457815	0.833	0.278	1.17864915365723e-102	2	Kif26b
73	1.10480809803332e-106	0.333808338028704	0.727	0.244	2.01848439510688e-102	2	Slc12a2
74	5.13933784893921e-106	0.437059416655746	0.89	0.372	9.38957025001194e-102	2	Hoxc9
75	5.59712083744625e-106	0.524751123977303	0.998	0.996	1.02259397700143e-101	2	Gapdh
76	3.05251403642184e-104	0.266100267345518	0.642	0.171	5.57694314454271e-100	2	Stxbp6
77	4.46341563663913e-103	0.287985076129734	0.732	0.231	8.15466036813969e-99	2	Slc9a3r1
78	3.79814258268808e-99	0.427037246726963	0.845	0.324	6.93920649857112e-95	2	Igfbp5
79	7.21712473876486e-99	0.498156903755795	0.995	0.933	1.31856868977234e-94	2	Ptov1
80	9.14406420687999e-99	0.476889640730749	0.932	0.543	1.67062053059697e-94	2	Fgfr1
81	1.75779787312342e-97	0.470856742692999	0.98	0.513	3.21149671419648e-93	2	Hoxc10
82	2.94291965934725e-97	0.365348740326512	0.779	0.29	5.37671421762743e-93	2	Hoxb2
83	1.49184948948156e-96	0.303646071121459	0.788	0.287	2.72560901728281e-92	2	Sncaip
84	1.76555620570331e-95	0.296214811302286	0.725	0.249	3.22567118781995e-91	2	Hoxb3
85	6.06761933151078e-95	0.350990973782642	1	0.996	1.10855405186702e-90	2	Hnrnpa1
86	1.52765684705031e-93	0.63253668199075	0.966	0.586	2.79102905956091e-89	2	Tpm2
87	1.75960630389134e-93	0.279872549591481	0.7	0.237	3.21480071720947e-89	2	Hoxb5
88	4.26616413174286e-92	0.269281503613586	0.764	0.278	7.7942818686942e-88	2	Sall2
89	9.20959236527912e-91	0.385090195635508	0.892	0.449	1.6825925251365e-86	2	Fam60a
90	1.72301346196103e-89	0.258151029623665	0.741	0.259	3.14794559500281e-85	2	Abr
91	2.40068821997678e-88	0.256920523333514	0.741	0.253	4.38605737789758e-84	2	Fam189b
92	7.75014172605397e-86	0.319405313594676	0.793	0.334	1.41595089335006e-81	2	Hoxb4
93	1.28665725190841e-85	0.290710155352737	0.791	0.318	2.35072279923667e-81	2	Zfp516
94	2.00670043496895e-85	0.486163623191313	1	0.864	3.66624169468828e-81	2	Cd24a
95	1.94363905543112e-82	0.260548012619672	0.671	0.222	3.55102855427265e-78	2	Pdgfa
96	2.91474333345144e-82	0.325783363756974	1	1	5.32523607021579e-78	2	H3f3a
97	8.33106091507205e-82	0.42127666751478	0.986	0.736	1.52208482918366e-77	2	Nt5dc2
98	1.64804705792194e-81	0.42334058128535	0.928	0.539	3.01098197482338e-77	2	Bcl2
99	7.69151483590291e-81	0.54089143958236	0.946	0.525	1.40523976051946e-76	2	Nnat
100	4.58531792035657e-80	0.528306599366563	0.957	0.605	8.37737584049145e-76	2	Cenpw
101	1.0689919588219e-79	0.404879393567008	0.878	0.427	1.95304830876761e-75	2	Cited2
102	1.05250557682584e-78	0.285928218807432	0.797	0.337	1.9229276888608e-74	2	Sulf2
103	2.12685961770212e-77	0.372272981510844	0.878	0.408	3.88577252154178e-73	2	Hoxc8
104	3.13183492682378e-77	0.251517720862712	0.682	0.224	5.72186241130705e-73	2	Crabp2
105	3.52268023406071e-77	0.448967197945579	0.998	0.838	6.43593678762892e-73	2	Aes
106	7.6736243034245e-77	0.401806564627868	0.953	0.674	1.40197116023566e-72	2	Ybx3
107	7.50654472249139e-74	0.322614313984731	0.809	0.373	1.37144572079918e-69	2	Elovl6
108	1.03613587831597e-73	0.287934352607695	0.707	0.266	1.89302024968327e-69	2	Gas2
109	2.14045702995538e-73	0.426518653684479	0.989	0.818	3.91061499372848e-69	2	Hspd1
110	1.81623926604545e-72	0.412692645364069	0.887	0.47	3.31826913906505e-68	2	Gpc6
111	3.3535713795611e-72	0.284174751013842	0.831	0.387	6.12697491045812e-68	2	Tmeff1
112	1.70412482637595e-71	0.255460260119232	0.721	0.295	3.11343605778886e-67	2	Pla2g12a
113	3.54567044783821e-71	0.345463138614313	1	1	6.47793990820041e-67	2	Ptma
114	5.41674448839992e-71	0.309420656247618	0.768	0.304	9.89639218030666e-67	2	Gsta4
115	1.01696165539747e-70	0.337009641008988	1	0.99	1.85798894441118e-66	2	Prdx2
116	3.63669062477204e-70	0.382690339078452	0.975	0.766	6.64423377145851e-66	2	Fkbp4
117	6.90507433661937e-70	0.529449153570796	0.874	0.479	1.26155708130036e-65	2	Fam132a
118	1.50272128558283e-68	0.270977134322684	0.752	0.313	2.74547178875983e-64	2	Agl
119	6.15487620410994e-68	0.306920934681083	0.883	0.499	1.12449588249089e-63	2	Smim4
120	8.92563231334223e-68	0.467997027464186	0.993	0.784	1.63071302364762e-63	2	Dut
121	9.49980192920376e-66	0.267849061273503	0.806	0.374	1.73561381246553e-61	2	Nmral1
122	1.22540566491656e-65	0.274080591872281	0.998	0.989	2.23881614980256e-61	2	Pcbp2
123	1.60341513741356e-65	0.442810197874524	0.998	0.945	2.92943945605458e-61	2	Hsp90aa1
124	2.58737625537515e-65	0.270723550404437	0.845	0.414	4.7271364185704e-61	2	Mad2l2
125	2.67470611918572e-65	0.264929457586118	0.77	0.316	4.88668807975231e-61	2	Cntfr
126	6.64562294739245e-65	0.260101350106649	0.773	0.368	1.2141553124886e-60	2	Ccdc6
127	1.67125090994199e-64	0.402453366322273	0.993	0.883	3.05337541246402e-60	2	Ppp1r14b
128	4.20896538194868e-63	0.409764554200568	1	0.992	7.68977975282025e-59	2	Mif
129	7.53137485136549e-63	0.337529650871541	0.982	0.773	1.37598218534447e-58	2	Paics
130	7.79352854878406e-62	0.350464148349218	0.995	0.922	1.42387766586285e-57	2	H2afy
131	8.68168360299857e-62	0.364999100651689	0.995	0.878	1.58614359426784e-57	2	Grb10
132	1.20325018259693e-61	0.323965530319905	0.944	0.597	2.19833808360459e-57	2	Ctxn1
133	1.25276249992336e-60	0.299315375756911	0.854	0.415	2.28879708735997e-56	2	Fzd2
134	4.84672596316334e-60	0.325191374985251	0.894	0.535	8.85496833469941e-56	2	Ldhb
135	1.39112701329456e-59	0.378119545166948	0.928	0.64	2.54158905328915e-55	2	Hmga2
136	1.56703031021884e-58	0.353584566684438	0.957	0.81	2.86296437676981e-54	2	Tecr
137	1.5833031689007e-58	0.252906293946695	0.809	0.402	2.89269488958159e-54	2	Strbp
138	5.15437874775819e-58	0.331495992668175	0.995	0.878	9.41704997215421e-54	2	Snhg6
139	1.40685315201099e-55	0.374554048663813	0.993	0.946	2.57032070872408e-51	2	Zfos1
140	1.65666357275138e-54	0.366902604023322	0.989	0.849	3.02672434741676e-50	2	Eno1
141	5.32116968835809e-54	0.331527529401402	0.959	0.751	9.72177702063023e-50	2	Sms
142	1.91870755317942e-53	0.27594126279067	0.926	0.589	3.5054786996588e-49	2	Mbtd1
143	2.29794965447221e-53	0.281727046649003	0.914	0.594	4.19835401872073e-49	2	Rcc2
144	4.7683362010588e-53	0.286833734173513	0.93	0.652	8.71175023933442e-49	2	Pabpn1
145	7.05213712482832e-53	0.349644304698442	0.989	0.772	1.28842545270613e-48	2	Dctpp1
146	8.58804038767004e-53	0.273638814712487	0.872	0.551	1.56903497882732e-48	2	Got2
147	1.44597075170329e-52	0.335207504800315	0.986	0.803	2.64178856336192e-48	2	C1qbp
148	2.33019176615109e-52	0.299802644317469	0.921	0.622	4.25726035675805e-48	2	Mex3a
149	8.37559725174471e-52	0.417639099594696	0.966	0.768	1.53022161789376e-47	2	Prmt1
150	9.98565067892436e-51	0.325689081159566	0.998	0.981	1.82437837903948e-46	2	Set
151	4.46647044177099e-50	0.337603283042009	0.982	0.854	8.1602414971156e-46	2	Npm3
152	6.49574923296407e-50	0.366681022351207	1	0.998	1.18677338486254e-45	2	Eef2
153	6.71027940217806e-50	0.332864105726278	0.93	0.66	1.22596804677793e-45	2	Apex1
154	1.46731768294566e-49	0.327909834597035	0.993	0.865	2.68078940674172e-45	2	Cct2
155	2.27689040001329e-49	0.300657305449425	0.998	0.927	4.15987876082429e-45	2	Tcp1
156	2.49265311989349e-49	0.274048225536471	0.953	0.542	4.55407725004541e-45	2	Hoxd11
157	2.83626852121325e-49	0.311751402025004	0.975	0.832	5.18186258825661e-45	2	Cdk2ap1
158	6.58234585411744e-49	0.285150623989131	0.975	0.595	1.20259458754726e-44	2	Ncam1
159	1.58514142233643e-48	0.286954798905749	0.91	0.59	2.89605337860866e-44	2	Bbx
160	2.09131103300596e-48	0.410123983914237	1	0.968	3.82082525730188e-44	2	Stmn1
161	5.59290150655988e-48	0.270720335205434	0.926	0.617	1.02182310524849e-43	2	Nr2f6
162	6.08524460310459e-48	0.295047541631079	0.993	0.93	1.11177418898721e-43	2	Siva1
163	3.83966467390788e-46	0.313102295450483	0.953	0.755	7.0150673592297e-42	2	Lyar
164	4.5999963226301e-46	0.276768222409537	0.989	0.872	8.40419328144519e-42	2	Jund
165	1.21184671879378e-45	0.275466586704104	0.993	0.922	2.21404395523624e-41	2	Eif3m
166	1.13219352427449e-43	0.267702616884874	0.993	0.913	2.06851756884949e-39	2	Bnip3l
167	3.49770985919293e-43	0.260140406916285	0.804	0.422	6.39031591274549e-39	2	Tgfbi
168	4.36756338258738e-43	0.325906849021029	0.998	0.985	7.97953829998714e-39	2	Ncl
169	1.05266400640744e-42	0.266329478525261	0.98	0.881	1.92321713970639e-38	2	Chd4
170	1.26673032722913e-41	0.27582994587415	1	0.967	2.31431630784763e-37	2	Srrm2
171	1.68265996929677e-41	0.264100684740695	0.788	0.434	3.0742197639052e-37	2	Tubb2b
172	7.57336074804458e-40	0.363915950181455	0.946	0.735	1.38365300866775e-35	2	Nasp
173	1.26982771747244e-39	0.272533293135607	0.957	0.789	2.31997523982215e-35	2	Gm1673
174	3.57569721177843e-39	0.309677932273517	0.998	0.884	6.53279880591919e-35	2	Hmgb3
175	2.82156652174278e-37	0.28053091275501	0.989	0.899	5.15500203522407e-33	2	Serf1
176	1.42399250796638e-36	0.259679067202377	0.998	0.961	2.60163431205457e-32	2	Hnrnpab
177	3.17283380883903e-35	0.271060701233841	1	0.978	5.7967673687489e-31	2	Anp32b
178	5.39489748463445e-35	0.253248213829742	0.975	0.85	9.85647770442715e-31	2	Fbl
179	1.63640531740093e-28	0.250498117324675	0.995	0.885	2.9897125148915e-24	2	Prdx6
180	3.27331953635045e-26	0.262570099541892	1	0.97	5.98035479291227e-22	2	Ranbp1
