# Supplementary material for: Nephron progenitor commitment is a stochastic process influenced by cell migration
Source: eLife. 2019 Jan 24;8:e41156. doi: 10.7554/eLife.41156 (PMC6363379; doi:10.7554/eLife.41156)
Supplement: Supplementary file 1. [file elife-41156-supp1.zip › cluster_3.csv]

	p_val	avg_logFC	pct.1	pct.2	p_val_adj	cluster	gene
1	7.32951897447849e-211	1.24799254231952	0.732	0.119	1.33910311663722e-206	3	Postn
2	7.49325550192685e-171	2.08061682627629	0.881	0.333	1.36901778020203e-166	3	Dlk1
3	3.88739810963699e-162	0.529500101864416	0.545	0.075	7.10227634630677e-158	3	Ebf3
4	4.87595496859516e-160	1.07608461901203	0.821	0.227	8.90836972762336e-156	3	Ogn
5	2.34699479708127e-152	0.42042153441719	0.344	0.019	4.28795949426749e-148	3	1500015O10Rik
6	4.43209753786625e-150	1.13284685956133	0.799	0.255	8.09744220168163e-146	3	Foxd1
7	9.9131104671381e-149	2.19293381297862	0.989	0.641	1.81112528234613e-144	3	Meg3
8	2.18674824824536e-146	1.87082784562073	0.992	0.631	3.99518904954427e-142	3	Col1a1
9	1.6223409998251e-138	1.08888952008961	0.986	0.726	2.96401700668046e-134	3	Nfib
10	4.06424562276795e-135	0.787282698048759	0.631	0.144	7.42537675279704e-131	3	Klf4
11	5.24000321554815e-132	0.682099469954108	0.501	0.081	9.57348587480647e-128	3	Fbln2
12	4.14940108074592e-131	0.627672066813152	0.583	0.125	7.5809557745228e-127	3	Sema3d
13	5.00434611666332e-127	0.531296261581176	0.482	0.077	9.14294035514389e-123	3	Ntn1
14	3.99240521041342e-125	0.631364632464932	0.683	0.178	7.29412431942533e-121	3	Twist2
15	1.90337496154713e-122	0.952230653044208	0.596	0.137	3.47746605474661e-118	3	Smoc2
16	1.83589240800241e-117	0.311257626488108	0.279	0.018	3.3541754294204e-113	3	Fgf18
17	5.35514740685309e-115	1.30599979189494	0.837	0.366	9.78385431232059e-111	3	Cxcl12
18	1.69536793255653e-113	0.733761013149206	0.45	0.075	3.09743721278079e-109	3	Igfbp6
19	9.39941560916934e-112	0.522219485787299	0.523	0.111	1.71727323179524e-107	3	C1qtnf2
20	7.26393566068561e-108	1.02801027800135	0.629	0.18	1.32712104520726e-103	3	Crabp1
21	5.65945940264236e-105	0.561173545540265	0.778	0.31	1.03398323286276e-100	3	Lpar1
22	1.07121615143099e-103	1.36106468666219	0.981	0.663	1.95711190866441e-99	3	Col3a1
23	1.54392501579807e-103	0.5028798292197	0.531	0.125	2.82075100386307e-99	3	Tgfb3
24	9.75589205857145e-103	0.288641441403373	0.249	0.016	1.782401479101e-98	3	Ahnak2
25	9.94062648778589e-102	0.851162981725555	0.596	0.176	1.81615245931848e-97	3	Prrx1
26	1.1722211109222e-101	0.559140040535698	0.756	0.311	2.14164796965486e-97	3	Nfix
27	1.06491682499181e-100	0.460001515849325	0.572	0.143	1.94560303926003e-96	3	Col12a1
28	1.09967119934851e-99	0.774198295066606	0.902	0.562	2.00909928120973e-95	3	Fbn2
29	6.56571503849998e-99	1.44051349816906	0.77	0.345	1.19955613753395e-94	3	Igfbp5
30	2.6523400792989e-95	0.943613232843047	0.916	0.546	4.84582532487909e-91	3	Gas1
31	2.91274139081238e-95	0.688816779799726	0.458	0.094	5.32157852101422e-91	3	Mfap5
32	8.20385989864089e-95	0.598560060725022	0.794	0.346	1.49884520348169e-90	3	Islr
33	9.11009267542301e-92	0.278419770478415	0.263	0.024	1.66441393179978e-87	3	S100b
34	3.00401566449195e-91	0.396971455561033	0.463	0.1	5.48833661902679e-87	3	Mirg
35	2.02353460247677e-89	0.946035188832864	0.856	0.481	3.69699771872506e-85	3	Sfrp1
36	1.11951525369564e-88	0.621686677591861	0.659	0.238	2.04535436850194e-84	3	Crabp2
37	4.10809546395266e-88	0.451044861149702	1	0.911	7.50549041264151e-84	3	Cdkn1c
38	5.83862478548803e-87	0.303707561938037	0.352	0.056	1.06671674830866e-82	3	Col8a2
39	1.52909678547638e-86	0.711574940185465	0.997	0.904	2.79365982706535e-82	3	Kcnq1ot1
40	9.62292199948671e-86	0.358394640110796	0.398	0.078	1.75810784930622e-81	3	Bnc2
41	1.3667019913372e-85	0.310406377290459	0.304	0.039	2.49696453817307e-81	3	Spon2
42	1.61761360631999e-85	1.37852584866338	0.962	0.678	2.95538005874662e-81	3	Col1a2
43	4.17271715297963e-85	1.160967765517	0.881	0.67	7.62355423849378e-81	3	Plagl1
44	1.21371256018679e-84	0.343315486974143	0.32	0.045	2.21745284746127e-80	3	Ntrk2
45	2.78676673685401e-84	0.365695721510971	0.257	0.026	5.09142282823227e-80	3	Egfl6
46	3.20819099355366e-84	0.713732179667	0.878	0.526	5.86136494522253e-80	3	Mfap4
47	3.5177620435772e-84	0.401952140705388	0.558	0.162	6.42695125361554e-80	3	Twist1
48	4.13466290018715e-81	0.696361224306898	0.715	0.317	7.55402911864192e-77	3	Col6a1
49	1.42480307404511e-80	0.658718136389804	0.512	0.149	2.60311521628042e-76	3	Creb5
50	2.33843278153626e-80	0.573717821453787	0.962	0.747	4.27231669186674e-76	3	Thra
51	1.62208118643471e-79	0.893887621896351	0.493	0.131	2.96354232761621e-75	3	Dkk2
52	3.0377691983437e-79	0.504173970803973	0.748	0.331	5.55000432537395e-75	3	Fxyd1
53	7.73305554415237e-79	0.676866245893535	0.989	0.832	1.41282924791664e-74	3	Mfap2
54	4.56506613731218e-78	0.623155825634948	0.732	0.328	8.34037583286935e-74	3	Col6a2
55	2.08995483675193e-77	1.48706137199691	0.762	0.372	3.81834748674578e-73	3	Dcn
56	3.10920966545614e-75	0.577953542426636	1	0.957	5.68052605878836e-71	3	H19
57	3.52720880865486e-75	0.408885816197516	0.539	0.163	6.44421049341242e-71	3	Foxp2
58	3.36493548343136e-74	0.256354592925318	0.322	0.054	6.1477371282291e-70	3	Adamts2
59	4.69645188475899e-73	0.597844296332939	0.967	0.873	8.58041759345467e-69	3	Fstl1
60	5.62703771067977e-72	0.487829031415604	0.599	0.233	1.02805978974119e-67	3	Antxr1
61	2.58065828768016e-71	0.620951886146112	0.889	0.496	4.71486269159164e-67	3	Pdgfra
62	3.35411991470027e-71	0.398584573630614	0.453	0.123	6.12797708415739e-67	3	Adamts5
63	5.64149264831289e-71	0.674747329949887	0.531	0.18	1.03070070684676e-66	3	Cthrc1
64	2.38565864268532e-70	0.529098627456241	0.526	0.177	4.35859834018607e-66	3	Adamtsl1
65	2.76428552998942e-70	0.572631076404303	0.921	0.616	5.05034966329067e-66	3	Meis1
66	5.67468264710567e-70	0.540079154383997	0.9	0.558	1.03676451962621e-65	3	6330403K07Rik
67	8.771637195784e-70	0.72305742076442	0.753	0.424	1.60257811566974e-65	3	Col5a2
68	1.49660811192548e-69	0.657663999264055	0.967	0.75	2.73430302048786e-65	3	Peg3
69	1.80700271939263e-68	0.384991729465376	0.575	0.202	3.30139396833033e-64	3	Loxl1
70	1.1179685449389e-67	0.666741380914363	1	0.933	2.04252853160337e-63	3	Lgals1
71	1.56391667037284e-67	1.14355757453174	0.659	0.303	2.85727575677119e-63	3	Sfrp2
72	4.96867533586896e-66	0.637879615519885	0.509	0.164	9.07776983863258e-62	3	Tbx18
73	2.47889218334916e-65	0.518451161921246	0.369	0.086	4.52893601897891e-61	3	Sulf1
74	1.17313441734545e-64	0.473355405767048	0.691	0.337	2.14331658049014e-60	3	Piezo2
75	4.96796553826621e-64	0.596464799985261	0.818	0.53	9.07647303841236e-60	3	Hic1
76	3.73599689258786e-63	0.561685920906916	0.832	0.477	6.82566632275801e-59	3	Olfml3
77	5.56161967450452e-63	0.657504675790114	0.553	0.201	1.01610791453198e-58	3	Agtr2
78	5.68170103848841e-63	0.811819100156574	0.911	0.691	1.03804677973183e-58	3	Akap12
79	1.74627552257825e-62	0.562556782965274	0.745	0.453	3.19044537975047e-58	3	Spats2l
80	7.37390493428209e-62	0.361824625146009	0.496	0.173	1.34721243149334e-57	3	C1qtnf4
81	1.34584197384438e-61	0.440507146346823	0.672	0.308	2.45885328621368e-57	3	Dact1
82	2.46149114321141e-61	0.526102552290674	1	0.863	4.49714431864724e-57	3	Mdk
83	2.90464621425393e-61	0.57205430000053	0.705	0.37	5.30678863344192e-57	3	Col5a1
84	5.06328256250495e-61	0.431728567880166	0.553	0.213	9.25061724169654e-57	3	Celf4
85	2.20865959444423e-60	0.56697820535721	0.959	0.785	4.03522107904962e-56	3	Selm
86	1.00316297897736e-58	0.555010163482373	1	0.991	1.83277876259164e-54	3	Malat1
87	5.4868908546113e-58	0.274136669521368	0.263	0.046	1.00245495913748e-53	3	Cldn1
88	2.58338965687044e-57	0.373117621929834	0.504	0.186	4.7198529031023e-53	3	Sertad4
89	3.12024259035066e-57	0.520510669764073	0.992	0.91	5.70068321257065e-53	3	Igf2
90	5.85959086571152e-57	0.361321790993066	0.588	0.25	1.07054725116549e-52	3	Mn1
91	5.03655020767538e-56	0.429069676522996	0.661	0.312	9.20177722942293e-52	3	Col6a3
92	6.45244734379947e-56	0.422954885735405	0.615	0.274	1.17886212971216e-51	3	Cd248
93	6.83522792513914e-56	0.525608284225012	0.732	0.487	1.24879614192292e-51	3	Adgrl2
94	8.3638679512455e-56	0.480778283170846	0.767	0.486	1.52807867469255e-51	3	Cox6b2
95	2.12490844287514e-55	0.416618265298513	0.978	0.905	3.88220772513288e-51	3	Nenf
96	3.56373851145041e-55	0.424042094673004	0.453	0.152	6.5109502604199e-51	3	Matn2
97	1.27406542724421e-54	0.46918063371629	0.864	0.64	2.32771753557518e-50	3	Ssbp2
98	2.60105577578647e-54	0.49629312580637	0.797	0.515	4.75212890236188e-50	3	Pkdcc
99	3.6724613210828e-54	0.467243764085008	0.718	0.398	6.70958683361827e-50	3	Fbn1
100	4.50645948794106e-54	0.262097473117412	0.268	0.052	8.23330148446832e-50	3	Cd55
101	2.86582415711045e-53	0.555084176937954	0.997	0.967	5.23586073504079e-49	3	S100a11
102	4.84536580014961e-53	0.343571154434997	0.36	0.104	8.85248331687334e-49	3	Cdon
103	6.35013823446107e-53	0.296767552090591	1	1	1.16017025543604e-48	3	Sec61g
104	6.61202474469066e-53	0.446841429320791	0.591	0.271	1.20801692085498e-48	3	Tgfb2
105	1.15242647614381e-52	0.332566591091588	0.472	0.16	2.10548317191474e-48	3	Fxyd7
106	6.9803654287254e-52	0.582677250017158	0.537	0.209	1.27531276382813e-47	3	Lox
107	1.31486881200928e-51	0.428029575389797	0.916	0.762	2.40226531954095e-47	3	Maged1
108	5.57216059522624e-51	0.451486474415314	0.864	0.656	1.01803374074783e-46	3	Copz2
109	2.72022850056891e-50	1.00471315444195	0.491	0.197	4.96985747053941e-46	3	Lum
110	2.72030293144635e-50	0.40630337191219	0.664	0.352	4.96999345575248e-46	3	Calml4
111	5.60099619518273e-49	0.449969485662848	0.9	0.647	1.02330200485989e-44	3	Nfia
112	1.3075934460424e-48	0.432634275246263	0.908	0.603	2.38897322591946e-44	3	Cdh11
113	7.58955089106076e-48	0.273181689249143	0.32	0.081	1.3866109477968e-43	3	Thbs2
114	4.25982804861064e-47	0.714446922317244	0.252	0.052	7.78270584481164e-43	3	Stmn2
115	4.41792381536377e-47	0.490534354947613	0.729	0.44	8.0715468106696e-43	3	Tgfbi
116	8.67828513055123e-46	0.660174028703146	0.851	0.615	1.58552269335171e-41	3	Alcam
117	1.21319041352754e-45	0.506315667052027	0.453	0.171	2.21649888551482e-41	3	Arhgap20
118	1.58562937516027e-45	0.99707598075834	0.688	0.409	2.89694486841781e-41	3	Igf1
119	2.07409912607968e-45	0.343499051705953	0.507	0.231	3.78937910334757e-41	3	Zfp703
120	4.93039346278956e-45	0.283422719216922	0.442	0.157	9.00782885651654e-41	3	Pcdh9
121	5.84257388523459e-45	0.313537985027819	0.461	0.18	1.06743824883236e-40	3	Wisp1
122	8.96288723685789e-45	0.255348746120786	0.369	0.117	1.63751949817394e-40	3	Ackr3
123	3.28561696762789e-44	0.355828501259545	0.729	0.44	6.00282219985616e-40	3	Fzd2
124	3.72242019456504e-44	0.400054745787891	0.829	0.546	6.80086169547032e-40	3	Clmp
125	8.40760310581934e-44	0.410281344888766	0.756	0.475	1.53606908743319e-39	3	Ptprd
126	1.45826898986008e-43	0.283696957886876	0.772	0.398	2.66425744447437e-39	3	Penk
127	1.91641250922027e-43	0.360877796569038	0.94	0.854	3.50128565434543e-39	3	Eif4a2
128	2.37749337248968e-43	0.386037099046487	0.152	0.018	4.34368039153865e-39	3	Fst
129	4.51874566960719e-43	0.393687639684973	0.737	0.458	8.25574833837233e-39	3	Bicc1
130	6.0417405509758e-43	0.302596277637014	0.534	0.258	1.10382599866328e-38	3	Rassf8
131	9.90602355455048e-43	0.368831707061059	0.726	0.517	1.80983050341637e-38	3	Cbx6
132	1.12156300459123e-42	0.512919809407459	0.42	0.166	2.04909560938817e-38	3	Nbl1
133	2.83226766993924e-42	0.37041510727529	0.764	0.54	5.174553032979e-38	3	Mmp14
134	4.26165045532775e-42	0.362159246248838	0.48	0.202	7.7860353818838e-38	3	Col16a1
135	5.30915629660067e-42	0.377686380002814	0.545	0.26	9.69982855388943e-38	3	Serping1
136	5.64106280283985e-42	0.382549001410244	0.618	0.326	1.03062217407884e-37	3	Creb3l1
137	7.42939719698483e-42	0.372860619132236	0.607	0.321	1.35735086788913e-37	3	Tmem119
138	9.35082267727308e-42	0.292776285037517	0.496	0.214	1.70839530313779e-37	3	Pcsk5
139	1.68609537616643e-41	0.372926077542508	0.97	0.845	3.08049625225606e-37	3	Aes
140	2.46505419765539e-41	0.403738848538755	0.805	0.541	4.5036540191164e-37	3	Rbms3
141	3.2917319871292e-41	0.314207740778626	0.528	0.234	6.01399434048505e-37	3	Lrrc17
142	3.50056152446431e-41	0.442184308905537	0.461	0.184	6.3955259051963e-37	3	Osr1
143	4.57317813759022e-41	0.437116752899231	0.827	0.627	8.35519645737733e-37	3	Timp2
144	7.06942993362964e-41	0.470633540569356	0.588	0.315	1.29158484887413e-36	3	Celf2
145	1.17025561213317e-40	0.266315108070734	0.428	0.171	2.13805700336731e-36	3	Boc
146	2.39336648272533e-40	0.402138943255753	0.864	0.725	4.37268056393917e-36	3	Lmo4
147	2.71701647828239e-40	0.297797940191773	0.385	0.139	4.96398910582193e-36	3	Pdpn
148	8.65641726260509e-40	0.399987805485334	0.916	0.769	1.58152743387795e-35	3	Pdcd4
149	8.87548246391111e-40	0.517174351982444	0.84	0.731	1.62155064615656e-35	3	Rcn3
150	1.02001863125928e-39	0.476030958620237	0.791	0.553	1.86357403931071e-35	3	Nr2f1
151	6.60325156120575e-39	0.39096712855073	0.954	0.865	1.20641406023229e-34	3	Tshz2
152	8.14436572369552e-39	0.366132071780189	0.829	0.68	1.48797561771917e-34	3	Nfic
153	2.95993747117236e-38	0.297731340290564	0.997	0.96	5.40780575983191e-34	3	Atxn7l3b
154	3.23455707785533e-38	0.566234471998613	0.539	0.271	5.90953578124169e-34	3	Nrk
155	3.28895692834713e-37	0.348559474944111	0.924	0.668	6.00892430809021e-33	3	Gpc3
156	4.42318080665325e-37	0.326305447360565	0.678	0.433	8.08115133375549e-33	3	P3h3
157	1.11492258543718e-36	0.592401688436827	0.491	0.233	2.03696356359372e-32	3	Eln
158	1.51687599963133e-36	0.291186595518085	0.545	0.275	2.77133245132645e-32	3	Smarca1
159	1.79840047126369e-36	0.320709425664174	0.967	0.912	3.28567766099877e-32	3	Ttc3
160	2.52051680781644e-36	0.294948347442189	0.439	0.191	4.60498420788063e-32	3	Phactr1
161	4.57426686081837e-36	0.387676087264108	0.854	0.688	8.35718555471517e-32	3	Efnb1
162	4.66348621672786e-36	0.708416412366411	0.583	0.346	8.5201893179618e-32	3	Col14a1
163	1.25011615415117e-35	0.401139950824486	0.949	0.809	2.28396221363418e-31	3	Maged2
164	3.97824166120766e-35	0.448301762404592	0.645	0.393	7.26824751502639e-31	3	Cdc42ep3
165	1.55128854302716e-34	0.45456762288542	0.71	0.499	2.83420416811063e-30	3	Emp1
166	2.39106179512366e-34	0.26262425686802	0.314	0.105	4.36846989969093e-30	3	Pcdh7
167	2.58409520446758e-34	0.617206388574271	0.282	0.09	4.72114193856226e-30	3	Col9a1
168	5.55416834838709e-34	0.31129420824432	0.848	0.706	1.01474655725032e-29	3	Smim14
169	7.13176367438522e-34	0.499581592350696	0.729	0.503	1.30297322331018e-29	3	Ahnak
170	7.29653943229382e-34	0.303388195581238	0.61	0.352	1.33307775428008e-29	3	Igsf3
171	2.80568599311584e-33	0.255742710401581	0.369	0.141	5.12598830942263e-29	3	Lgi2
172	3.38576728323284e-33	0.268819251271367	0.382	0.154	6.1857968264664e-29	3	Mme
173	4.83543529794833e-33	0.386021544813756	0.932	0.868	8.8343402893516e-29	3	Chd3
174	5.96102074074436e-33	0.26692127258988	0.22	0.056	1.08907848933399e-28	3	Gm12840
175	7.00289634024479e-33	0.285057620531064	0.637	0.402	1.27942916136272e-28	3	Airn
176	1.23146570482883e-32	0.435329901312496	0.97	0.943	2.24988784272227e-28	3	Rrbp1
177	2.7055497617891e-32	0.398983642287146	0.894	0.803	4.94303941478869e-28	3	Scd2
178	7.68235348627698e-32	0.337669633510955	0.48	0.251	1.4035659819428e-27	3	Plod2
179	7.7031747573814e-32	0.379238589659698	0.78	0.648	1.40737002817358e-27	3	Vkorc1
180	1.08567743023175e-31	0.31523797858004	0.593	0.351	1.98353266503341e-27	3	Arap1
181	2.07064024209493e-31	0.361852221880402	0.539	0.283	3.78305972230743e-27	3	Fbln5
182	2.27502615924161e-31	0.274925280114659	0.474	0.229	4.15647279293442e-27	3	Sned1
183	1.2219888729981e-30	0.280032471593703	0.864	0.623	2.23257367096754e-26	3	Rab34
184	1.47989692432143e-30	0.334114842276803	0.653	0.438	2.70377168073525e-26	3	Axl
185	2.23075730112446e-30	0.306977602402224	0.491	0.253	4.07559358915439e-26	3	Il33
186	2.37509102755036e-30	0.324470655477225	0.772	0.614	4.33929130733451e-26	3	Smarca2
187	6.84706857343205e-30	0.460278610550395	0.461	0.255	1.25095942836604e-25	3	Tmem158
188	9.67640620121043e-30	0.415826709682573	0.678	0.467	1.76787941296115e-25	3	Kctd12
189	1.7820814781709e-29	0.388231859645487	0.743	0.605	3.25586286061824e-25	3	Pik3r1
190	1.81779950234275e-29	0.315300798510589	0.528	0.313	3.3211196907802e-25	3	Pmepa1
191	1.9897811228706e-29	0.556027534897361	0.992	0.927	3.63533011148459e-25	3	Sparc
192	2.50804637683266e-29	0.252957966186441	0.512	0.27	4.58220073047327e-25	3	Ddr2
193	2.84702241393508e-29	0.336325507272622	0.659	0.486	5.2015099502594e-25	3	Add3
194	4.3583544320148e-29	0.316964549825987	0.81	0.644	7.96271354729103e-25	3	Oaf
195	4.48657444310991e-29	0.370891583416206	0.523	0.29	8.1969715075618e-25	3	Ly6h
196	5.45437214520324e-29	0.325788123312495	0.434	0.193	9.96513790928632e-25	3	Capn6
197	1.04620600835611e-28	0.336960048588314	0.883	0.678	1.91141837726661e-24	3	Fn1
198	1.22453468518686e-28	0.316159695219977	0.802	0.673	2.23722486983639e-24	3	Il11ra1
199	1.83761995354147e-28	0.302928292576247	0.561	0.318	3.35733165512026e-24	3	Gpm6b
200	2.44690439203788e-28	0.315372579863935	0.916	0.827	4.4704943242532e-24	3	Map1lc3a
201	3.69378058709195e-28	0.382165576295343	0.688	0.488	6.748537132617e-24	3	Pmp22
202	4.29009023639318e-28	0.357120469955385	0.659	0.397	7.83799486189034e-24	3	Rarres2
203	4.55847218720477e-28	0.272563643596727	0.331	0.134	8.32832868602312e-24	3	Pcdh19
204	5.45543815201995e-28	0.26217870558559	0.512	0.303	9.96708550374046e-24	3	Slc38a4
205	5.67050522572357e-28	0.346715824938836	0.935	0.916	1.0360013047397e-23	3	Cst3
206	1.21183816791272e-27	0.303048784506611	0.832	0.727	2.21402833277653e-23	3	Dap
207	1.40122161875172e-27	0.31105117496455	0.58	0.374	2.56003189745938e-23	3	Sulf2
208	1.9592506009388e-27	0.272482177585936	0.962	0.923	3.5795508479152e-23	3	Prrc2c
209	2.86466753301677e-27	0.330011672960717	0.732	0.499	5.23374758282164e-23	3	Gpc6
210	4.23311565084045e-27	0.307310236988414	0.892	0.761	7.73390229408551e-23	3	Auts2
211	6.5603455333938e-27	0.294042270572125	0.507	0.301	1.19857512895105e-22	3	Mxra8
212	1.21552843566047e-26	0.286999783871179	0.902	0.86	2.22077045195168e-22	3	Ccnd3
213	1.27485728054349e-26	0.273963069753684	0.542	0.326	2.32916425155296e-22	3	Tro
214	1.636939604062e-26	0.292383160804199	0.919	0.794	2.99068865662127e-22	3	Emp3
215	2.27723451732135e-26	0.348554765078142	0.374	0.171	4.16050746314611e-22	3	Fibin
216	2.88018264937667e-26	0.321665278716996	0.859	0.634	5.26209370041118e-22	3	Snhg18
217	1.05430614485969e-25	0.299687978721191	0.94	0.881	1.92621732665865e-21	3	Jund
218	1.10252975611302e-25	0.273480976362974	0.417	0.206	2.0143218644185e-21	3	Tgm2
219	1.3323926214795e-25	0.298756400886812	0.997	0.981	2.43428131944305e-21	3	Ifitm2
220	1.60680338346657e-25	0.322622087096264	0.577	0.372	2.93562978159343e-21	3	Kdelr3
221	2.56355649970388e-25	0.291272293486245	0.705	0.532	4.68361772495898e-21	3	Sesn3
222	3.47260699193191e-25	0.275438257580341	0.965	0.938	6.3444529742596e-21	3	Cnpy2
223	3.59786720323766e-25	0.367095346089327	0.58	0.384	6.5733033803152e-21	3	Pdzd2
224	7.45753193549685e-25	0.270153789515768	0.802	0.718	1.36249108461528e-20	3	Copa
225	1.3110818291395e-24	0.327347508649363	0.526	0.29	2.39534650183787e-20	3	Figf
226	1.41344159619224e-24	0.577177073913656	0.862	0.693	2.58235779624323e-20	3	S100a6
227	1.93533847842684e-24	0.31703081809383	0.949	0.886	3.53586340008583e-20	3	Cd63
228	2.76817092131336e-24	0.259030065906862	0.997	0.98	5.0574482732395e-20	3	Wbp5
229	3.69715276964783e-24	0.30510986432668	0.984	0.897	6.75469811014658e-20	3	Meis2
230	8.74666312727562e-24	0.287761333112796	1	0.945	1.59801535335326e-19	3	Mest
231	1.45815318533463e-23	0.298482855339392	0.32	0.137	2.66404586960636e-19	3	Sox9
232	2.36329681730415e-23	0.261556853730605	0.604	0.43	4.31774328521468e-19	3	Twsg1
233	3.44173934787626e-23	0.625058809801252	0.537	0.364	6.28805778856993e-19	3	Aldh1a2
234	3.93052978774906e-23	0.320114364947139	0.84	0.778	7.18107792221753e-19	3	Ckap4
235	7.90244987183061e-23	0.286928075329052	0.482	0.3	1.44377759158345e-18	3	Adamts9
236	9.35474729540181e-23	0.377050116924881	0.995	0.944	1.70911233086991e-18	3	Serpinh1
237	9.55005933980181e-23	0.331790497679379	0.409	0.214	1.74479584138179e-18	3	Gsn
238	9.56426424061937e-23	0.267536891798981	0.938	0.915	1.74739107676116e-18	3	Svbp
239	1.55866257270907e-22	0.274437709459092	0.846	0.771	2.84767652033948e-18	3	Bcl7c
240	2.00351506377894e-22	0.260515585952694	0.984	0.947	3.66042202152413e-18	3	Arf4
241	3.15887237055036e-22	0.322647688162735	0.707	0.592	5.77125982099551e-18	3	Fndc3a
242	4.7045306698174e-22	0.266823318888876	0.71	0.596	8.59517753375639e-18	3	Ski
243	7.45295431973714e-22	0.340042802342339	0.921	0.74	1.36165475421598e-17	3	Lsp1
244	9.2552868612571e-22	0.259445876826661	0.762	0.654	1.69094090955167e-17	3	Tmem9
245	1.17854293338695e-21	0.271931947205633	0.995	0.97	2.15319793929796e-17	3	Sfr1
246	1.32267437851238e-21	0.378286844704148	0.702	0.585	2.41652608954213e-17	3	Tns3
247	1.89979573222658e-21	0.256592684954705	0.545	0.342	3.47092680277797e-17	3	Col27a1
248	1.95145525211505e-21	0.324716432700431	0.455	0.266	3.56530874561419e-17	3	Ntm
249	5.44082820631349e-21	0.308737936675874	0.656	0.503	9.94039313293474e-17	3	Dfna5
250	1.92661669158376e-20	0.317186390159722	0.967	0.871	3.51992869552353e-16	3	Ccnd2
251	5.78492744988123e-20	0.33914160263521	0.558	0.361	1.0569062450933e-15	3	Mgp
252	6.74778635298052e-20	0.275587413480797	0.816	0.727	1.23282056668954e-15	3	Tbrg1
253	1.02406340631555e-19	0.279003646227647	0.827	0.765	1.87096384333851e-15	3	Txndc5
254	1.19938740204995e-19	0.52673860507067	0.875	0.675	2.19128078354526e-15	3	Ptn
255	1.8277682576974e-19	0.252812947441123	0.686	0.573	3.33933260681315e-15	3	Tmem263
256	7.67700270836649e-19	0.267950238229932	0.984	0.975	1.40258839481856e-14	3	Polr2m
257	9.04220540042591e-19	0.311775959955884	0.783	0.701	1.65201092665781e-14	3	App
258	9.23201618024124e-19	0.308142587027085	0.997	0.98	1.68668935613008e-14	3	Marcks
259	1.1268446446539e-18	0.277445229027743	0.87	0.828	2.05874516578267e-14	3	Pgrmc1
260	2.32067418006433e-18	0.251146304855969	0.889	0.867	4.23987172697752e-14	3	Eid1
261	1.17215991033728e-17	0.324666257550184	0.648	0.486	2.14153615618622e-13	3	Ccdc80
262	1.69736810967199e-17	0.292265488165114	0.409	0.237	3.10109153637072e-13	3	Rspo3
263	8.50039498663622e-17	0.282465224984595	0.992	0.914	1.55302216405844e-12	3	Pbx1
264	1.17819397265109e-16	0.258709888501912	0.732	0.647	2.15256038803354e-12	3	Tmed3
265	2.04191305505029e-16	0.250577056206351	0.447	0.294	3.73057515157687e-12	3	Lama4
266	4.16270846835838e-16	0.2754459916221	0.569	0.452	7.60526837169077e-12	3	Il6st
267	1.27762585790863e-15	0.299744731978144	0.45	0.3	2.33422244239907e-11	3	Mecom
268	3.11007488634649e-15	0.283475865476896	0.935	0.888	5.68210681735503e-11	3	Grb10
269	5.603055092155e-15	0.331026889566345	0.499	0.341	1.02367816533672e-10	3	Pcolce
270	6.25145175675298e-15	0.265324114290728	0.404	0.254	1.14214023595877e-10	3	Cadm1
271	8.77458622798618e-15	0.252811833887614	0.409	0.267	1.60311690385308e-10	3	Cpe
272	3.12116008655056e-14	0.254649371241043	0.593	0.454	5.70235947812788e-10	3	Hoxc8
273	1.14436748747143e-13	0.252237299612586	0.789	0.74	2.09075939961031e-09	3	Mpp6
274	1.6408506249067e-13	0.278973970919793	0.482	0.355	2.99783409170454e-09	3	Olfm1
275	1.84628862612585e-13	0.253933287477015	0.371	0.227	3.37316931993193e-09	3	Fras1
276	4.33073769964886e-13	0.312043471591725	0.588	0.438	7.91225777725846e-09	3	Shisa3
277	4.55462491102748e-13	0.255106835246154	0.599	0.516	8.32129971244721e-09	3	Lhfpl2
278	4.8025560461065e-12	0.323289307186519	0.255	0.132	8.77426989623658e-08	3	Cryab
279	2.43824371853889e-09	0.642055490783884	0.458	0.359	4.45467127377055e-05	3	Itm2a
280	3.63537337712994e-09	0.251599285578262	0.653	0.564	6.64182716001639e-05	3	Hoxc10
281	2.63095181583715e-06	0.473757133589283	0.453	0.371	0.0480674896753447	3	Cldn11
