# Supplementary material for: Nephron progenitor commitment is a stochastic process influenced by cell migration
Source: eLife. 2019 Jan 24;8:e41156. doi: 10.7554/eLife.41156 (PMC6363379; doi:10.7554/eLife.41156)
Supplement: Supplementary file 1. [file elife-41156-supp1.zip › cluster_4.csv]

	p_val	avg_logFC	pct.1	pct.2	p_val_adj	cluster	gene
1	2.2847223607657e-242	1.12363773269504	0.828	0.096	4.17418775311893e-238	4	Nrxn3
2	6.30258678067063e-186	0.742056280331656	0.643	0.067	1.15148260482852e-181	4	Tbx3os1
3	3.27032437885027e-170	1.19713057058778	0.92	0.238	5.97488264015943e-166	4	Epha4
4	9.76062794608631e-164	0.417049234853146	0.34	0.011	1.78326672574997e-159	4	Slc17a8
5	1.35159403406104e-163	1.05616577799821	0.966	0.259	2.46936230022953e-159	4	Alx1
6	1.22757213582514e-161	1.34805435863684	0.992	0.368	2.24277429215254e-157	4	Palld
7	8.23963124545014e-159	1.19643386073057	0.588	0.066	1.50538062854374e-154	4	Nts
8	1.62618746160281e-156	0.842202587797889	0.878	0.205	2.97104449234833e-152	4	Tbx3
9	2.66199733145401e-145	0.500764805121344	0.546	0.061	4.86346912456648e-141	4	Fgf13
10	1.38179252175747e-142	1.15362024707147	0.987	0.341	2.5245349372509e-138	4	Sema3c
11	4.73487060923185e-142	0.968001476968698	0.916	0.261	8.65060860306659e-138	4	Col23a1
12	4.60192597378014e-136	0.638841874912131	0.714	0.128	8.40771875409631e-132	4	Lrriq1
13	5.07648083439458e-136	0.932378871567934	0.891	0.25	9.2747304844389e-132	4	Thy1
14	6.78068531581909e-136	1.08505228126747	0.975	0.38	1.23883120720015e-131	4	Sdc2
15	2.43922899268958e-135	0.856397738047982	0.718	0.132	4.45647136964386e-131	4	Wnt4
16	6.59673828145113e-133	2.03409474734469	1	0.915	1.20522408402112e-128	4	Cdkn1c
17	1.85827360367298e-132	0.33689863437962	0.366	0.023	3.39506587391053e-128	4	Corin
18	1.99700983525852e-125	0.942017589071032	0.933	0.382	3.64853696901732e-121	4	Plekha5
19	3.71996445195336e-125	0.432847228802303	0.492	0.059	6.79637505371879e-121	4	Fzd10
20	1.01301710261677e-123	0.898386660058996	0.887	0.29	1.85078224648084e-119	4	Negr1
21	4.78966579516607e-123	1.53459751913097	0.979	0.612	8.75071940776841e-119	4	Pfn2
22	6.68016131897744e-122	0.590269750878292	0.664	0.125	1.22046547297718e-117	4	Dach2
23	5.28857025286061e-121	0.64593233081089	0.697	0.146	9.66221785197633e-117	4	Lef1
24	1.90983456170396e-119	1.0943105588687	0.971	0.561	3.48926774423314e-115	4	Epb41l2
25	2.26609835644966e-117	1.51531748838784	0.95	0.4	4.14016169723353e-113	4	Penk
26	2.64098274753247e-117	0.537372580379188	0.618	0.106	4.82507547974182e-113	4	Kcnb2
27	2.8486116243083e-117	1.2141208343045	0.966	0.477	5.20441343761127e-113	4	Nkd1
28	1.59584411186782e-116	1.14808237661651	1	0.617	2.91560719238251e-112	4	Ncam1
29	2.85259623150939e-116	0.804226662887648	0.861	0.29	5.21169331496766e-112	4	Neto2
30	1.36957913544413e-115	1.07947575359175	0.908	0.358	2.50222108045642e-111	4	Sema5a
31	2.36996388903092e-115	1.22021705801462	0.975	0.545	4.32992402525949e-111	4	Arl4a
32	5.9201871246839e-115	0.896876429485211	0.933	0.392	1.08161818767975e-110	4	Trps1
33	1.96386691446759e-109	0.576419655738642	0.761	0.209	3.58798485273229e-105	4	Tmod2
34	4.39876439685517e-109	0.540220708004897	0.655	0.144	8.0365425530544e-105	4	Stra6
35	1.33870608274835e-108	0.446153838291877	0.584	0.103	2.44581601318123e-104	4	Nabp1
36	1.48177092107486e-108	0.775956588273472	0.878	0.31	2.70719547280376e-104	4	Kif26b
37	1.98071505536534e-107	1.10490981640671	0.987	0.634	3.61876640615247e-103	4	Snhg18
38	2.69057582660095e-106	0.782717685584661	0.966	0.526	4.91568203519994e-102	4	Mylk
39	1.06536400354656e-105	0.807210784110759	0.513	0.077	1.94642003447956e-101	4	Sostdc1
40	2.52411612844434e-103	0.776900634473478	0.857	0.3	4.6115601666678e-99	4	Wnt5a
41	7.90699035500603e-101	0.745735037457221	0.79	0.237	1.4446071378596e-96	4	Id4
42	1.51314304993806e-100	0.797412175422023	0.87	0.322	2.76451235223684e-96	4	Gas6
43	6.40763833212693e-100	0.43404739687695	0.534	0.093	1.17067552327959e-95	4	Kcnd3
44	2.37120104482113e-96	0.963888141787917	1	1	4.3321843088882e-92	4	Tmsb4x
45	7.98928709258752e-96	0.921479400957576	0.987	0.878	1.45964275181574e-91	4	Atp2b1
46	2.02079649094186e-94	0.608372835819452	0.786	0.238	3.69199518895077e-90	4	Gata2
47	3.76936553381529e-94	1.00517892759796	0.966	0.708	6.88663083028053e-90	4	Nfat5
48	6.25486573633418e-94	0.432803901454725	0.55	0.103	1.14276397002825e-89	4	Iigp1
49	9.47488777383131e-94	0.697166432219873	0.803	0.281	1.73106199627898e-89	4	Dclk1
50	9.89960679235886e-94	0.916738155667827	0.987	0.608	1.80865816096396e-89	4	Lhfp
51	2.54626806779291e-90	0.514870327101339	0.395	0.049	4.65203175985766e-86	4	Cck
52	2.0325678611946e-87	0.784877006200419	0.979	0.566	3.71350148240253e-83	4	6330403K07Rik
53	5.03625005924619e-87	0.616464707225503	0.84	0.335	9.20122885824278e-83	4	Dach1
54	5.81412435550148e-86	0.834127672045046	0.987	0.486	1.06224051975012e-81	4	Gucy1a3
55	3.11425873898677e-85	0.718256088563423	0.786	0.276	5.68975071612883e-81	4	Sct
56	4.22656005854235e-84	0.423908834973383	0.559	0.124	7.72192522695687e-80	4	Fat3
57	1.36760093957608e-83	0.593852155037049	0.752	0.252	2.4986069166055e-79	4	Epha7
58	4.74776604277325e-82	0.78825925371075	0.958	0.526	8.67416856014672e-78	4	Cfh
59	5.14242439559973e-81	0.676298999101605	0.832	0.373	9.39520937076071e-77	4	1190002N15Rik
60	8.62978768155097e-81	0.777404170789334	1	0.991	1.57666220941936e-76	4	Malat1
61	1.9801124631819e-80	0.740084211893606	0.987	0.696	3.61766547023334e-76	4	Hoxa10
62	1.77260979877041e-79	0.726998179846303	1	0.917	3.23855810235354e-75	4	Pbx1
63	4.69915533927184e-76	0.448767406177509	0.672	0.2	8.58535680484965e-72	4	Pla2g4a
64	4.7885855857576e-76	0.617115610357525	0.828	0.339	8.74874586517914e-72	4	Plcb1
65	1.07561875823263e-75	0.97439873887418	0.945	0.55	1.96515547129101e-71	4	Igfbp7
66	1.2288232124469e-75	0.544338545360459	0.769	0.28	2.24506000914049e-71	4	Tbx2
67	1.99726329542993e-75	0.379831291953499	0.504	0.106	3.64900004075048e-71	4	Ano4
68	8.61972819157128e-75	0.375405892773259	0.58	0.153	1.57482434060007e-70	4	Pdzrn3
69	1.26147811486987e-74	0.465507521167808	0.618	0.161	2.30472051586726e-70	4	Ntrk1
70	2.54879363439252e-74	0.818555887057829	0.945	0.508	4.65664597003513e-70	4	Pdgfra
71	4.59904984300484e-73	0.886996152888931	0.903	0.503	8.40246406316985e-69	4	Vcan
72	7.29720096921105e-73	0.465313551330869	0.58	0.143	1.33319861707486e-68	4	Zfp536
73	8.28780747157662e-73	0.873605109197179	0.857	0.458	1.51418242505705e-68	4	Plpp3
74	3.59473553780618e-72	0.419346677802098	0.592	0.157	6.5675818275719e-68	4	Synpo2
75	5.15954358522417e-72	0.471625639182167	0.66	0.211	9.42648613020457e-68	4	Nav3
76	3.28736339216469e-70	0.765244774018663	0.992	0.873	6.0060129174849e-66	4	Ccnd2
77	4.70599934454808e-70	0.518264906041285	0.731	0.255	8.59786080248934e-66	4	Ncald
78	7.56986900025534e-70	0.65424443869047	0.975	0.759	1.38301506634665e-65	4	Tcf12
79	1.38123149363606e-69	0.534950944529798	0.761	0.331	2.52350993887308e-65	4	Atrnl1
80	3.86021697319496e-67	0.578903484242666	0.84	0.461	7.0526164100272e-63	4	Lysmd2
81	8.41342853326341e-66	0.746519158891634	0.992	0.582	1.53713339302723e-61	4	Tcf21
82	1.4582468203353e-65	0.622580875937808	0.845	0.394	2.66421694075259e-61	4	Rarres2
83	2.6404983194922e-65	0.573968282045255	0.441	0.092	4.82419042971225e-61	4	Lrfn5
84	2.17806703342339e-64	0.480258989615201	0.693	0.273	3.97932847006454e-60	4	Fgfr2
85	1.44774998884113e-63	0.605854072246084	0.874	0.553	2.64503922961274e-59	4	Tanc1
86	6.23629586265874e-63	0.297907959041393	0.349	0.057	1.13937125410775e-58	4	Tmeff2
87	3.70111365793437e-62	0.567821416400296	0.739	0.286	6.76193465304609e-58	4	Col15a1
88	2.15853389895076e-61	0.694280502027446	1	0.715	3.94364143338304e-57	4	Zeb2
89	3.99223417569239e-61	0.730177539563715	0.945	0.725	7.29381183898999e-57	4	Lmo4
90	9.56095430055338e-61	0.307370992767141	0.479	0.115	1.7467863507111e-56	4	Foxl1
91	2.75415483878409e-57	0.579050911198449	0.996	0.834	5.03184089045853e-53	4	Basp1
92	3.47772043699988e-57	0.542450303609473	0.987	0.824	6.35379523839878e-53	4	Hmgn3
93	8.75423180156375e-57	0.311991637850301	0.441	0.104	1.5993981501457e-52	4	Mctp2
94	9.80191831332158e-57	0.531901175544699	0.962	0.823	1.79081047584385e-52	4	Mxd4
95	4.31003823263382e-56	0.607133599217167	0.979	0.681	7.87443985102199e-52	4	Bgn
96	1.07314487102402e-55	0.37889767093101	0.639	0.232	1.96063567936088e-51	4	Sdk2
97	1.84629619071207e-55	0.513222442921946	0.534	0.17	3.37318314043094e-51	4	Rassf9
98	5.65322504630674e-54	0.482620531315641	0.975	0.876	1.03284421596024e-49	4	Ogt
99	4.18531211461008e-53	0.458984623746954	0.723	0.313	7.64656523339262e-49	4	Tshz3
100	4.23768091823403e-53	0.466597099347242	0.769	0.344	7.74224303761357e-49	4	6030408B16Rik
101	2.97771212374588e-52	0.480283396280306	0.824	0.445	5.44028005008371e-48	4	Hoxd10
102	1.23175041287353e-51	0.581877474881348	0.979	0.798	2.25040800431993e-47	4	Csrp1
103	2.27694301657919e-51	0.367977277672223	0.546	0.188	4.15997489129019e-47	4	Axin2
104	4.62563677527018e-50	0.490624712313893	0.903	0.543	8.45103838841862e-46	4	Myl9
105	6.4471693285312e-50	0.569399918977946	0.71	0.378	1.17789783632265e-45	4	Msrb2
106	1.9141921567611e-49	0.519520950917236	1	0.872	3.49722907040254e-45	4	Cd24a
107	2.02039603737258e-49	0.43976353500012	0.538	0.168	3.69126356027971e-45	4	Fxyd7
108	6.05901681631318e-49	0.316109755185561	0.5	0.148	1.10698237234042e-44	4	Sapcd1
109	6.83759407964814e-48	0.252246825120559	1	0.654	1.24922843835172e-43	4	Meg3
110	7.52985654564763e-48	0.510049911973015	0.857	0.623	1.37570479088982e-43	4	Ctbp2
111	8.7130306209786e-48	0.474341102486885	0.828	0.502	1.59187069445279e-43	4	Fblim1
112	8.73234213380904e-48	0.537012159639247	0.924	0.57	1.59539890784691e-43	4	Hoxd11
113	1.54296223453564e-47	0.442555012349378	0.676	0.287	2.81899200249661e-43	4	Sema3a
114	3.08777168664944e-46	0.529536883635988	0.95	0.681	5.64135887150853e-42	4	Fn1
115	1.74517255229815e-45	0.30887807140752	0.466	0.14	3.18843025304872e-41	4	Ano1
116	2.85166066831303e-45	0.448111413613738	0.748	0.418	5.2099840410079e-41	4	Ptch1
117	3.91012373009821e-45	0.495544004517437	0.958	0.697	7.14379605488944e-41	4	Akap12
118	6.87048244025441e-45	0.280389501091558	0.378	0.091	1.25523714183448e-40	4	RP23-291B1.2
119	7.02942989131648e-45	0.391449722820103	1	0.687	1.28427684114352e-40	4	Col1a2
120	9.3618877996421e-45	0.465963829987428	0.966	0.827	1.71041690099461e-40	4	Map1lc3a
121	2.19299751329849e-44	0.342481958910599	1	0.996	4.00660645679634e-40	4	Sepw1
122	2.51880104630759e-44	0.443691058185562	0.882	0.485	4.60184951160397e-40	4	Fzd1
123	3.14192185702974e-43	0.423817652581223	0.685	0.336	5.74029123279333e-39	4	Fat1
124	1.94157652161571e-42	0.407956460242924	0.559	0.221	3.54726030499191e-38	4	Pcsk5
125	2.1043184326778e-42	0.395949568983384	0.676	0.302	3.84458977650233e-38	4	Nkain4
126	2.51944211847147e-42	0.394690601653667	0.664	0.34	4.60302075044738e-38	4	Phkb
127	4.12459966330391e-42	0.570640783580722	0.987	0.908	7.53564358485624e-38	4	Kcnq1ot1
128	1.04094667395785e-41	0.397477444681199	0.584	0.246	1.901809573321e-37	4	Plxna2
129	1.07610502540843e-41	0.369419330946726	0.651	0.289	1.9660438814212e-37	4	Prrx2
130	2.74011064947982e-41	0.369061294082089	0.996	0.974	5.00618215659964e-37	4	Ptms
131	5.85289972366213e-41	0.320289218149534	1	0.997	1.06932477951307e-36	4	Pfdn5
132	6.67263031436706e-41	0.4482357471862	0.95	0.612	1.21908955843486e-36	4	Cdh11
133	2.96351362755728e-40	0.556369914463327	0.857	0.606	5.41433939754715e-36	4	Flrt2
134	5.54606180833478e-40	0.263072751709649	0.374	0.101	1.01326549238276e-35	4	Fbxo32
135	7.81124593891028e-40	0.436100697992334	0.832	0.615	1.42711463303891e-35	4	Gnaq
136	1.2959105762149e-39	0.277219990368605	0.462	0.162	2.36762862274462e-35	4	Pvrl1
137	2.72306727523253e-39	0.52833889173799	0.84	0.64	4.97504391184983e-35	4	Gng2
138	4.03115922097037e-39	0.456360365623329	0.958	0.854	7.36492789671287e-35	4	Nrep
139	8.75300444441537e-39	0.34570422114043	0.588	0.256	1.59917391199469e-34	4	Thsd4
140	1.49821489422443e-37	0.383882176354589	0.651	0.35	2.73723861174804e-33	4	Pitrm1
141	3.67020934905147e-37	0.405689283590535	0.95	0.756	6.70547248071704e-33	4	Thra
142	5.97625693462152e-37	0.329642790985675	0.529	0.196	1.09186214195535e-32	4	Pappa
143	1.26857805761813e-36	0.424213108399542	0.983	0.879	2.31769211126832e-32	4	Sox4
144	1.59799432553459e-36	0.406971890142643	0.672	0.351	2.91953563275169e-32	4	Hoxa11
145	1.69889643401035e-36	0.446998697700181	0.878	0.557	3.10388378493692e-32	4	Nnat
146	2.46827435359154e-36	0.475116175170677	0.987	0.8	4.50953724401174e-32	4	Col4a1
147	3.35529189797905e-36	0.36698685746367	0.681	0.355	6.13011829760773e-32	4	Rac3
148	5.11431311556425e-36	0.383284613925095	0.655	0.335	9.34385006213589e-32	4	Adgrl3
149	7.60245388974114e-36	0.320979220188754	0.534	0.218	1.38896832565571e-31	4	Abhd11os
150	1.1491462419793e-35	0.339483302149086	0.693	0.371	2.09949018409618e-31	4	Flywch2
151	2.12226394990784e-35	0.449166475438187	0.954	0.772	3.87737623648163e-31	4	Pdcd4
152	4.58543629632339e-35	0.338933814633689	0.487	0.184	8.37759211338284e-31	4	Kcne1l
153	1.12636110274024e-34	0.647088098544458	0.639	0.349	2.05786173470642e-30	4	Itm2a
154	1.34172976022612e-34	0.37553711955106	0.71	0.378	2.45134027193313e-30	4	Frem1
155	3.8140296048776e-34	0.405478195044645	0.958	0.8	6.96823208811138e-30	4	Gm1673
156	5.61821068332496e-34	0.381631163029165	0.924	0.831	1.02644709184347e-29	4	Flna
157	6.12683822959259e-34	0.251802362147192	0.996	0.674	1.11937334454657e-29	4	Col3a1
158	1.13801746081428e-33	0.350559391097242	0.655	0.342	2.07915790090769e-29	4	Col27a1
159	1.51788429984688e-33	0.389314445221226	0.807	0.523	2.77317461582025e-29	4	Fam213a
160	2.00159565163811e-33	0.416682915142157	0.975	0.83	3.65691525554283e-29	4	Cnn2
161	2.94951030534564e-33	0.316294817169521	0.718	0.37	5.38875532786648e-29	4	Islr
162	6.18024097282632e-33	0.315564754852787	0.534	0.236	1.12913002573537e-28	4	Cnih2
163	6.27927296113151e-33	0.291502385965029	0.521	0.222	1.14722316999873e-28	4	Flnc
164	6.42913980696899e-33	0.356638233388821	0.731	0.453	1.17460384273324e-28	4	Clip3
165	8.75785675597813e-33	0.390239191151553	0.882	0.657	1.6000604293172e-28	4	Bok
166	1.01699387703958e-32	0.408651566496663	0.945	0.755	1.85804781335131e-28	4	Col4a2
167	2.76197455208289e-32	0.384722277143041	0.832	0.491	5.04612750665544e-28	4	Olfml3
168	1.23835322217737e-31	0.334082394396563	0.588	0.264	2.26247133691806e-27	4	Ntm
169	1.27382575827521e-31	0.272263856711478	0.382	0.13	2.32727966036881e-27	4	Cux2
170	1.79916534244725e-30	0.364743770098565	0.853	0.647	3.28707508065113e-26	4	Ptprs
171	2.06816032456566e-30	0.313374457574832	0.58	0.287	3.77852891298147e-26	4	Plekhh2
172	2.70137640425021e-30	0.410066420953073	0.739	0.509	4.93541469056514e-26	4	Lhfpl2
173	3.03707476847826e-30	0.412730344082389	0.929	0.834	5.54873560200979e-26	4	Ppp3ca
174	4.5450533329367e-30	0.347380311646005	0.634	0.326	8.30381243927536e-26	4	Dact1
175	4.77996333254565e-30	0.353774504232788	0.882	0.693	8.73299300856089e-26	4	Efnb1
176	7.38201508263487e-30	0.265514785096442	0.487	0.192	1.34869415559739e-25	4	Nexn
177	8.25838207473872e-30	0.447816100627656	0.996	0.922	1.50880640505476e-25	4	Id3
178	3.39604609073875e-29	0.284373717062336	0.37	0.127	6.20457620777969e-25	4	Ddit4l
179	3.52609609993833e-29	0.359300558251915	0.681	0.398	6.44217757458733e-25	4	Ltbp1
180	4.52589643255054e-29	0.358947418194964	0.832	0.572	8.26881278226983e-25	4	Rhoj
181	5.66848380669899e-29	0.38789390753696	0.899	0.694	1.03563199148391e-24	4	Zfp503
182	6.72685911764192e-29	0.296782086607081	0.483	0.2	1.22899716079318e-24	4	Hspb1
183	7.81968778824099e-29	0.317578186472153	0.996	0.962	1.42865695891163e-24	4	Atxn7l3b
184	2.68477406835352e-28	0.34262660763098	0.584	0.323	4.90508222288188e-24	4	St3gal1
185	3.36051538555668e-28	0.350401265297124	0.941	0.763	6.13966160941206e-24	4	Auts2
186	3.92505081932841e-28	0.324795089213851	0.765	0.492	7.17106784691301e-24	4	Tgfb1i1
187	5.63212436406335e-28	0.341350679910233	0.987	0.743	1.02898912131437e-23	4	Lsp1
188	5.96783998060002e-28	0.362556517469439	0.849	0.556	1.09032436445562e-23	4	Clmp
189	1.05353047098062e-27	0.317124299206302	0.975	0.791	1.92480017048159e-23	4	Selm
190	1.26356765990504e-27	0.284094539865127	0.374	0.133	2.3085381146465e-23	4	Snhg11
191	2.13510463829982e-27	0.371725780355387	0.962	0.84	3.90083617417377e-23	4	Mfap2
192	2.35931304237315e-27	0.33292471722039	0.714	0.424	4.31046492841575e-23	4	Hoxd9
193	2.93921156599994e-27	0.298194618762206	0.559	0.295	5.36993953108189e-23	4	Lgr4
194	3.51016831749035e-27	0.332298855073214	0.954	0.693	6.41307751605488e-23	4	S100a6
195	3.96709747166978e-27	0.298572751886512	0.366	0.125	7.24788708074069e-23	4	Ntng1
196	6.19935857026029e-27	0.314833931007978	0.794	0.576	1.13262281078656e-22	4	Stx6
197	1.16751308070706e-26	0.39695080063743	1	0.936	2.1330463984518e-22	4	Lgals1
198	2.07596273101292e-26	0.338809688563809	0.971	0.957	3.7927839095606e-22	4	Tmem167
199	2.56698489786492e-26	0.331099102645986	0.668	0.417	4.6898814083992e-22	4	Nid2
200	4.0098180157115e-26	0.347586183361593	0.66	0.435	7.3259375147049e-22	4	Tle3
201	4.48006832607478e-26	0.255403905712212	0.437	0.186	8.18508483173862e-22	4	Tcf7
202	5.51202507010591e-26	0.373415804151307	0.84	0.65	1.00704698030835e-21	4	Ssbp2
203	1.18886635425416e-25	0.40547742099336	0.979	0.852	2.17205882922234e-21	4	Id2
204	1.60288002551443e-25	0.380128030704982	0.714	0.497	2.92846180661487e-21	4	Ier5
205	2.27688785439542e-25	0.285361150667986	0.563	0.283	4.15987410998044e-21	4	Snai1
206	2.95382784208266e-25	0.321313622014126	0.727	0.477	5.39664346748502e-21	4	Rarb
207	7.30781946418339e-25	0.303445103945438	0.567	0.298	1.33513861610631e-20	4	Setbp1
208	9.2478105236866e-25	0.316597289116985	0.471	0.221	1.68957498267754e-20	4	Cxxc4
209	1.45625343709505e-24	0.393743524770593	0.798	0.574	2.66057502957266e-20	4	Unc5c
210	3.07082609002973e-24	0.279316105917378	0.521	0.259	5.61039926648432e-20	4	Ifi27
211	3.30630484923777e-24	0.346273249553021	0.534	0.278	6.0406189595574e-20	4	Bmp4
212	3.53201983474394e-24	0.268311171242163	0.739	0.457	6.45300023807717e-20	4	Ifitm1
213	4.95853529099884e-24	0.258514333982928	0.492	0.22	9.05924397665489e-20	4	Epha3
214	5.83701324538454e-24	0.335145075102025	0.786	0.616	1.06642231993176e-19	4	Tead1
215	6.99645203423485e-24	0.316548683658744	0.727	0.512	1.27825178665471e-19	4	Wdr6
216	8.81753662515623e-24	0.310507355380748	0.87	0.709	1.61096394141604e-19	4	Wbp1
217	9.4412134378431e-24	0.276332960259672	0.45	0.207	1.72490969509394e-19	4	Mmp16
218	1.57674582340363e-23	0.259177149062962	0.655	0.355	2.88071461935842e-19	4	Fxyd1
219	2.03158361251562e-23	0.305098957539036	0.958	0.915	3.71170326006603e-19	4	Rtn4
220	3.20383197139074e-23	0.271957873680969	0.487	0.238	5.85340101173088e-19	4	Vldlr
221	4.25178867368185e-23	0.302993642228304	0.929	0.798	7.76801790681675e-19	4	Emp3
222	5.02998244572569e-23	0.28973365642395	0.777	0.502	9.18977792834084e-19	4	Sfrp1
223	5.41036046204101e-23	0.255688874779178	0.954	0.638	9.88472856414892e-19	4	Lbh
224	6.69850267264991e-23	0.351982746819191	0.643	0.439	1.22381643829314e-18	4	Tsc22d2
225	9.86980880012529e-23	0.446130657616901	0.466	0.237	1.80321406778289e-18	4	Ahr
226	1.62237294180632e-22	0.310729289543518	0.878	0.768	2.96407536468015e-18	4	Pnrc1
227	1.7704318363414e-22	0.283929875471117	0.571	0.333	3.23457896499574e-18	4	Fat4
228	2.18718491566171e-22	0.271115576536012	0.66	0.375	3.99598684091394e-18	4	S1pr3
229	3.93530506519146e-22	0.259450643712257	0.534	0.287	7.1898023541048e-18	4	Cib2
230	6.68755354534832e-22	0.256022166108328	0.744	0.483	1.22181603273514e-17	4	Foxc2
231	7.80187374928529e-22	0.31456227017248	0.987	0.953	1.42540233399442e-17	4	Tpi1
232	8.5346597426556e-22	0.294760676848398	0.55	0.297	1.55928233498318e-17	4	Ly6h
233	1.23248674388827e-21	0.310324149061808	0.845	0.634	2.25175328108386e-17	4	Rab34
234	1.36724369021426e-21	0.269668503547765	0.588	0.343	2.49795422202145e-17	4	Podxl2
235	2.55449953186229e-21	0.289364001992797	0.832	0.721	4.6670706447124e-17	4	Cux1
236	3.57456378023965e-21	0.513172272129644	0.408	0.191	6.53072802649784e-17	4	Gap43
237	1.05147467481237e-20	0.401162167008638	0.63	0.361	1.9210442308822e-16	4	Cldn11
238	1.88152724911383e-20	0.307108460746211	0.773	0.663	3.43755028413097e-16	4	1110065P20Rik
239	2.77147603076546e-20	0.311649622538958	0.588	0.365	5.0634867082085e-16	4	Cdk6
240	2.78754407900161e-20	0.25502689401939	0.471	0.222	5.09284303233593e-16	4	Agtr2
241	3.00030062566391e-20	0.355364640681071	0.819	0.658	5.48154924308795e-16	4	Nid1
242	4.1795462968813e-20	0.276109224465268	0.689	0.496	7.63603108440214e-16	4	Wls
243	5.53705697785966e-20	0.290435628701729	0.727	0.513	1.01162030985496e-15	4	Glipr2
244	8.10181430366377e-20	0.358169713349543	0.752	0.626	1.48020147327937e-15	4	Nrip1
245	8.39946474838968e-20	0.263342542367054	0.815	0.563	1.53458220953079e-15	4	Hmcn1
246	8.55224634678856e-20	0.423677150259107	0.807	0.667	1.56249540755827e-15	4	Hmga2
247	8.96703694299767e-20	0.339870947150165	1	0.869	1.63827764948567e-15	4	Mdk
248	9.31284696723063e-20	0.291043867839163	0.866	0.776	1.70145714091304e-15	4	Ssbp3
249	1.04745083497675e-19	0.267865984201061	0.924	0.817	1.91369267550253e-15	4	Maged2
250	2.68288394631805e-19	0.287956988464794	0.731	0.561	4.90162896992307e-15	4	Dtx3
251	3.31654803890211e-19	0.275778547932775	0.634	0.428	6.05933326707415e-15	4	Tln2
252	4.53182380393248e-19	0.299535280272661	0.786	0.681	8.27964208978463e-15	4	Srek1ip1
253	1.05969557124091e-18	0.259204200754051	0.832	0.606	1.93606380865715e-14	4	Pdlim2
254	1.9319274059201e-18	0.268814770330421	0.794	0.593	3.52963137061602e-14	4	Mdfi
255	1.96157908624354e-18	0.287134049798079	0.672	0.487	3.58380499056694e-14	4	Irf2bpl
256	2.81547237825874e-18	0.312556778767575	0.689	0.496	5.14386803507871e-14	4	Gpx3
257	8.47027139819548e-18	0.298751167104976	0.853	0.764	1.54751858445031e-13	4	Bzw2
258	1.04180964501955e-17	0.268444413613147	0.723	0.538	1.90338622145072e-13	4	Sesn3
259	1.92957187072764e-17	0.275930996325933	0.87	0.758	3.52532780781939e-13	4	Gstm5
260	2.81896960302926e-17	0.276377088936698	0.836	0.723	5.15025746473446e-13	4	Zcchc11
261	3.6754872985711e-17	0.266159630752356	0.954	0.93	6.71511529448941e-13	4	Zfp36l1
262	4.24679276032804e-17	0.309099146858124	0.534	0.332	7.75889037311934e-13	4	Adamts1
263	2.96731723320037e-16	0.289448460103034	0.996	0.87	5.42128858505708e-12	4	Nr2f2
264	4.95438144067089e-16	0.253094581826477	0.538	0.342	9.05165489210572e-12	4	Fam110b
265	9.95141465292217e-16	0.268013661619122	0.752	0.596	1.81812345708888e-11	4	Enah
266	1.19509150524135e-15	0.254131029783004	0.786	0.631	2.18343218007595e-11	4	Ctxn1
267	4.84844261313772e-15	0.258407971982072	0.483	0.306	8.85810465420261e-11	4	Prkca
268	1.56650200268117e-13	0.251334928320803	0.853	0.743	2.8619991588985e-09	4	H2afy2
269	1.72802762789642e-13	0.261470658238738	0.748	0.566	3.15710647616676e-09	4	Nr2f1
270	1.75268648571649e-13	0.314878423025758	0.592	0.42	3.20215820940403e-09	4	Igfbp2
271	1.39824401595475e-12	0.258815037892896	0.756	0.711	2.55459181714933e-08	4	Brd7
272	1.40653377889115e-12	0.254376766246238	0.626	0.478	2.56973721403412e-08	4	Nav1
273	9.3706009742873e-11	0.281592276983705	0.613	0.43	1.71200879800229e-06	4	Pid1
