# Supplementary material for: Nephron progenitor commitment is a stochastic process influenced by cell migration
Source: eLife. 2019 Jan 24;8:e41156. doi: 10.7554/eLife.41156 (PMC6363379; doi:10.7554/eLife.41156)
Supplement: Supplementary file 1. [file elife-41156-supp1.zip › cluster_5.csv]

	p_val	avg_logFC	pct.1	pct.2	p_val_adj	cluster	gene
1	0	3.05383200592546	1	0.068	0	5	Tyrobp
2	0	3.01292017283162	0.995	0.096	0	5	Fcer1g
3	0	3.00181813596895	0.939	0.05	0	5	Lyz2
4	0	2.95124081654784	0.878	0.05	0	5	C1qc
5	0	2.46568531251008	0.822	0.025	0	5	C1qa
6	0	2.07973400925784	0.975	0.018	0	5	Cd52
7	0	2.00794238285995	0.909	0.016	0	5	Cx3cr1
8	0	2.00484192111703	1	0.022	0	5	Rac2
9	0	1.90187877311336	0.964	0.054	0	5	Coro1a
10	0	1.89534736020942	0.934	0.028	0	5	Aif1
11	0	1.85675756634461	0.995	0.065	0	5	Laptm5
12	0	1.83501728233715	0.949	0.016	0	5	Ms4a6c
13	0	1.80186644429216	0.934	0.065	0	5	Ctsc
14	0	1.79245100629019	0.954	0.016	0	5	Fcgr3
15	0	1.74856879625484	0.964	0.019	0	5	Spi1
16	0	1.62034479882693	0.924	0.013	0	5	Ctss
17	0	1.60890376746052	0.929	0.008	0	5	Ly86
18	0	1.54320944946145	0.944	0.02	0	5	Csf1r
19	0	1.42776773090214	0.675	0.013	0	5	F13a1
20	0	1.41134367768067	0.822	0.009	0	5	Ccl9
21	0	1.37245338445871	0.69	0.018	0	5	Mrc1
22	0	1.35713447579099	0.883	0.011	0	5	Ms4a6b
23	0	1.32577047504521	0.883	0.009	0	5	Clec4a2
24	0	1.31252564655898	0.888	0.038	0	5	Cd68
25	0	1.21616967997889	0.589	0.005	0	5	Ms4a7
26	0	1.1716116579281	0.832	0.009	0	5	Trem2
27	0	1.1607622585237	0.802	0.04	0	5	Trf
28	0	1.13058092584025	0.868	0.033	0	5	P2ry6
29	0	1.12464159338151	0.914	0.033	0	5	Psmb8
30	0	1.09551651071979	0.619	0.008	0	5	Fcrls
31	0	1.07186331745446	0.883	0.01	0	5	Pld4
32	0	1.0615603195475	0.822	0.023	0	5	Hpgds
33	0	1.02960168598327	0.883	0.006	0	5	Cd53
34	0	1.01320804346492	0.68	0.008	0	5	Ccl6
35	0	0.990919486425141	0.822	0.029	0	5	Slfn2
36	0	0.976389478181506	0.858	0.008	0	5	Evi2a
37	0	0.975936713894359	0.817	0.007	0	5	Cybb
38	0	0.975522023925888	0.807	0.011	0	5	Pou2f2
39	0	0.940605594178753	0.832	0.005	0	5	AB124611
40	0	0.93722742241691	0.807	0.007	0	5	Clec4a1
41	0	0.929708289088308	0.772	0.005	0	5	Ms4a6d
42	0	0.914133403644584	0.777	0.008	0	5	Mpeg1
43	0	0.909028373830687	0.711	0.005	0	5	C3ar1
44	0	0.901332655055726	0.848	0.009	0	5	Tnfaip8l2
45	0	0.884224781088278	0.817	0.008	0	5	Fcgr1
46	0	0.846089215087679	0.533	0.004	0	5	Ccl24
47	0	0.837468854070792	0.883	0.004	0	5	Arhgap30
48	0	0.828745390070808	0.807	0.014	0	5	Ptprc
49	0	0.825823150759347	0.756	0.004	0	5	Gpr65
50	0	0.778123043667335	0.675	0.004	0	5	AF251705
51	0	0.775906802724258	0.868	0.039	0	5	Cyth4
52	0	0.766769252815578	0.533	0.007	0	5	Wfdc17
53	0	0.758528300202849	0.817	0.037	0	5	Ptpn6
54	0	0.74964189933044	0.772	0.023	0	5	Dok2
55	0	0.746015209919379	0.741	0.006	0	5	Adgre1
56	0	0.740538523336175	0.604	0.006	0	5	Clec4n
57	0	0.734008932662866	0.827	0.023	0	5	Fermt3
58	0	0.721913740402924	0.746	0.003	0	5	Lrrc25
59	0	0.709109483195642	0.675	0.003	0	5	Clec4a3
60	0	0.702697156462872	0.624	0.002	0	5	C5ar1
61	0	0.693593877141404	0.69	0.002	0	5	AI607873
62	0	0.689643456130587	0.64	0.006	0	5	Ccr1
63	0	0.66874111964339	0.751	0.007	0	5	Bin2
64	0	0.662600797235984	0.68	0.012	0	5	Cd300a
65	0	0.653920389246062	0.711	0.004	0	5	Cd84
66	0	0.647174099520844	0.614	0.003	0	5	Ifi204
67	0	0.644536953994399	0.675	0.013	0	5	Apobec1
68	0	0.633890242209303	0.695	0.004	0	5	Igsf6
69	0	0.631036643285038	0.64	0.014	0	5	Slc11a1
70	0	0.626114175669153	0.543	0.002	0	5	Bcl2a1b
71	0	0.625155246210028	0.685	0.002	0	5	Cd48
72	0	0.621117090716678	0.64	0.004	0	5	Tifab
73	0	0.616541069377526	0.65	0.014	0	5	Ncf1
74	0	0.609347848347436	0.589	0.011	0	5	Msr1
75	0	0.607904516858651	0.711	0.005	0	5	Myo1f
76	0	0.603512983724311	0.706	0.014	0	5	Milr1
77	0	0.583025578649169	0.706	0.01	0	5	Tnfrsf13b
78	0	0.569612587851475	0.701	0.006	0	5	Sla
79	0	0.557892969581676	0.69	0.023	0	5	Fgd2
80	0	0.550806574704415	0.665	0.004	0	5	Adap2
81	0	0.548671246139235	0.614	0.008	0	5	Ncf4
82	0	0.537001570132612	0.619	0.004	0	5	BC035044
83	0	0.511337160792303	0.523	0.002	0	5	Lair1
84	0	0.487163262284053	0.533	0.002	0	5	Cd33
85	0	0.48423797455421	0.584	0.009	0	5	Lcp2
86	0	0.476378134963881	0.609	0.003	0	5	Nckap1l
87	0	0.470831872913155	0.619	0.01	0	5	Ikzf1
88	0	0.465284213949379	0.548	0.004	0	5	Selplg
89	0	0.464469515632344	0.609	0.01	0	5	Arhgap9
90	0	0.463891000064019	0.614	0.01	0	5	Il6ra
91	0	0.462314702276454	0.558	0.008	0	5	Glipr1
92	0	0.456042502651682	0.558	0.01	0	5	Epsti1
93	0	0.452803407950271	0.487	0.002	0	5	Ptafr
94	0	0.449816366313665	0.579	0.004	0	5	Traf3ip3
95	0	0.438146833286027	0.558	0.005	0	5	Dock2
96	0	0.433213260123342	0.569	0.009	0	5	Lrmp
97	0	0.43041428331936	0.533	0.002	0	5	Cd86
98	0	0.426924982222067	0.548	0.003	0	5	Adap2os
99	0	0.420663428887325	0.548	0.002	0	5	Gm26740
100	0	0.415119692130561	0.518	0.002	0	5	Bank1
101	0	0.404463508610566	0.558	0.006	0	5	Parvg
102	0	0.307808480368802	0.467	0.002	0	5	Cd180
103	0	0.28938484392464	0.482	0.002	0	5	Btk
104	1.6648662242874e-307	0.38273341115853	0.538	0.009	3.04171059177309e-303	5	Sash3
105	3.29119235326088e-304	0.513770119509285	0.635	0.02	6.01300842940762e-300	5	Sp110
106	4.16602007982323e-304	3.11843612869364	0.878	0.067	7.61131868583704e-300	5	C1qb
107	2.25936203276761e-302	0.463928791198128	0.462	0.003	4.12785443386642e-298	5	Fcgr4
108	2.78968084749836e-302	0.482286614440497	0.624	0.019	5.09674690837951e-298	5	Pkib
109	1.77746669505239e-301	0.407548501877421	0.452	0.002	3.24743165186071e-297	5	Itgam
110	1.84720415206145e-300	0.435417187987349	0.472	0.004	3.37484198581626e-296	5	Clec12a
111	9.28955691826506e-299	2.18416212093376	0.97	0.098	1.69720204896703e-294	5	Lst1
112	1.76180463307752e-296	0.360070819535157	0.508	0.007	3.21881706463264e-292	5	Was
113	1.71156640289669e-295	0.550851890613152	0.624	0.02	3.12703181809225e-291	5	Plek
114	2.38550537466074e-293	0.350314999632045	0.437	0.002	4.35831831950517e-289	5	1810011H11Rik
115	3.86726204834594e-292	1.18664572745553	0.863	0.067	7.06548776232803e-288	5	Unc93b1
116	6.9102899814187e-292	0.452258412799807	0.569	0.014	1.2625099796052e-287	5	Rhoh
117	6.15315498134971e-290	0.595655923929273	0.675	0.029	1.12418141509259e-285	5	Trim30a
118	4.04285590777757e-288	0.502740462621885	0.447	0.003	7.38629774350961e-284	5	Lilrb4a
119	5.70160362036439e-286	0.404319469318932	0.563	0.014	1.04168298144057e-281	5	Tnfrsf1b
120	3.95037997564920e-285	1.42582400958615	0.959	0.102	7.21734421551108e-281	5	Fyb
121	6.04968480990483e-285	0.576678764043053	0.629	0.023	1.10527741476961e-280	5	Mndal
122	2.55005326400218e-284	0.463446490593804	0.569	0.015	4.65894731333199e-280	5	9930111J21Rik2
123	5.04324942664696e-284	0.477086961132573	0.518	0.01	9.214016702484e-280	5	Slc15a3
124	3.2728832351645e-282	0.764403752305226	0.832	0.061	5.97955767064554e-278	5	Ncf2
125	3.00923392560573e-279	0.309959658739079	0.431	0.003	5.49787038208166e-275	5	Vav1
126	7.25949490922929e-279	0.3457927718109	0.426	0.003	1.32630971991619e-274	5	F630028O10Rik
127	1.16890373991479e-278	0.563461713437946	0.64	0.026	2.13558713282433e-274	5	Psmb9
128	7.5564699095046e-277	0.406270025080951	0.589	0.019	1.38056705246649e-272	5	Arhgef6
129	2.14303632508281e-275	0.336623919674485	0.421	0.003	3.9153273659263e-271	5	P2ry12
130	4.57816764578853e-274	0.67379178939871	0.706	0.038	8.36431228885564e-270	5	Rassf4
131	4.12539232444703e-273	1.25650162330549	0.858	0.073	7.53709177676473e-269	5	Alox5ap
132	4.59797819254355e-270	1.25083443292673	0.487	0.009	8.40050615777706e-266	5	Ccl12
133	7.8102388336222e-267	0.656753831776454	0.766	0.051	1.42693063490278e-262	5	H2-K1
134	1.14025117479812e-264	0.631764075702509	0.751	0.049	2.08323889635616e-260	5	Hcls1
135	4.51342763189035e-263	0.302224372735115	0.396	0.002	8.24603228346367e-259	5	Abcg3
136	1.97598481222968e-262	0.273373520447786	0.386	0.002	3.61012425194363e-258	5	Phf11b
137	5.48247291899247e-262	0.428207830350467	0.411	0.003	1.00164780229992e-257	5	Pilra
138	5.9004011625053e-262	0.520592877350029	0.594	0.023	1.07800329238972e-257	5	Csf2rb
139	5.48022833033984e-261	0.395747995983305	0.574	0.02	1.00123771595309e-256	5	Tfec
140	1.01822712056594e-260	0.25796151214145	0.406	0.003	1.86030094927397e-256	5	Casp1
141	1.62515531058164e-259	0.526026545439127	0.645	0.03	2.96915875243265e-255	5	Runx1
142	1.89163891159525e-258	0.354005243492699	0.365	0.001	3.45602429148452e-254	5	Ms4a4c
143	3.15029304042092e-257	0.448171751264466	0.508	0.013	5.75558538484902e-253	5	Ebi3
144	1.31159386374998e-253	0.363981781401029	0.452	0.008	2.39628198907122e-249	5	Hcst
145	4.66017675378978e-253	0.352968727217925	0.391	0.003	8.51414292917393e-249	5	Gpr34
146	1.48466704860627e-252	0.281288818932263	0.391	0.003	2.71248669780365e-248	5	Rgs18
147	2.2456997122826e-250	1.4909659750896	0.543	0.018	4.10289337434032e-246	5	Lgals3
148	6.07488157108202e-241	0.532049303110379	0.64	0.034	1.10988086303669e-236	5	Irf5
149	2.1684703198387e-240	0.926687944557013	0.386	0.004	3.9617952743453e-236	5	Ccr2
150	3.02311472119697e-237	0.420868624045317	0.533	0.019	5.52323059562686e-233	5	Prkcb
151	6.62115124889517e-236	0.278946913376088	0.376	0.003	1.20968433317315e-231	5	I830077J02Rik
152	2.42505916235288e-233	0.259742046499422	0.391	0.005	4.43058308961871e-229	5	Il21r
153	1.93303560474625e-232	0.29266875104742	0.421	0.008	3.5316560498714e-228	5	Fmnl1
154	3.8794534359628e-229	0.358722074870223	0.371	0.004	7.08776142750404e-225	5	Fcgr2b
155	2.17351907728612e-227	0.512973086833756	0.66	0.041	3.97101935420174e-223	5	Hck
156	6.20371235883405e-227	0.256844083747885	0.355	0.003	1.13341824795898e-222	5	Itgb2
157	1.66424006074324e-226	0.32057995921862	0.406	0.007	3.04056659097789e-222	5	Themis2
158	1.54243973587742e-225	1.27044271158693	0.98	0.156	2.81803739744804e-221	5	Lcp1
159	1.5934186897967e-222	0.675169865242025	0.782	0.074	2.91117594625857e-218	5	Rab32
160	3.03895780959778e-222	0.317442796814323	0.401	0.007	5.55217591813514e-218	5	Gm26522
161	1.12210076688468e-220	0.691233878030631	0.797	0.079	2.05007810109831e-216	5	Vsir
162	2.31479729967956e-220	0.566202773956792	0.716	0.056	4.22913466651456e-216	5	Apbb1ip
163	1.32361248119469e-216	0.412015039328327	0.528	0.023	2.41824000314269e-212	5	Tmem106a
164	1.7756972521083e-216	0.251458914439004	0.386	0.006	3.24419887960187e-212	5	Lpxn
165	8.0928866524809e-214	0.269251303186785	0.386	0.007	1.47857039140826e-209	5	Pstpip1
166	2.89412478802452e-213	0.886553172891	0.832	0.099	5.28756598772079e-209	5	Irf8
167	3.57652612181953e-208	0.571436942188218	0.528	0.026	6.53431322456428e-204	5	Ifi203
168	2.66758072386791e-207	0.677355055174586	0.635	0.045	4.87366998250667e-203	5	Cfp
169	7.41136557576079e-207	0.272456994561879	0.376	0.007	1.3540564906915e-202	5	Itgal
170	3.85171862566767e-201	0.454972182284189	0.614	0.042	7.03708992909483e-197	5	Ptpre
171	1.07244303127255e-199	0.29379327223733	0.365	0.007	1.95935341813495e-195	5	Cd37
172	5.65475741656197e-199	0.466657307114464	0.294	0.001	1.03312418000587e-194	5	Ifitm6
173	3.84229467645816e-198	0.286768506786886	0.416	0.012	7.01987237388907e-194	5	Gpr160
174	1.93892896179251e-196	0.270729611391582	0.396	0.01	3.54242321319492e-192	5	Rassf5
175	2.24834142550358e-195	0.307248828350774	0.467	0.019	4.10771978439505e-191	5	Adcy7
176	9.45038436007762e-193	0.331175426008049	0.487	0.023	1.72658522258618e-188	5	Dock8
177	1.17755226266923e-192	0.66759383647252	0.401	0.011	2.15138798389667e-188	5	Ccl2
178	3.36553682418643e-189	2.02764212556637	0.883	0.141	6.1488357777886e-185	5	Mt1
179	1.14958737221183e-188	1.28041850295266	0.975	0.191	2.10029612903101e-184	5	Gmfg
180	1.51584785006358e-187	0.470564693906546	0.381	0.01	2.76945402206616e-183	5	Ltc4s
181	1.12420834174917e-185	0.312834700821613	0.325	0.005	2.05392864037573e-181	5	Cryba4
182	2.53550411100067e-185	0.381996787112651	0.462	0.021	4.63236601079822e-181	5	Il18
183	4.65042012879702e-185	0.307093002944466	0.431	0.017	8.49631757531216e-181	5	Arl11
184	1.14715213356922e-183	0.311098394167523	0.36	0.009	2.09584694803096e-179	5	Tbxas1
185	5.41248427368228e-182	0.780693273830577	0.838	0.122	9.88860876801753e-178	5	Nrros
186	9.38649516508181e-181	1.07220877544077	0.934	0.189	1.71491266666045e-176	5	Sirpa
187	3.91329586236097e-177	0.593036927141376	0.635	0.057	7.14959154053348e-173	5	Cd44
188	1.4813540918264e-176	0.362468027601863	0.254	0.001	2.70643392576684e-172	5	Fcna
189	1.03625714414137e-175	0.333859719096985	0.457	0.022	1.89324180234628e-171	5	Sp140
190	3.13214190941111e-174	0.312444294058332	0.457	0.022	5.72242326849411e-170	5	Nfam1
191	7.86398485888805e-169	0.865619921781786	0.67	0.076	1.43675003371885e-164	5	Gatm
192	1.0044959883858e-167	0.257363599469326	0.391	0.015	1.83521417078085e-163	5	P2rx7
193	1.96522729094065e-167	0.389175182576326	0.523	0.036	3.59047026054856e-163	5	Cebpa
194	5.1061497198201e-166	1.83145344557223	1	0.312	9.32893553811133e-162	5	Arhgdib
195	3.4264534064217e-165	0.395064239337706	0.482	0.03	6.26013037353245e-161	5	Ptpn7
196	1.86555013722582e-164	1.29478317468219	0.954	0.245	3.40836010071157e-160	5	Pycard
197	4.72636056299362e-164	1.26684966320748	0.949	0.236	8.63506074858935e-160	5	Rgs10
198	2.99425511308395e-163	0.341289859548566	0.503	0.034	5.47050409160438e-159	5	Pik3cd
199	3.78614146086355e-163	0.429907216293042	0.548	0.043	6.91728044899771e-159	5	Gbp7
200	8.1271265981396e-163	0.284091040063695	0.447	0.023	1.4848260294801e-158	5	Arhgap15
201	1.3017298866984e-161	1.69408833234834	0.995	0.312	2.37826050299797e-157	5	Ptpn18
202	1.70011308685685e-161	0.399892391088948	0.558	0.046	3.10610660968747e-157	5	Ppfia4
203	3.59701515734513e-161	1.32172610671357	0.914	0.214	6.57174669246956e-157	5	Ifi30
204	3.36049341382275e-158	0.323515670373245	0.467	0.029	6.13962146705416e-154	5	Snx20
205	7.140426460659e-158	0.44905275307182	0.64	0.07	1.3045559143624e-153	5	Slc25a45
206	1.14453087198129e-154	1.02073368077909	0.721	0.099	2.09105790310981e-150	5	Srgn
207	1.34361562901784e-153	0.378692324076097	0.462	0.03	2.4547857542156e-149	5	Lpcat2
208	1.85588940346519e-153	0.864488573929549	0.766	0.124	3.39070994013091e-149	5	AI662270
209	4.99436616600336e-153	0.514574271265364	0.65	0.076	9.12470698528813e-149	5	Hfe
210	1.26855115407542e-150	0.503363744385996	0.624	0.068	2.3176429584958e-146	5	Hmha1
211	2.19424915801336e-148	0.33372455233638	0.396	0.02	4.00889321169041e-144	5	Tnni2
212	7.18351418454374e-147	0.293606706111133	0.244	0.003	1.31242804151614e-142	5	Ccl3
213	1.76228667983456e-146	0.336317839630696	0.294	0.007	3.21969776405775e-142	5	Ccl7
214	4.27562778355415e-146	0.940891980228421	0.919	0.204	7.81157196055343e-142	5	H2-D1
215	5.03123322992654e-146	0.283394176900632	0.239	0.002	9.19206311107579e-142	5	Folr2
216	2.53518182307052e-144	1.80503896520571	0.888	0.229	4.63177719074984e-140	5	Lgmn
217	9.02245203307359e-142	0.335968300794062	0.503	0.043	1.64840198644255e-137	5	Pik3cg
218	1.19034773441751e-141	0.267354318452232	0.33	0.012	2.1747653107808e-137	5	Lat2
219	1.74976604290945e-138	0.411538138722196	0.467	0.037	3.19682256039557e-134	5	Slco2b1
220	2.93221389716872e-138	0.969593721764877	0.909	0.233	5.35715479012726e-134	5	Lyn
221	2.62887547679207e-137	0.629231995009807	0.792	0.146	4.80295549609911e-133	5	Fam105a
222	2.76388257408794e-136	0.376063033325133	0.513	0.046	5.04961346285867e-132	5	Slc7a8
223	3.50728683462964e-136	0.297920803616794	0.381	0.021	6.40781304686835e-132	5	Rab7b
224	4.61357054948547e-135	0.864919646527218	0.858	0.198	8.42899339390996e-131	5	Cebpb
225	8.73138161251722e-135	0.258389296225204	0.371	0.02	1.5952234206069e-130	5	Slc37a2
226	1.27990221019774e-134	0.563399566218153	0.497	0.045	2.33838133803128e-130	5	Fos
227	2.65559957937286e-133	0.349262676076898	0.508	0.049	4.85178043151421e-129	5	Tnfrsf11a
228	3.00853065686414e-132	0.462480737856566	0.609	0.079	5.49658551009078e-128	5	Il4ra
229	2.06857724684529e-131	0.448653671355524	0.645	0.091	3.77929062998635e-127	5	Inpp5d
230	2.39859011054114e-131	0.341988693232329	0.487	0.045	4.38222413195866e-127	5	Cd79b
231	1.57759998662461e-130	3.71920902389897	0.97	0.42	2.88227517556315e-126	5	Apoe
232	2.8733727842544e-130	1.42540395202301	0.772	0.163	5.24965207683279e-126	5	Stab1
233	2.77871202503228e-129	1.19269676941491	0.914	0.254	5.07670686973397e-125	5	Ctsh
234	1.86296373042189e-128	0.792358689737842	0.609	0.085	3.40363473548079e-124	5	Emb
235	3.67419181274491e-128	0.443797355578665	0.269	0.008	6.71274844188496e-124	5	Napsa
236	1.29148208093274e-127	0.668893350411057	0.817	0.187	2.35953776186411e-123	5	Arrb2
237	3.63142294550892e-126	0.323884365959163	0.376	0.023	6.63460972144479e-122	5	Ramp1
238	2.11107517707133e-125	0.694562253525826	0.868	0.205	3.85693434850932e-121	5	Tm6sf1
239	2.17947935188227e-125	0.431779229267382	0.599	0.078	3.98190877588891e-121	5	Tifa
240	4.98658883171683e-125	1.11770834739215	0.914	0.29	9.11049779554666e-121	5	Hexa
241	5.93675244254009e-125	2.62678192677678	0.756	0.161	1.08464467125207e-120	5	Pf4
242	1.95060399505481e-122	1.05398956012477	0.954	0.354	3.56375349896513e-118	5	Tpd52
243	1.97641529954833e-122	1.48673524548759	0.98	0.437	3.61091075227481e-118	5	Sat1
244	2.38412311193052e-122	0.267101846100385	0.442	0.037	4.35579292549707e-118	5	Cysltr1
245	7.73674524886499e-122	1.10898190323955	0.975	0.419	1.41350335696763e-117	5	Efhd2
246	2.7718868748219e-121	0.743571997382593	0.858	0.221	5.06423732029961e-117	5	Hacd4
247	1.13303688397379e-119	0.444586110691947	0.482	0.048	2.07005838702011e-115	5	Cela1
248	8.32304745708078e-118	1.86321741902694	0.99	0.698	1.52062077040866e-113	5	Cyba
249	7.49806224316756e-116	0.336516410987358	0.472	0.049	1.36989597182671e-111	5	B4galnt1
250	1.03178061002342e-115	1.72741004161387	1	0.778	1.88506317451279e-111	5	B2m
251	1.14454837391165e-114	0.806085564095248	0.838	0.23	2.09108987913659e-110	5	Rab3il1
252	2.07569840972114e-114	1.494664582629	0.99	0.556	3.79230099456053e-110	5	Ctsz
253	5.23774704882179e-113	1.43446157611757	1	0.865	9.56936385819742e-109	5	Arpc1b
254	7.58182070254659e-113	0.717626182164381	0.416	0.036	1.38519864235526e-108	5	Apoc1
255	2.70503859971267e-112	1.02895462001818	0.898	0.269	4.94210552167506e-108	5	Ehd4
256	3.64634005501819e-111	0.778482121290889	0.929	0.309	6.66186328051824e-107	5	Celf2
257	1.39315018495486e-110	0.825026470805995	0.873	0.264	2.54528538791254e-106	5	Gm2a
258	2.32600068719255e-110	1.81280208909976	0.929	0.397	4.24960325550079e-106	5	Maf
259	3.34145961294263e-110	0.350472955760049	0.503	0.061	6.10484671284619e-106	5	Slc43a2
260	7.92861620688149e-110	1.44053098154803	1	1	1.44855818099725e-105	5	Tmsb4x
261	1.59053442229235e-109	2.35251902852561	0.975	0.614	2.90590638952813e-105	5	Ctsb
262	3.39643342321076e-109	1.65757567002184	0.985	0.63	6.20528386420605e-105	5	Psap
263	3.91792286487947e-109	0.834168281955512	0.883	0.313	7.15804507413478e-105	5	Sec11c
264	3.96501235338086e-109	0.261855331673072	0.426	0.039	7.24407756962682e-105	5	Rbm47
265	8.14295788793014e-108	0.60258046274255	0.614	0.097	1.48771840612484e-103	5	Hpgd
266	3.01463729058306e-107	1.19306628479448	1	0.836	5.50774232989526e-103	5	Cotl1
267	3.52918984986891e-107	1.22912321927193	0.909	0.361	6.44782985571051e-103	5	Grn
268	4.43274392297635e-107	1.28787936851169	0.558	0.083	8.09862314727779e-103	5	Ifi27l2a
269	2.73174800752641e-106	1.78200165216831	0.964	0.501	4.99090360975075e-102	5	Ctsd
270	5.31910647831832e-105	0.343216901263759	0.477	0.055	9.71800753588758e-101	5	Camk1d
271	6.95184298071926e-103	0.75342287994696	0.878	0.302	1.27010171257741e-98	5	Gpsm3
272	1.98947959391658e-102	0.379160774413974	0.548	0.083	3.63477921808559e-98	5	Syk
273	3.05855748873715e-102	1.07530982004607	0.924	0.39	5.58798453192278e-98	5	Tspo
274	1.13982417063936e-101	0.467871031096209	0.67	0.133	2.08245875975811e-97	5	Dnase2a
275	1.96102607193164e-101	0.383999782139209	0.431	0.045	3.58279463341912e-97	5	Nupr1
276	1.31959329134559e-100	0.816026237905354	0.929	0.405	2.4108969432884e-96	5	Rnf130
277	1.83812592150688e-100	1.48091901337334	0.995	0.913	3.35825605859306e-96	5	Cst3
278	5.51721586935021e-100	0.974895713194774	0.985	0.615	1.00799533933028e-95	5	Atp6v0b
279	5.38917071130464e-99	0.292143045420434	0.401	0.04	9.84601488955357e-95	5	Lgals3bp
280	8.34500885623527e-99	1.47625760307246	1	1	1.52463311803418e-94	5	Ftl1
281	1.02959340614567e-98	1.13155004492322	1	0.979	1.88106715302815e-94	5	Clta
282	4.15051361021915e-97	0.320783259555644	0.437	0.05	7.58298836587038e-93	5	Eps8
283	6.60637814266297e-97	1.02610658376158	1	0.94	1.20698528666453e-92	5	Gpx1
284	7.69335131382537e-97	0.906555320520957	0.964	0.542	1.4055752850359e-92	5	Mbnl1
285	1.80892855712794e-96	0.281559451361519	0.452	0.053	3.30491247387275e-92	5	Batf
286	2.08605830622395e-96	1.25143079643666	0.995	0.89	3.81122852547115e-92	5	Lamp1
287	1.73940826077294e-95	0.54190313862073	0.67	0.146	3.17789889243216e-91	5	Rnasel
288	4.44289203017152e-95	1.05092456509694	0.909	0.423	8.11716373912336e-91	5	Snx2
289	4.64698717848152e-95	0.486709842635006	0.701	0.158	8.49004557508573e-91	5	P2rx4
290	7.24437272697317e-95	0.798164924632502	0.787	0.221	1.323546897218e-90	5	Rnase4
291	1.3995131416995e-94	0.304741674443238	0.442	0.053	2.55691050988498e-90	5	Slc9a9
292	2.66973222293774e-94	0.531578717119277	0.492	0.07	4.87760077130724e-90	5	Rtp4
293	5.45287693866122e-94	0.279670731182451	0.386	0.039	9.96240616693405e-90	5	Parp14
294	1.43715618310748e-93	1.21435814739718	0.959	0.561	2.62568434653737e-89	5	Serinc3
295	3.92269483291127e-93	1.02132086901249	0.995	0.589	7.16676345972889e-89	5	Ucp2
296	4.34606011935901e-93	1.21773176637217	1	1	7.94025183806891e-89	5	Fth1
297	7.49725522696302e-93	0.483047733724869	0.614	0.116	1.36974852996614e-88	5	Samsn1
298	2.58488557562906e-92	0.281579236120258	0.137	0.001	4.72258594667429e-88	5	Spic
299	1.05426999879427e-91	0.320265302043872	0.492	0.071	1.92615128779713e-87	5	Slc7a7
300	1.98554296172894e-91	0.395814370568055	0.538	0.089	3.62758699107878e-87	5	Man2b1
301	2.00530655381195e-91	0.87341788944577	0.863	0.335	3.66369507381443e-87	5	Ctsa
302	2.59535881753607e-91	1.40544038575351	1	0.972	4.7417205596384e-87	5	Itm2b
303	5.30823724302628e-91	0.598978258345243	0.761	0.22	9.69814944300902e-87	5	Ifngr1
304	2.35359368525959e-90	0.363159924703177	0.492	0.07	4.30001566296928e-86	5	St8sia4
305	7.7715583046319e-90	0.928427370038439	0.99	0.612	1.41986370225625e-85	5	Ostf1
306	2.46898172886268e-89	0.481114682186769	0.284	0.019	4.51082961863211e-85	5	Cd74
307	3.00096856094981e-89	0.452976244772785	0.65	0.145	5.4827695608553e-85	5	Pak1
308	6.59555400825593e-89	0.502289192967147	0.594	0.115	1.20500771730836e-84	5	Neat1
309	7.77043800713368e-89	0.748397944064421	0.929	0.442	1.41965902390332e-84	5	Gltp
310	9.7101147400446e-89	0.733239184899788	0.914	0.431	1.77403796300615e-84	5	Rhog
311	3.39165713233965e-88	0.57202534733416	0.523	0.088	6.19655758078454e-84	5	Cd36
312	6.52310103072044e-88	0.57179222561796	0.787	0.222	1.19177055831262e-83	5	Zeb2os
313	5.55887445753898e-87	2.09488045741424	0.964	0.724	1.01560636339237e-82	5	Sepp1
314	1.0857848439026e-86	0.823404998130759	1	0.889	1.98372890981005e-82	5	Arpc5
315	3.65744232449921e-85	0.739901098722657	0.893	0.312	6.68214712686007e-81	5	Tgfb1
316	4.34412967915867e-85	0.857580577931928	0.959	0.532	7.93672492382289e-81	5	Fam49b
317	4.64966767714221e-85	0.396562402745634	0.589	0.114	8.49494284613881e-81	5	Dock10
318	1.70091201581756e-84	0.802497414574129	1	0.797	3.10756625289868e-80	5	Arpc4
319	8.8905495828894e-84	0.359960930167399	0.482	0.075	1.62430340879389e-79	5	Uap1l1
320	2.83391466709508e-83	0.921639116727115	0.99	0.834	5.17756209678271e-79	5	Actr3
321	4.60229387981717e-83	0.706636436633332	0.868	0.385	8.40839091842597e-79	5	Gusb
322	4.73536000993042e-83	0.830419577481093	1	0.947	8.65150273814289e-79	5	Npc2
323	2.07184846014719e-81	0.971029926032048	0.959	0.727	3.78526713668892e-77	5	Snx5
324	3.58933846082092e-81	0.252706188334643	0.386	0.047	6.55772136791982e-77	5	Il16
325	3.887350441022e-81	0.876270083604073	1	0.955	7.1021892557472e-77	5	Sh3bgrl3
326	6.11851796275885e-81	1.82998814921783	0.853	0.443	1.11785323179604e-76	5	Dab2
327	7.76426172377159e-81	0.659734073771755	0.853	0.334	1.41853061693307e-76	5	Ppp1r18
328	2.51459938670818e-80	0.965422142436845	1	0.927	4.59417307951584e-76	5	Arpc2
329	5.93739418869148e-80	0.833751845457315	0.985	0.896	1.08476191827393e-75	5	Erp29
330	9.28476566852356e-80	0.813672901232002	0.985	0.742	1.69632668763925e-75	5	Vamp8
331	6.83039236753833e-79	0.297232963996972	0.406	0.053	1.24791268554925e-74	5	Ang
332	9.30393663944041e-79	0.509872190043163	0.716	0.2	1.69982922402576e-74	5	Khk
333	1.16287883369763e-78	0.593801271696316	0.751	0.234	2.12457962916558e-74	5	Il10rb
334	1.17428067052991e-77	0.758690126350358	0.822	0.332	2.14541078505814e-73	5	Ntpcr
335	1.40705339512973e-77	0.636392715814969	0.817	0.321	2.57068655290203e-73	5	Asah1
336	3.07896402799167e-77	0.298848337071906	0.533	0.1	5.62526727914079e-73	5	Fes
337	1.71055037730497e-76	0.751706838900441	0.802	0.316	3.12517553933618e-72	5	Abhd12
338	3.89667673785209e-76	0.986172484419807	0.858	0.384	7.11922840005577e-72	5	Ckb
339	9.02036099419097e-76	0.45746753801396	0.624	0.139	1.64801995363869e-71	5	Itga4
340	9.92928410989977e-75	0.489866060999949	0.67	0.165	1.81408020687869e-70	5	Lyl1
341	1.11037695105212e-74	0.527214030522794	0.812	0.311	2.02865868957223e-70	5	Syngr2
342	1.67037807330619e-74	0.63391043820674	0.832	0.338	3.05178073993042e-70	5	Glrx
343	3.0056512305608e-74	0.419322885992397	0.589	0.138	5.49132479823459e-70	5	Lacc1
344	8.77348298625664e-74	0.770327594793516	0.858	0.378	1.60291534158909e-69	5	Creg1
345	1.48685387018249e-73	0.806494189619997	0.959	0.659	2.71648202082341e-69	5	Cmtm7
346	1.90021178846594e-73	0.565648210824338	0.68	0.195	3.47168693752727e-69	5	Ptgs1
347	2.42357815272567e-73	0.286135325079532	0.457	0.073	4.4278772850298e-69	5	Fam46a
348	1.87081433044481e-72	0.514334427654294	0.685	0.196	3.41797778172267e-68	5	Prkcd
349	3.27513579703791e-72	0.763206362919889	0.751	0.241	5.98367310118826e-68	5	Fxyd5
350	4.14465284513262e-72	0.475643639401427	0.645	0.178	7.5722807480573e-68	5	Gnpda1
351	2.15373041037786e-71	0.785928996213512	0.883	0.455	3.93486545976036e-67	5	Sdf2l1
352	5.24622864006566e-71	0.321564616289596	0.503	0.099	9.58485972539997e-67	5	Rinl
353	3.35749411357516e-70	0.721531045756392	0.985	0.815	6.13414174550182e-66	5	H2afj
354	4.89496426191907e-70	0.652935282544295	0.782	0.313	8.94309970652615e-66	5	Mfsd1
355	1.13658347911034e-69	0.960527774854631	0.624	0.173	2.07653801633459e-65	5	Lpl
356	2.12247332566461e-69	0.766894465068446	0.99	0.883	3.87775876598925e-65	5	Rap1b
357	2.32552129968898e-69	0.558558454171429	0.69	0.197	4.24872741453177e-65	5	Rgs2
358	2.45254426816445e-69	0.594106713668074	0.721	0.241	4.48079837793646e-65	5	Slc48a1
359	3.79817384545119e-69	0.418059171253889	1	1	6.93926361563932e-65	5	Fau
360	1.56496951504705e-68	0.801523663378008	0.985	0.793	2.85919930399096e-64	5	Sdcbp
361	2.79985061470671e-68	0.544992180503578	0.538	0.124	5.11532707306915e-64	5	Npl
362	9.18618925947235e-68	0.398818385054885	0.609	0.157	1.6783167777056e-63	5	Tapbp
363	3.62094409292091e-67	0.609812185718165	0.792	0.333	6.6154648577665e-63	5	Samhd1
364	3.8126474099676e-67	0.32634171286635	0.543	0.123	6.96570681801081e-63	5	Stk17b
365	8.99171520306536e-67	0.540333026313359	0.604	0.161	1.64278636760004e-62	5	Stard8
366	9.00610704091935e-67	0.688162464188761	0.858	0.397	1.64541575637596e-62	5	Ninj1
367	1.71359752847413e-66	0.625612161847381	0.985	0.885	3.13074268452223e-62	5	1110008F13Rik
368	5.81824022535948e-66	0.592497871711267	0.685	0.221	1.06299248917318e-61	5	Gas7
369	1.58090479188402e-64	0.545970762381186	0.766	0.315	2.8883130547721e-60	5	Scamp2
370	1.61392312486433e-64	0.321564524289933	0.487	0.102	2.94863754912713e-60	5	Ptprj
371	2.8410006480813e-64	0.782602862224093	0.614	0.183	5.19050818404453e-60	5	Abca1
372	5.67242981179404e-64	0.326338300855053	0.548	0.127	1.03635292661477e-59	5	Fuca2
373	1.2392781420653e-63	0.710200589393976	0.985	0.859	2.26416116555331e-59	5	Capza2
374	2.16567335259192e-63	0.693753970891527	0.929	0.407	3.95668521518544e-59	5	Bst2
375	9.8685594466323e-63	0.805138469673232	0.975	0.833	1.80298581089972e-58	5	Serp1
376	2.25704132304467e-62	0.5467732485258	0.822	0.376	4.12361449720261e-58	5	Ifnar2
377	2.34018181042741e-62	0.538551083152407	0.716	0.261	4.27551216765088e-58	5	Cndp2
378	7.41852731647334e-62	0.273577956311827	0.462	0.095	1.35536494071968e-57	5	Stxbp2
379	1.09854500377397e-61	1.1294490326695	0.888	0.543	2.00704172189505e-57	5	Ly6e
380	1.13301187702184e-61	0.48476988291508	0.736	0.282	2.0700126993189e-57	5	Arid3a
381	1.1737437134373e-60	0.831046305109998	0.919	0.499	2.14442976444995e-56	5	Mef2c
382	2.74927958966154e-60	0.296817784037309	0.467	0.099	5.02293381031163e-56	5	Hps3
383	4.36814310864652e-60	0.71954822407746	0.533	0.134	7.9805974594972e-56	5	Hexb
384	7.01216715779063e-60	0.487325505902901	0.782	0.322	1.28112293972835e-55	5	Taok3
385	8.57048010568561e-60	0.415910360461171	0.553	0.147	1.56582671530876e-55	5	Dcxr
386	1.64799435756455e-59	0.72758444269963	0.949	0.715	3.01088569127043e-55	5	Cltc
387	2.11417478355024e-59	0.616152547997573	0.848	0.451	3.86259732954629e-55	5	Gm10116
388	2.52976706241792e-59	0.68609751739046	0.929	0.665	4.62188442303753e-55	5	Psme1
389	2.67742220924436e-59	0.870516513212875	0.97	0.841	4.89165037628944e-55	5	Cstb
390	3.06661813989608e-59	0.59158409616302	0.995	0.939	5.60271134159014e-55	5	Capzb
391	4.0188786983215e-59	0.71078385391751	0.827	0.438	7.34249138183338e-55	5	Cdk2ap2
392	6.96283105782584e-59	0.654562840123627	0.959	0.667	1.27210923426478e-54	5	Actr2
393	8.93183975245902e-59	0.315324576847356	0.264	0.029	1.63184712277426e-54	5	Isg15
394	1.62564168498894e-58	0.398988115020035	0.178	0.011	2.9700473584748e-54	5	Hp
395	7.21586054796489e-58	0.535623578596006	0.701	0.254	1.31833772211319e-53	5	Frmd4b
396	1.5000460139218e-57	0.29516937799971	0.518	0.127	2.74058406743513e-53	5	Nagpa
397	2.2887285840142e-57	0.289298719068122	0.457	0.099	4.18150712299395e-53	5	Zfp36
398	3.2164756344435e-57	0.65715488415884	0.975	0.899	5.87650098412828e-53	5	Limd2
399	5.94287766367002e-57	0.511285905723827	0.741	0.323	1.08576374915251e-52	5	Rnpep
400	9.23200424421522e-56	0.29092828952375	0.365	0.064	1.68668717541812e-51	5	H2-DMa
401	5.54127418501756e-55	0.300016977868497	1	1	1.01239079360271e-50	5	Rps29
402	7.28461958714792e-55	0.25462278022508	0.421	0.085	1.33089999857193e-50	5	Ocel1
403	8.00228635473081e-55	0.619171559866017	0.888	0.466	1.46201771700932e-50	5	Kctd12
404	8.38314131376006e-55	0.400195525348854	0.645	0.203	1.53159991802396e-50	5	Lgals9
405	3.03602914546787e-54	0.568673624537194	0.746	0.342	5.54682524876981e-50	5	Tpp1
406	4.69865739140959e-54	0.474843290160049	0.716	0.293	8.58444705410532e-50	5	Atp13a2
407	7.41123505565017e-54	0.445368122791923	0.66	0.228	1.35403264466729e-49	5	Itgb5
408	8.9127294651637e-54	0.620262128388357	0.944	0.781	1.62835567328541e-49	5	Psme2
409	1.04339393737472e-53	0.652903160446582	0.995	0.871	1.90628072358361e-49	5	Arpc3
410	1.04857234516298e-53	0.53255061882608	0.995	0.976	1.91574167461276e-49	5	Gnai2
411	1.19559081046186e-53	0.561919562935235	1	0.959	2.18434441071381e-49	5	Pfn1
412	1.36628921208375e-53	0.427827969854139	0.741	0.322	2.496210390477e-49	5	Adrbk1
413	3.38926528007586e-53	0.433465580176152	1	1	6.1921876666986e-49	5	Cfl1
414	3.75138177675337e-53	0.416052195057854	0.69	0.266	6.85377450612841e-49	5	AI413582
415	5.42015442803576e-53	0.642589138475874	0.878	0.486	9.90262214002134e-49	5	Fam111a
416	9.38639319023242e-53	0.488529388159499	0.802	0.403	1.71489403585546e-48	5	Psmb10
417	9.57754747334791e-53	0.250878249039231	0.406	0.085	1.74981792338066e-48	5	Mgat4a
418	1.42979644765491e-52	0.522391572961918	0.827	0.443	2.61223810986552e-48	5	Rbfa
419	3.83319445321293e-52	0.457357598460195	0.685	0.27	7.00324626602003e-48	5	Ap1b1
420	3.87993173288241e-52	0.291737071542618	0.345	0.06	7.08863527597616e-48	5	Fam134b
421	5.12197574527393e-52	0.290113735096765	0.533	0.145	9.35784968661547e-48	5	Myd88
422	8.08612236457121e-52	0.562218277349832	0.944	0.717	1.47733455600716e-47	5	Ptbp3
423	2.27925053880821e-51	0.756575791982235	1	1	4.16419073440259e-47	5	Actb
424	2.52467664048113e-51	0.475800234540132	0.772	0.359	4.61258422215903e-47	5	Atp6v1b2
425	3.77939778823256e-51	0.251925105880907	0.437	0.101	6.90495975910088e-47	5	Daglb
426	6.39341353164253e-51	0.574597067155132	0.929	0.76	1.16807665223109e-46	5	Rab5c
427	7.21321501462786e-51	0.429565189548807	0.65	0.25	1.31785438317251e-46	5	Myo5a
428	9.08026585143839e-51	0.905668641693798	0.797	0.449	1.65896457105779e-46	5	Fcgrt
429	9.99439121143782e-51	0.508208111552511	0.822	0.445	1.82597527432969e-46	5	Pgd
430	2.36067152079204e-50	0.550059516712399	0.868	0.495	4.31294686848705e-46	5	Rnf149
431	8.33693913839062e-50	0.368942601480284	0.675	0.263	1.52315878058397e-45	5	Rps6ka1
432	1.35788128085477e-49	0.814050747054587	0.853	0.564	2.48084910012167e-45	5	Blvrb
433	5.88586009964049e-49	0.358323533388403	0.594	0.19	1.07534664020432e-44	5	Tmem37
434	5.90449261417288e-49	0.436444925303878	0.67	0.268	1.07875080060939e-44	5	Cln8
435	1.55852098435938e-48	0.487224365521657	0.939	0.675	2.84741783842458e-44	5	Dazap2
436	1.64455961318943e-48	0.498357562942544	0.985	0.91	3.00461041329708e-44	5	Lamtor1
437	4.38878592084116e-48	0.385252303688529	0.66	0.254	8.01831187737681e-44	5	Pip4k2a
438	4.98032755858457e-48	0.334785840447458	0.609	0.201	9.09905844953401e-44	5	Ehbp1l1
439	1.37654385521712e-47	0.686237040509529	0.305	0.05	2.51494562348168e-43	5	Mt2
440	1.52520671948944e-47	0.584363440466872	0.995	0.94	2.78655267650721e-43	5	Ap2s1
441	2.00782698764366e-47	0.548396503711462	0.893	0.56	3.66829990642497e-43	5	Hprt
442	6.97242143387284e-47	0.450209697544545	0.721	0.332	1.27386139596857e-42	5	Blvra
443	7.81583504215282e-47	0.288085429580162	0.376	0.079	1.42795306220132e-42	5	Gpr183
444	1.46485337885e-46	0.27810807834615	0.492	0.136	2.67628712315896e-42	5	Ifi35
445	7.21491518287731e-46	0.511375957290266	0.975	0.869	1.31816500391168e-41	5	Atp6v0e
446	7.6791997328989e-46	0.549593021459252	1	0.992	1.40298979120063e-41	5	Gabarap
447	8.99802807537118e-46	0.276558996120597	0.396	0.091	1.64393972937031e-41	5	Rnf213
448	1.07370347199803e-45	0.392876767027521	0.569	0.175	1.96165624334041e-41	5	Apobec3
449	1.21393685233808e-45	0.353652761530726	0.66	0.273	2.21786262922167e-41	5	5031439G07Rik
450	2.00188668807494e-45	0.292864659429541	0.406	0.095	3.65744697911291e-41	5	Tmem51
451	2.33636838898893e-45	0.553055272106553	0.995	0.912	4.26854504668277e-41	5	Gdi2
452	5.24867773677011e-45	0.52578287655997	0.944	0.823	9.58933422507899e-41	5	Reep5
453	7.07186634841371e-45	0.469900698218047	0.853	0.493	1.29202998185519e-40	5	Arl6ip5
454	1.14775921977096e-44	0.392858350486957	0.655	0.266	2.09695609452155e-40	5	Atp6ap2
455	1.8275018028952e-44	0.260064511049864	0.381	0.087	3.33884579388954e-40	5	Tor3a
456	2.5897509914159e-44	0.449977896094439	0.772	0.394	4.73147506131686e-40	5	Shisa5
457	3.05523533609618e-44	0.31021081835019	0.523	0.165	5.58191495904772e-40	5	Rp2
458	4.81064232928155e-44	0.479610069114831	0.995	0.872	8.78904353559739e-40	5	Atp6v1f
459	7.34781862183042e-44	0.380961002472233	0.645	0.268	1.34244646220842e-39	5	D1Ertd622e
460	8.50532397377641e-44	0.449604409938314	0.985	0.935	1.55392269000895e-39	5	Arhgdia
461	1.45724590091764e-43	0.257011422924971	0.437	0.115	2.66238826097653e-39	5	Cryl1
462	2.50555966221701e-43	0.542524570223838	0.995	0.959	4.57765750287048e-39	5	Clic1
463	2.51106311898343e-43	0.668294614836277	0.629	0.255	4.58771231838273e-39	5	Smagp
464	4.19244352353207e-43	0.254738231024407	0.457	0.124	7.6595943174931e-39	5	Ankrd44
465	9.98800625231916e-43	0.449488246265787	0.99	0.926	1.82480874229871e-38	5	Ssr4
466	1.18383930435258e-42	0.581872396255085	0.797	0.412	2.16287440905216e-38	5	Anxa3
467	1.61149479971625e-42	0.516730009383806	0.98	0.91	2.94420099908158e-38	5	Fam96a
468	1.69632385409773e-42	0.421457150398733	0.701	0.315	3.09918368143655e-38	5	Skap2
469	2.46760221528704e-42	0.40291306623401	0.695	0.318	4.50830924732942e-38	5	Rnaset2a
470	4.6866744433828e-42	0.258188066810917	0.416	0.108	8.56255420806038e-38	5	Pdxk
471	4.97015984837961e-42	0.275665651686336	0.503	0.156	9.08048204298955e-38	5	Sgk3
472	6.40717619501265e-42	0.407432967074383	0.279	0.049	1.17059109082881e-37	5	Syngr1
473	6.53105038716706e-42	0.464529162909416	0.868	0.581	1.19322290573542e-37	5	M6pr
474	7.19143232014906e-42	0.461886083468932	0.858	0.541	1.31387468489123e-37	5	Tnfaip8
475	9.05999179428557e-42	0.267853515895368	0.467	0.135	1.65526050081597e-37	5	Vwa5a
476	9.98051570386407e-42	0.588363923014785	0.99	0.909	1.82344021909597e-37	5	Prdx5
477	1.21397793238008e-41	0.667497335978419	0.736	0.374	2.2179376824584e-37	5	Plin2
478	2.13159955649604e-41	0.423934969695164	0.99	0.952	3.89443238971826e-37	5	Rac1
479	1.31464234014973e-40	0.513830687089748	0.888	0.609	2.40185155545356e-36	5	Wdr1
480	7.4064385378535e-40	1.08417865714459	0.599	0.258	1.35315632086583e-35	5	Slc40a1
481	9.75566752576052e-40	0.321662405542107	0.523	0.178	1.78236045695645e-35	5	Mknk1
482	1.76922108671781e-39	0.369044559245557	0.635	0.27	3.23236692543343e-35	5	Ssh2
483	2.14878664287944e-39	0.45660810276988	0.807	0.494	3.92583319654073e-35	5	Coro1b
484	2.17019872561051e-39	0.472554365308359	0.843	0.56	3.96495307169041e-35	5	Stx7
485	2.39233445116414e-39	0.420784728800905	0.782	0.483	4.37079504227687e-35	5	Plekho1
486	6.17694603533583e-39	0.425119300934331	0.853	0.489	1.12852804065586e-34	5	Zfp36l2
487	7.2742806521801e-39	0.34774613510104	0.624	0.249	1.3290110751533e-34	5	Tmem141
488	1.73956575303227e-38	0.346431647449491	0.635	0.278	3.17818663078996e-34	5	Irf2
489	2.96542409941247e-38	0.414551953879922	0.716	0.354	5.41782982962658e-34	5	Pnp
490	4.33837154989037e-38	0.419239731695967	0.736	0.37	7.9262048216497e-34	5	Camk2d
491	4.69727946732696e-38	0.297840342964	0.569	0.209	8.58192958680636e-34	5	Prex1
492	8.13981975969742e-38	0.460437017288633	0.858	0.618	1.48714507009672e-33	5	Grb2
493	8.4122011744772e-38	0.380287411412178	0.751	0.396	1.53690915457698e-33	5	Rnf13
494	9.4546955012474e-38	0.35336733995367	0.675	0.238	1.7273728680779e-33	5	Gngt2
495	2.20368270546235e-37	0.264869540438005	0.467	0.15	4.02612830287972e-33	5	Neu1
496	2.44255666255951e-37	0.453595578186504	0.975	0.851	4.46255102249623e-33	5	Tln1
497	2.68577099734528e-37	0.310768800942952	0.396	0.106	4.90690361214983e-33	5	Junb
498	2.84422820615804e-37	0.454529650554763	0.909	0.707	5.19640493265074e-33	5	Cd164
499	2.84514187450698e-37	0.347310046092513	0.584	0.242	5.19807420472426e-33	5	Sesn1
500	3.46301481135652e-37	0.561775168860286	0.995	0.951	6.32692806034836e-33	5	Snx3
501	4.43520992808784e-37	0.436182704578537	0.812	0.471	8.10312853861648e-33	5	Prr13
502	5.70844702058012e-37	0.405578923310104	0.939	0.728	1.04293327065999e-32	5	Capza1
503	7.36947116723938e-37	0.405437195655114	0.975	0.855	1.34640238225464e-32	5	Chmp4b
504	7.44861486037017e-37	0.384089854281068	0.812	0.504	1.36086193498963e-32	5	Rgs19
505	1.80679295556984e-36	0.550217744596128	0.838	0.558	3.3010107298261e-32	5	Glul
506	3.09512868165538e-36	0.88549128170349	0.569	0.233	5.65480010138437e-32	5	Hmox1
507	3.51700147990459e-36	0.404616356010808	0.802	0.487	6.42556170378568e-32	5	Mapkapk2
508	3.69532917174655e-36	0.318239231293888	0.599	0.254	6.75136639678094e-32	5	G6pdx
509	5.4976946783945e-36	0.267923806498573	0.543	0.183	1.00442881774267e-31	5	Elmo1
510	6.28360938797459e-36	0.456388325619859	0.822	0.51	1.14801543518296e-31	5	Ifngr2
511	7.7494135232664e-36	0.304468890333095	0.457	0.152	1.41581785070077e-31	5	Wwp2
512	1.01155550413635e-35	0.34627438153783	0.64	0.292	1.84811190605711e-31	5	Edem1
513	1.07723713985535e-35	0.502096577131671	1	0.996	1.96811225451573e-31	5	Gapdh
514	1.45040014527255e-35	0.371949444576042	0.538	0.198	2.64988106541294e-31	5	Adgre5
515	1.79353759707315e-35	0.317970278833041	1	0.999	3.27679318985265e-31	5	Rpl36al
516	3.68654870862348e-35	0.554271513837178	0.898	0.746	6.7353244906551e-31	5	Snx6
517	1.35198144853777e-34	0.390185411895134	0.929	0.727	2.47007010647851e-30	5	Epn1
518	1.67603650590081e-34	0.258207877147854	0.503	0.182	3.06211869628078e-30	5	Synj1
519	4.16514600315992e-34	0.269113522032677	0.482	0.169	7.60972174777318e-30	5	Acer3
520	5.01490231606239e-34	0.388922166785612	0.756	0.427	9.16222653144599e-30	5	Cib1
521	5.24220426274263e-34	0.346887021196691	0.553	0.226	9.57750718803079e-30	5	Lipa
522	5.67655387496776e-34	0.470001871893625	0.868	0.612	1.03710639295661e-29	5	Atp6v0d1
523	5.7314508969669e-34	0.376866219340527	0.604	0.273	1.04713607887585e-29	5	Gns
524	6.14624930643928e-34	0.353708850730717	0.462	0.157	1.12291974828646e-29	5	Hgsnat
525	7.30959603284906e-34	0.414704185193981	0.929	0.777	1.33546319520152e-29	5	Rab7
526	1.15492414300655e-33	0.362089830860394	0.65	0.318	2.11004640927297e-29	5	Rab8b
527	1.99387622665587e-33	0.389238994434441	0.751	0.418	3.64281186610028e-29	5	Sft2d1
528	2.32580389985016e-33	0.504750343055916	0.878	0.669	4.24924372502624e-29	5	Ap2a2
529	3.40893660574028e-33	0.442475049985534	0.827	0.547	6.2281271786875e-29	5	Akap13
530	3.66249804963792e-33	0.336998507010632	0.67	0.331	6.69138393668849e-29	5	Slc35c2
531	6.90132738720879e-33	0.384779995219727	0.574	0.238	1.26087251364305e-28	5	Hk2
532	1.96966860765032e-32	0.61825346663285	0.934	0.771	3.59858454617713e-28	5	Taldo1
533	2.91107240001792e-32	0.287437871346402	0.624	0.289	5.31852927483273e-28	5	Acsl5
534	7.15458892447108e-32	0.328393756515979	0.584	0.265	1.30714339650087e-27	5	Rogdi
535	9.43179074494298e-32	0.555976152415074	0.569	0.263	1.72318816910108e-27	5	Capg
536	1.04419579646111e-31	0.401073407901996	0.807	0.486	1.90774572013445e-27	5	Picalm
537	1.17279248473924e-31	0.440189374143887	1	0.991	2.14269186961859e-27	5	Calm1
538	1.32597154946244e-31	0.337025604561504	0.655	0.327	2.42255002086788e-27	5	Atp6ap1
539	1.84009605421603e-31	0.413407855191561	0.792	0.5	3.3618554910527e-27	5	Rbpj
540	4.06957152118751e-31	0.414997969918695	0.883	0.664	7.43510716920958e-27	5	Pitpna
541	4.94724352780803e-31	0.437593255264914	0.706	0.369	9.03861392530527e-27	5	Tubb2a
542	1.22914645402325e-30	0.332057384249393	0.538	0.23	2.24565057150047e-26	5	Nfxl1
543	1.31885948661799e-30	0.399663486306381	1	0.991	2.40955628205107e-26	5	Akr1a1
544	2.05160136431794e-30	0.288385228663187	0.711	0.363	3.74827569260887e-26	5	Prcp
545	2.64524975225686e-30	0.499773653163885	0.873	0.71	4.83287129737329e-26	5	Litaf
546	4.52116408040621e-30	0.352176078730778	0.716	0.413	8.26016677490215e-26	5	Twf2
547	5.20899732846769e-30	0.407794746575979	0.975	0.91	9.51683811911048e-26	5	Tpm3
548	5.92392521415085e-30	0.32185513719589	0.66	0.329	1.08230113662536e-25	5	Casp8
549	6.53859395814859e-30	0.378032955600552	0.777	0.466	1.19460111615375e-25	5	Fuca1
550	9.70142819095789e-30	0.520730448524806	0.746	0.484	1.77245093048801e-25	5	Wwp1
551	1.09246856929211e-29	0.345773162624467	0.756	0.428	1.99594007609669e-25	5	Mkrn1
552	1.16186011431935e-29	0.370482474038227	0.777	0.475	2.12271842886145e-25	5	Necap2
553	1.52110734381646e-29	0.314550512735213	0.609	0.301	2.77906311715268e-25	5	Ebp
554	1.56081149460675e-29	0.259618397959761	0.528	0.217	2.85160260064653e-25	5	Ly96
555	1.83602139537396e-29	0.410246179039947	0.888	0.594	3.35441108934822e-25	5	Msn
556	1.89415060260541e-29	0.365702817786708	0.827	0.573	3.46061315096008e-25	5	Fam174a
557	2.25955495317003e-29	0.403857816963148	0.898	0.644	4.12820689944165e-25	5	Iqgap1
558	3.17947717532199e-29	0.387831657407447	0.964	0.856	5.80890479931328e-25	5	Rap1a
559	3.33301961682583e-29	0.45451428128738	0.97	0.887	6.08942683994079e-25	5	Use1
560	3.38218989284981e-29	0.305517629473021	0.548	0.245	6.1792609342366e-25	5	Zfp710
561	5.87215340183154e-29	0.441954696064862	0.954	0.748	1.07284242651462e-24	5	Arl6ip1
562	1.8942012401082e-28	0.404938913548611	0.761	0.492	3.46070566567768e-24	5	Dbnl
563	3.61828980418764e-28	0.363526247276662	0.736	0.463	6.61061547225083e-24	5	Tmem55b
564	4.03820109485842e-28	0.309424290329578	0.665	0.351	7.37779340030634e-24	5	Elf1
565	7.96776766878785e-28	0.340283629828014	0.736	0.43	1.45571115308754e-23	5	Pold4
566	8.92658355753508e-28	0.352729338896982	0.959	0.88	1.63088681596166e-23	5	Mrpl23
567	9.76661624192381e-28	0.354545821484184	0.695	0.406	1.78436078739948e-23	5	Ehd1
568	3.68432928733844e-27	0.364555469985843	0.772	0.519	6.73126960796733e-23	5	Taf6l
569	4.39019505843716e-27	0.318414406783686	0.279	0.073	8.0208863717647e-23	5	Abcg1
570	4.83127089105097e-27	0.293757038189172	0.569	0.276	8.82673191795013e-23	5	Tfe3
571	5.0650285126416e-27	0.322390669084725	1	0.965	9.2538070925962e-23	5	Brk1
572	9.86630248323254e-27	0.269469820681371	0.477	0.194	1.80257346368659e-22	5	Bmp2k
573	9.92088029603209e-27	0.276583592190507	0.563	0.257	1.81254483008506e-22	5	Grina
574	1.01276756650058e-26	0.351086177198473	1	0.982	1.85032634399655e-22	5	Cdc42
575	1.27850895217097e-26	0.369263881792937	0.883	0.673	2.33583585561636e-22	5	Atp1b3
576	1.31086892624218e-26	0.25519064963328	0.518	0.228	2.39495752824447e-22	5	Dusp22
577	1.47130154316275e-26	0.511859420422415	0.975	0.92	2.68806791935835e-22	5	Calr
578	2.0689130467796e-26	0.259018038218353	0.426	0.163	3.77990413646632e-22	5	Paox
579	2.4923399796317e-26	0.315006614792872	0.746	0.461	4.55350514278712e-22	5	Abi1
580	2.89299940197299e-26	0.353974448351624	0.477	0.196	5.28550990740465e-22	5	Tmem86a
581	3.13264427833746e-26	0.314582357761329	0.599	0.307	5.72334109652253e-22	5	Acp2
582	3.49388880656529e-26	0.335072606917462	0.675	0.383	6.38333484959478e-22	5	Glmp
583	3.93634093930017e-26	0.289301852039111	0.492	0.21	7.19169489610141e-22	5	Tcn2
584	9.6847863062753e-26	0.428897385392445	0.772	0.494	1.7694104581565e-21	5	Gpx3
585	1.04891859073114e-25	0.416575660997692	0.939	0.827	1.91637426526579e-21	5	Tmbim6
586	1.14417919062827e-25	0.362210822602112	0.619	0.324	2.09041538127785e-21	5	Csf2ra
587	1.50381653924208e-25	0.314970716337997	0.66	0.367	2.74747281719528e-21	5	Tmem9b
588	2.05782059237683e-25	0.459947162869332	0.929	0.779	3.75963822227247e-21	5	Gpi1
589	2.7205587662614e-25	0.3647498275418	0.853	0.666	4.97046086595958e-21	5	Fkbp2
590	2.7879024915634e-25	0.287820134937164	0.635	0.351	5.09349785208633e-21	5	Smap2
591	3.80183646252719e-25	0.323005387093167	0.888	0.666	6.94595521703717e-21	5	BC005537
592	5.98247805678319e-25	0.31561299612095	0.665	0.35	1.09299874097429e-20	5	Dusp6
593	6.42375162847383e-25	0.261327683352563	0.457	0.188	1.17361942252217e-20	5	Arhgap19
594	6.49350838434989e-25	0.257655601043244	0.594	0.291	1.18636398182072e-20	5	Orai1
595	6.76340283335821e-25	0.375932174972347	0.99	0.946	1.23567369765454e-20	5	Atp6v1g1
596	7.92416674879595e-25	0.336746402550078	0.787	0.555	1.44774526500502e-20	5	Csk
597	1.24943364243011e-24	0.343478782773622	0.797	0.533	2.28271526471981e-20	5	Smim4
598	1.28640640041678e-24	0.353885331904373	0.599	0.317	2.35026449356145e-20	5	Sgpl1
599	1.50811146955925e-24	0.316197345564488	0.751	0.497	2.75531965488475e-20	5	Aup1
600	1.76789986595882e-24	0.302658963802541	0.64	0.353	3.22995305510676e-20	5	Ormdl2
601	2.46038135496483e-24	0.3867450160533	0.487	0.214	4.49511673552074e-20	5	Mafb
602	2.80758414381258e-24	0.314456580183433	0.929	0.8	5.12945623074559e-20	5	Plekhj1
603	2.81551307847506e-24	0.709597021878805	0.188	0.037	5.14394239437394e-20	5	Lyve1
604	3.09553137726779e-24	0.463454785409409	0.954	0.876	5.65553582626826e-20	5	Ap2m1
605	3.15366735102529e-24	0.320554831779505	0.812	0.589	5.7617502503232e-20	5	Mob1a
606	5.07326095572711e-24	0.285826175370228	0.695	0.414	9.26884776611343e-20	5	Dera
607	5.45039829691544e-24	0.32214812750665	0.711	0.382	9.9578776884645e-20	5	Fli1
608	6.98207680875296e-24	0.359034962914687	0.919	0.799	1.27562543295917e-19	5	Tmem50a
609	8.97008656190843e-24	0.271233089387399	0.487	0.215	1.63883481486067e-19	5	Mtus1
610	1.19179847647468e-23	0.457453158656183	0.497	0.208	2.17741581651924e-19	5	Ednrb
611	1.6296406239943e-23	0.323144031441938	0.959	0.878	2.97735342003759e-19	5	Tmem14c
612	1.67103536572507e-23	0.325884711957763	0.838	0.6	3.0529816131797e-19	5	Akr1b3
613	1.71829144382977e-23	0.270571836476237	0.64	0.346	3.13931846787699e-19	5	Rnaset2b
614	1.81786451613849e-23	0.358693817701174	0.706	0.478	3.32123847098502e-19	5	Slc3a2
615	2.3347175923964e-23	0.339850116298196	0.924	0.783	4.26552904130822e-19	5	2610001J05Rik
616	2.87932517943377e-23	0.389529261482605	0.888	0.702	5.26052710282549e-19	5	Lamtor4
617	3.5222980220395e-23	0.408856575537956	0.761	0.52	6.43523848626616e-19	5	Aldh2
618	4.11197189262002e-23	0.337500400874601	0.594	0.313	7.51257264781678e-19	5	Mpp1
619	4.60106950773079e-23	0.337530304754675	0.848	0.658	8.40615399062415e-19	5	Tram1
620	4.84826725837306e-23	0.285267456122245	0.726	0.443	8.85778428104758e-19	5	Crlf3
621	5.30176801736161e-23	0.519313951454415	0.33	0.111	9.68633016771967e-19	5	Cxcl16
622	5.31191911026963e-23	0.569765217970926	1	0.98	9.70487621446261e-19	5	Hspa8
623	5.35270367403418e-23	0.350362078057879	0.822	0.589	9.77938961246045e-19	5	Ubl3
624	5.92929161779139e-23	0.3170014392328	0.66	0.396	1.08328157857049e-18	5	Rap2b
625	1.23517451367503e-22	0.321225293477374	0.822	0.663	2.25666383648428e-18	5	Ccdc50
626	1.50129113569293e-22	0.399572400880578	0.995	0.935	2.74285890491098e-18	5	Slc25a5
627	1.94299979528661e-22	0.32969990479259	0.909	0.772	3.54986062598864e-18	5	Tsc22d4
628	2.09791455370405e-22	0.374909466763044	0.975	0.907	3.8328898896173e-18	5	0610012G03Rik
629	2.19238199800365e-22	0.284600718749553	0.665	0.381	4.00548191035267e-18	5	Hpcal1
630	4.26493459118522e-22	0.263450693581484	0.584	0.303	7.7920354980954e-18	5	Lrrfip1
631	7.09867462079515e-22	0.30819892970695	0.995	0.983	1.29692785321927e-17	5	Gm9843
632	8.70007887898884e-22	0.355905749387812	0.777	0.541	1.58950441119126e-17	5	Ptpn1
633	8.82929999949656e-22	0.396917473332546	0.883	0.656	1.61311310990802e-17	5	Cd47
634	1.02586358405122e-21	0.31639728524592	0.756	0.519	1.87425276806157e-17	5	Tmbim4
635	1.84249306927424e-21	0.412203119001245	0.574	0.315	3.36623483756404e-17	5	Tuba1c
636	2.10631304932071e-21	0.386796550110405	0.98	0.91	3.84823394110894e-17	5	Hsp90b1
637	2.76380425200062e-21	0.257882499630647	0.584	0.324	5.04947036840513e-17	5	Tmem192
638	2.91137425907516e-21	0.388093932598684	0.939	0.884	5.31908077133032e-17	5	Sh3glb1
639	3.71706849639679e-21	0.284775490733018	0.904	0.633	6.79108414291694e-17	5	S100a13
640	5.47610615753497e-21	0.320582631674539	0.614	0.373	1.00048459498164e-16	5	Vps26a
641	6.94252574223358e-21	0.285011133988824	0.944	0.815	1.26839945310608e-16	5	Cmpk1
642	9.05680431616083e-21	0.276159704835759	0.929	0.806	1.65467814856258e-16	5	Tmco1
643	9.38002212472767e-21	0.264644376847444	0.802	0.568	1.71373004218775e-16	5	Commd4
644	1.27740207268848e-20	1.13382237533461	0.848	0.809	2.33381358680185e-16	5	Ifitm3
645	1.32080059204041e-20	0.293268523347602	0.756	0.523	2.41310268165783e-16	5	Cyfip1
646	1.65845336754953e-20	0.305122139350483	0.736	0.478	3.02999430251299e-16	5	Txnip
647	2.07233552138583e-20	0.275929184830576	0.736	0.493	3.78615699757191e-16	5	Nipa2
648	2.39632965310627e-20	0.322191613482344	0.878	0.693	4.37809427622515e-16	5	Nmt1
649	2.89889480569616e-20	0.323276121240062	0.65	0.409	5.29628081000689e-16	5	Ethe1
650	3.36502135455929e-20	0.355004204445611	0.807	0.652	6.14789401477982e-16	5	Lamp2
651	3.49065932971301e-20	0.280688816240237	0.604	0.364	6.37743459538568e-16	5	Atp6v1c1
652	5.06916937090985e-20	0.317543289110774	0.68	0.468	9.2613724406523e-16	5	Ccdc115
653	5.15111827145318e-20	0.362581138606415	0.893	0.815	9.41109308194496e-16	5	Tmem261
654	6.23991800869869e-20	0.277504992807579	0.731	0.483	1.14003302018925e-15	5	Tmed5
655	7.29114092586058e-20	0.252310111191029	0.797	0.506	1.33209144715473e-15	5	Tpst2
656	8.10596337308747e-20	0.264479240623728	0.574	0.333	1.48095950826308e-15	5	Arhgap17
657	8.16928450542041e-20	0.270186121631811	0.787	0.531	1.49252827914031e-15	5	Mien1
658	8.715473096616e-20	0.255687303829128	0.619	0.372	1.59231693475174e-15	5	Tmem219
659	9.07560768876068e-20	0.252151956547155	0.431	0.198	1.65811352473658e-15	5	Atp6v0a1
660	1.09188298940385e-19	0.314003324989076	0.883	0.762	1.99487022164083e-15	5	Taf10
661	1.47277065818755e-19	0.251842266979595	0.746	0.481	2.69075199250866e-15	5	Cyb5r4
662	2.22509119393475e-19	0.280453902618073	0.599	0.353	4.06524161131879e-15	5	Coa5
663	4.35370055968002e-19	0.373515659154483	0.919	0.832	7.95421092253539e-15	5	Pdia3
664	5.8911732931343e-19	0.293681758879446	0.98	0.966	1.07631736065564e-14	5	Cox5a
665	6.37020685424124e-19	0.2880962488309	0.756	0.531	1.16383679226988e-14	5	Cdc34
666	7.31915238059872e-19	0.465063972476711	0.838	0.733	1.33720913993539e-14	5	Tkt
667	7.96610192817813e-19	0.276439338612725	0.497	0.253	1.45540682227814e-14	5	Man1a
668	1.63651965944455e-18	0.268525735196413	0.558	0.306	2.9899214178052e-14	5	Fam213b
669	1.71559374999248e-18	0.332421404028639	0.711	0.517	3.13438978123627e-14	5	Twf1
670	1.82780475928337e-18	0.299393396457752	0.843	0.682	3.33939929521071e-14	5	Tmem160
671	2.11848291825815e-18	0.31475034757798	0.756	0.565	3.87046829165765e-14	5	Vps35
672	2.33811016091626e-18	0.279666709780355	0.975	0.933	4.27172726399401e-14	5	Ndufv3
673	2.74469949954635e-18	0.26561620119566	0.701	0.47	5.01456598567119e-14	5	Ctage5
674	4.73631214197178e-18	0.267487401211705	0.772	0.581	8.65324228338245e-14	5	Arl8b
675	5.45902503502269e-18	0.253090680479992	0.65	0.415	9.97363873898645e-14	5	Cnpy3
676	7.14879002426926e-18	0.271462783736313	0.964	0.914	1.30608393743399e-13	5	Tmed10
677	7.58714507900668e-18	0.281970532975305	0.98	0.918	1.38617140593452e-13	5	Rab14
678	1.47252865542808e-17	0.30551696236317	0.949	0.88	2.6903098534671e-13	5	Lamtor2
679	1.52739788221935e-17	0.265911943269239	0.97	0.926	2.79055593081475e-13	5	Abracl
680	1.63643315145574e-17	0.281461197771282	0.873	0.74	2.98976336770964e-13	5	Psmg4
681	2.59999453770739e-17	0.264748245748978	0.244	0.077	4.7501900203914e-13	5	Cdkn1a
682	2.9143876396905e-17	0.252238290293645	0.614	0.376	5.32458621771455e-13	5	Tacc1
683	3.26249411670621e-17	0.798254697820734	0.533	0.349	5.96057675122225e-13	5	Gas6
684	3.86798793464345e-17	0.251885882805463	0.858	0.688	7.06681395659357e-13	5	Trappc2l
685	4.79288226430944e-17	0.42797228354719	0.904	0.801	8.75659589689334e-13	5	Emp3
686	5.31446394062256e-17	0.257914365782943	0.569	0.333	9.70952561951742e-13	5	Soat1
687	9.16520887811181e-17	0.259118320521724	0.843	0.642	1.67448366203103e-12	5	Gng2
688	1.40101991295641e-16	0.2730214431458	0.802	0.621	2.55966338097136e-12	5	Glud1
689	1.40329514872349e-16	0.294378553877397	0.518	0.272	2.56382023671781e-12	5	Arl4c
690	2.45216090013098e-16	0.259193106709112	0.69	0.472	4.48009796453929e-12	5	Hsd17b12
691	2.87966573738747e-16	0.25444921592078	0.655	0.428	5.26114930220691e-12	5	Nfe2l2
692	3.01309052484688e-16	0.250451774678019	0.594	0.377	5.50491638889526e-12	5	Arl8a
693	4.60104734447081e-16	0.252153893283011	0.959	0.865	8.40611349834817e-12	5	Calm3
694	5.26280123740558e-16	0.251080218711027	0.985	0.933	9.61513786074e-12	5	Srp14
695	1.69860815850033e-15	0.538004540145496	0.756	0.636	3.1033571055801e-11	5	Msrb1
696	3.35545805295362e-15	0.367313738375932	0.741	0.587	6.13042186274627e-11	5	Ctsl
697	3.49510098044827e-15	0.250150874577157	0.848	0.725	6.38554949127899e-11	5	Mrpl36
698	3.83512599634609e-15	0.316481905969493	0.731	0.573	7.00677519532431e-11	5	Rpn2
699	5.9530158631429e-15	0.250290706434619	0.629	0.419	1.08761599819621e-10	5	Sap30
700	1.24208067885999e-14	0.287299902721144	0.898	0.752	2.26928140027721e-10	5	Tagln2
701	1.66866602774186e-14	0.312684846605194	0.914	0.801	3.04865283268438e-10	5	Hspa5
702	2.39301025439204e-14	0.284569729071617	0.883	0.72	4.37202973477426e-10	5	Adipor1
703	3.31589445547658e-14	0.27118778522354	0.898	0.772	6.0581391701557e-10	5	Chmp2a
704	5.35571708835073e-14	0.283089856241326	0.98	0.928	9.78489512041677e-10	5	Rsrp1
705	5.98115675963157e-14	0.258164193317178	0.766	0.607	1.09275733998469e-09	5	Lman2
706	6.228795176794e-14	0.308762598644382	0.183	0.054	1.13800087880026e-09	5	S100a4
707	6.54193031973369e-14	0.373527296437474	0.675	0.544	1.19521066941535e-09	5	Bin1
708	7.54131423439361e-14	0.264741291031784	0.827	0.713	1.37779811062371e-09	5	Arf6
709	7.80355409500745e-14	0.331794477275679	0.675	0.459	1.42570933315786e-09	5	Tgfbi
710	2.08445739058134e-13	0.280599650267076	0.817	0.64	3.80830365259211e-09	5	Wdr26
711	3.49946417949312e-13	0.385421578467815	0.944	0.917	6.39352105593393e-09	5	Aldoa
712	3.9829832297934e-13	0.281635956937289	0.756	0.595	7.27691036083255e-09	5	Tnfrsf1a
713	5.10407359396445e-13	0.264305144269636	0.939	0.871	9.32514245617306e-09	5	Bola2
714	8.37264430031317e-13	0.420783502450122	0.832	0.755	1.52968211366722e-08	5	Gm26917
715	1.50237411334878e-12	0.266480256984136	0.69	0.549	2.74483750508822e-08	5	Gsto1
716	1.56707583245225e-12	0.264124549840816	0.701	0.553	2.86304754589026e-08	5	Ppt1
717	2.37362438050141e-12	0.287720512882712	0.655	0.481	4.33661174317608e-08	5	Rnh1
718	2.80425704831128e-12	0.28238498811926	0.431	0.249	5.12337762726471e-08	5	Sdc4
719	1.07842596825866e-11	0.260039371286394	0.792	0.64	1.97028424400857e-07	5	Camk1
720	2.79650178868076e-11	0.328620145139475	0.929	0.85	5.10920876791974e-07	5	Pkm
721	5.83067359064575e-11	0.368855491742461	0.548	0.36	1.06526406501098e-06	5	Tspan13
722	4.77708515720196e-10	0.314680465645148	0.482	0.326	8.72773458220798e-06	5	Gsr
723	6.88012494170417e-09	0.767999713302941	0.234	0.491	0.000125699882684935	5	Ifitm1
724	3.60415528620405e-07	0.561592568436175	0.213	0.107	0.0065847917078948	5	Prtn3
725	7.00148254521571e-07	0.276761524529257	0.259	0.14	0.0127917086101091	5	Anxa1
