# Supplementary material for: Nephron progenitor commitment is a stochastic process influenced by cell migration
Source: eLife. 2019 Jan 24;8:e41156. doi: 10.7554/eLife.41156 (PMC6363379; doi:10.7554/eLife.41156)
Supplement: Supplementary file 1. [file elife-41156-supp1.zip › cluster_6.csv]

	p_val	avg_logFC	pct.1	pct.2	p_val_adj	cluster	gene
1	0	0.938962661504649	0.75	0.021	0	6	Emx2
2	0	0.892779532821834	0.719	0.014	0	6	Cldn6
3	0	0.735149122220392	0.656	0.01	0	6	1700011H14Rik
4	0	0.605197448579803	0.531	0.006	0	6	Pou3f3
5	0	0.546110244364111	0.675	0.011	0	6	Crb3
6	0	0.491171038185613	0.669	0.016	0	6	Hnf1b
7	0	0.400085367246306	0.6	0.01	0	6	Grb7
8	0	0.388550767218144	0.581	0.007	0	6	Kif12
9	9.07128599919385e-298	0.473544486162795	0.544	0.009	1.65732395205272e-293	6	Pantr1
10	1.11776647637889e-281	0.450912003852942	0.538	0.01	2.04215935234423e-277	6	Dcdc2a
11	7.08583400477756e-280	0.612173051714879	0.5	0.007	1.29458187267286e-275	6	Tfcp2l1
12	3.78858111260724e-279	0.797763134304192	0.725	0.031	6.92173769273343e-275	6	Lhx1os
13	2.91724794786599e-276	0.503809514863845	0.506	0.008	5.32981200075116e-272	6	Cdh1
14	3.3514664909759e-276	0.278505649845591	0.575	0.014	6.12312927901297e-272	6	Dact2
15	3.82670450134646e-265	0.327808091921927	0.438	0.004	6.99138912395998e-261	6	Prr15l
16	7.95038913313242e-260	0.366158123634402	0.456	0.006	1.45253609462329e-255	6	Cdh16
17	3.96149987129994e-257	0.923948569271156	0.669	0.028	7.23766026486499e-253	6	Lhx1
18	7.85519581907813e-245	0.277317848538357	0.494	0.011	1.43514427614557e-240	6	Prss8
19	9.12213167175239e-243	0.339588190591189	0.462	0.009	1.66661345642916e-238	6	Gm17750
20	1.41278249242263e-239	0.715625456985827	0.744	0.045	2.58115361365614e-235	6	Cystm1
21	4.29484058492744e-238	0.676800459416338	0.606	0.024	7.84667374866243e-234	6	Dpp4
22	9.14711367375637e-235	1.13610995528431	0.725	0.044	1.67117766819529e-230	6	Epcam
23	5.28548880378948e-234	0.292273793498881	0.394	0.004	9.65658804452338e-230	6	Sim1
24	9.15515132876719e-233	0.955662571080844	0.556	0.02	1.67264614776577e-228	6	Cldn7
25	1.07728089641086e-225	0.4267947199908	0.344	0.002	1.96819219774264e-221	6	Cldn3
26	3.74116151613592e-224	1.04522163335361	0.938	0.102	6.83510208998032e-220	6	Spint2
27	1.25899139723345e-220	0.969546596689548	0.819	0.068	2.3001772827455e-216	6	Atp1b1
28	1.05402628601966e-218	0.916151175104499	0.875	0.081	1.92570602455792e-214	6	Pax8
29	2.88370500554208e-218	0.254692093068433	0.55	0.021	5.26852904512538e-214	6	Myo5b
30	1.06648010839179e-214	0.374288066855175	0.506	0.017	1.9484591580318e-210	6	Lamc2
31	5.99232971196123e-214	0.734921961278051	0.431	0.009	1.09479863837532e-209	6	Krt8
32	4.10029375440416e-211	0.250719990236763	0.4	0.007	7.49123668929641e-207	6	Tmem229a
33	8.1523945777042e-208	0.431870133979398	0.812	0.069	1.48944248934656e-203	6	Lsr
34	1.12094628350261e-206	0.477539605725316	0.338	0.003	2.04796885995927e-202	6	Mal2
35	1.3854488338446e-196	0.432291995493065	0.338	0.004	2.53121501943409e-192	6	Tfap2b
36	1.09430574616112e-192	0.253653255108675	0.544	0.026	1.99929659823636e-188	6	Igsf5
37	2.88390761890261e-191	0.487602025405256	0.475	0.018	5.26889921973507e-187	6	Car4
38	4.04620494899237e-190	0.761885996389212	0.419	0.012	7.39241644180907e-186	6	Pdzk1ip1
39	2.81896852096657e-189	0.393562769744285	0.662	0.046	5.15025548780592e-185	6	0610040J01Rik
40	1.4851288344863e-178	0.66759409591101	0.35	0.007	2.71333038060648e-174	6	Wfdc15b
41	3.60377655162376e-175	0.277531292604173	0.331	0.006	6.58409975981661e-171	6	Bspry
42	1.4375572593734e-173	0.450122851379633	0.575	0.036	2.62641711287521e-169	6	Rbm47
43	3.56223411774892e-171	0.909096971249624	0.75	0.078	6.50820173312728e-167	6	Npnt
44	4.69013714417821e-171	0.660497122818095	0.706	0.065	8.56888056241359e-167	6	Clu
45	1.72045848313957e-165	0.325827854010003	0.512	0.028	3.14327764869599e-161	6	Rassf10
46	1.53167750610267e-161	0.370132742289742	0.469	0.024	2.79837480364958e-157	6	Cpn1
47	1.84255135582194e-160	0.440476311666823	0.494	0.028	3.36634132708668e-156	6	Clec18a
48	1.37902820843518e-158	0.387252374132038	0.3	0.005	2.51948453681108e-154	6	Mal
49	2.85728170298047e-153	0.504840782877413	0.319	0.007	5.22025367134532e-149	6	Krt7
50	1.04042333162493e-152	0.419190271688803	0.275	0.004	1.90085342687875e-148	6	Tacstd2
51	7.17126705842246e-150	0.386699583735837	0.262	0.003	1.31019049157378e-145	6	Cldn8
52	1.24907256112489e-149	0.378825180643343	0.719	0.08	2.28205556917518e-145	6	Cxadr
53	1.30489302442389e-146	0.256655745339707	0.262	0.004	2.38403955562245e-142	6	Cldn4
54	3.217104280485e-144	0.258043779193883	0.538	0.04	5.8776495204461e-140	6	Pard6b
55	6.88881400705786e-144	0.414783399244099	0.7	0.08	1.25858631908947e-139	6	Smtnl2
56	1.48323555015186e-142	1.02389116206781	0.55	0.044	2.70987135012744e-138	6	Krt18
57	1.35720359250186e-140	0.427471249943488	0.481	0.031	2.4796109635009e-136	6	Tmem150c
58	2.52152087744858e-139	0.529402278469669	0.769	0.107	4.60681864309855e-135	6	Spsb4
59	1.38161876509673e-133	0.461258147123159	0.662	0.075	2.52421748383173e-129	6	Frem2
60	5.23376224786982e-130	0.375955118115864	0.525	0.045	9.56208362685817e-126	6	Hs3st3b1
61	2.07002761574704e-129	0.941175611253245	0.944	0.235	3.78194045396984e-125	6	Pcbd1
62	2.71509959792524e-128	0.284141505050596	0.506	0.04	4.96048696540941e-124	6	Cys1
63	8.61262968025953e-128	0.322568282122976	0.288	0.008	1.57352744258342e-123	6	Plet1
64	3.44039279230669e-127	0.290510061956242	0.406	0.023	6.28559763154431e-123	6	Kcnk1
65	5.54691354567339e-126	0.33826792551526	0.244	0.005	1.01342110479453e-121	6	Pdzk1
66	2.53406746965431e-124	0.251207852836906	0.631	0.071	4.62974126705843e-120	6	Hook1
67	2.70440257522641e-124	1.63548431325239	0.794	0.143	4.94094350493866e-120	6	Wfdc2
68	4.23722634047926e-124	1.03222731332598	0.906	0.222	7.74141252405561e-120	6	Rab3ip
69	5.09044584844165e-123	0.801977205673616	0.844	0.163	9.30024456510289e-119	6	Bex1
70	3.54920948792373e-119	0.336666412362848	0.238	0.005	6.48440573443666e-115	6	Hnf4a
71	1.28974481633177e-114	1.17607199060802	0.962	0.275	2.35636377943814e-110	6	Chchd10
72	1.41251211142952e-112	0.461055496769789	0.744	0.121	2.58065962758173e-108	6	Ptpn13
73	1.26068910765424e-109	0.268730781771621	0.531	0.054	2.3032789996843e-105	6	Fam134b
74	3.9597803418771e-109	0.747346524254234	0.894	0.226	7.23451868460945e-105	6	Ezr
75	3.7516823077092e-108	0.262314111020713	0.569	0.067	6.85432357618471e-104	6	Kif21a
76	1.38639823285065e-105	0.466435607725076	0.706	0.112	2.53294957141814e-101	6	Jag1
77	7.51513145743751e-103	0.555906891046534	0.769	0.141	1.37301451727383e-98	6	Bmp7
78	8.27050048459847e-103	0.317051989191818	0.25	0.009	1.51102043853614e-98	6	Tmem54
79	3.47361651204996e-102	0.605640250389817	0.775	0.152	6.34629736751529e-98	6	Stard10
80	7.39632041955714e-101	0.932243621513837	0.488	0.051	1.35130774065309e-96	6	Osr2
81	1.01786648381157e-100	0.390876908015367	0.731	0.125	1.85964206592373e-96	6	Gprc5c
82	2.35157101526294e-100	0.706989482419682	0.838	0.194	4.2963202448854e-96	6	Bex4
83	2.76477539395516e-100	0.272840386528414	0.631	0.093	5.05124464475607e-96	6	Celsr1
84	1.02956032820731e-99	1.20231406955118	0.262	0.011	1.88100671963475e-95	6	Calb1
85	8.37196170888552e-99	0.251561488544499	0.319	0.018	1.52955740421338e-94	6	Sh2d4a
86	4.25539162196126e-97	0.329796894287173	0.65	0.104	7.77460049332323e-93	6	Celsr2
87	1.64133919585798e-94	0.744077644397421	0.812	0.161	2.99872671083253e-90	6	Pax2
88	1.69319294310365e-94	0.344047040757846	0.256	0.011	3.09346350705037e-90	6	Lrp2
89	4.58221180521172e-92	0.814099770629243	0.875	0.257	8.37170096812181e-88	6	Arl4c
90	1.45081408909613e-89	0.69752532120753	0.831	0.212	2.65063734077863e-85	6	Bcam
91	2.93298256888993e-89	0.334980347541101	0.481	0.057	5.35855915336191e-85	6	Mapk13
92	1.10334216269403e-85	0.299701765694077	0.644	0.114	2.01580613124199e-81	6	Spata13
93	1.20362109084336e-85	0.347465991361432	0.669	0.122	2.19901573297081e-81	6	Ctnnal1
94	2.27930047882441e-85	0.604424775752731	0.831	0.214	4.1642819748122e-81	6	Fras1
95	7.02010411767867e-83	0.641815552729069	0.175	0.004	1.28257302229989e-78	6	Spink1
96	1.60713530344898e-77	0.316544865925762	0.731	0.16	2.93623619940128e-73	6	Plscr1
97	8.27624805853711e-77	0.258917440363288	0.131	0.002	1.51207052029473e-72	6	Sult1d1
98	1.45741228082943e-75	0.515195270549281	0.775	0.206	2.66269223707537e-71	6	Hoxb6
99	2.00554821498516e-75	0.263965865823603	0.569	0.092	3.66413658877789e-71	6	Emb
100	7.76415492602939e-75	0.663243115933197	0.944	0.362	1.41851110498557e-70	6	Tpd52
101	1.10286898356188e-74	0.263907463638679	0.306	0.025	2.01494163296756e-70	6	Tspan8
102	8.74704228767145e-74	0.600192443388915	0.812	0.232	1.59808462595757e-69	6	Sdc4
103	5.48290374535758e-73	0.74942070130198	0.812	0.271	1.00172651427683e-68	6	Hoxb8
104	6.7906745208535e-73	0.623359261518185	0.931	0.344	1.24065623495993e-68	6	Tspan13
105	1.05747284154335e-72	0.486787986850476	0.581	0.109	1.93200288149971e-68	6	Cdh4
106	5.58179403811176e-72	0.843148496860348	0.25	0.016	1.01979377076302e-67	6	Rprm
107	1.8647371087834e-71	0.444340627590786	0.175	0.006	3.40687469774726e-67	6	Aldob
108	3.09490961554661e-71	0.299723598947384	0.525	0.085	5.65439986760366e-67	6	Scube3
109	4.4756812245626e-71	0.260867074566298	0.338	0.034	8.17706959727587e-67	6	Rmst
110	2.3194917525527e-68	0.399813967943331	0.588	0.122	4.23771143191378e-64	6	Tox3
111	1.55110010509865e-67	0.478954337240803	0.65	0.142	2.83385989201523e-63	6	Arhgap24
112	6.3319404069849e-67	0.52307333825607	0.55	0.104	1.15684551235614e-62	6	Gfra1
113	7.63747782920202e-64	0.653966816224229	0.856	0.325	1.39536719939521e-59	6	Emid1
114	3.29017762939299e-63	0.267820059405167	0.612	0.133	6.01115452890099e-59	6	Plxnb1
115	9.42751140168033e-63	0.934998267126625	0.938	0.564	1.722406333087e-58	6	Ldhb
116	3.92190574296099e-61	0.441838093805157	0.738	0.22	7.16532179238973e-57	6	Trim2
117	5.05629717632064e-61	0.309648859805628	0.362	0.047	9.2378549411378e-57	6	Cxcl14
118	1.15395141280493e-60	0.560400465481934	0.794	0.255	2.10826923119461e-56	6	Pdgfa
119	1.98958305724401e-60	0.406187296488722	0.675	0.183	3.63496824558481e-56	6	Tmem238
120	2.67238454025444e-60	0.411760387024746	0.662	0.158	4.88244655504486e-56	6	Prss23
121	3.92760149906004e-60	0.828778547432813	0.45	0.076	7.17572793878269e-56	6	Ly6a
122	8.01813938354518e-58	0.467355771107934	0.181	0.01	1.4649140653737e-53	6	Nphs1
123	9.84694556904146e-58	0.726772723143376	0.944	0.541	1.79903695546388e-53	6	Dag1
124	5.86479494337662e-57	0.631568911235797	0.844	0.283	1.07149803615491e-52	6	Hist3h2ba
125	1.39385499553063e-56	0.807101140500291	0.788	0.303	2.54657307683446e-52	6	R26_tdTomato
126	4.32491796916403e-56	0.259640313502463	0.35	0.047	7.90162512966268e-52	6	Gcnt1
127	1.45835260292423e-55	0.398272047527929	0.8	0.28	2.66441020554258e-51	6	Ptpn14
128	2.27208043739841e-55	0.493598164518427	0.756	0.238	4.15109095912689e-51	6	Epb41l5
129	7.10428663682646e-55	0.440029041496646	0.956	0.436	1.29795316854819e-50	6	Cdk2ap2
130	2.42236517232293e-54	0.507883238744902	0.856	0.35	4.425661169834e-50	6	Hoxb7
131	4.38007794604331e-54	0.414214717829727	0.662	0.184	8.00240240742112e-50	6	Eva1a
132	4.69256570570449e-54	0.275721598748492	0.488	0.094	8.5733175443221e-50	6	Trabd2b
133	1.32659297815703e-53	0.319238329963566	0.112	0.003	2.42368537109289e-49	6	Foxq1
134	1.81535165065339e-53	1.44130270596061	0.469	0.095	3.31664746574374e-49	6	Pcp4
135	2.02637363961101e-53	0.363899832927835	0.775	0.244	3.70218463956932e-49	6	Slc48a1
136	5.7847735617288e-53	0.306559764172218	0.469	0.09	1.05687812972785e-48	6	Steap2
137	1.30277722207486e-52	0.525580881456525	0.825	0.33	2.38017398473077e-48	6	Hoxb2
138	6.33850503110297e-52	0.272471258633706	0.5	0.104	1.15804486918251e-47	6	Sept4
139	9.32802811600101e-51	0.431975280426509	0.894	0.345	1.70423073679339e-46	6	Dach1
140	3.0446311967398e-50	0.445925114878508	0.744	0.254	5.56254119644361e-46	6	St3gal6
141	3.79505565458098e-50	0.338899749574545	0.219	0.019	6.93356668091946e-46	6	Ttc36
142	4.177838191476e-50	0.481305032513675	0.775	0.273	7.63291037582664e-46	6	Slc9a3r1
143	1.11048802863358e-49	0.36113689965776	0.612	0.157	2.02886162831355e-45	6	Hoxb5os
144	1.22929045702002e-49	0.538280457811509	0.938	0.487	2.24591366497557e-45	6	Msi2
145	1.95887910193437e-49	0.520067057707393	0.344	0.051	3.5788721192341e-45	6	Mt2
146	7.98680591771846e-49	0.560293624977308	0.938	0.543	1.45918944116716e-44	6	Cxxc5
147	1.0835721236699e-48	0.327725863321522	0.619	0.169	1.97968626994491e-44	6	Mgat5
148	1.49568145779035e-48	1.02653080301677	0.144	0.007	2.73261002338297e-44	6	R3hdml
149	2.30867464027644e-48	0.283327334952496	0.256	0.029	4.21794856778506e-44	6	Mapt
150	1.46781598312938e-47	1.07288394893594	0.794	0.33	2.68169980117739e-43	6	Gm266
151	4.24539656628706e-47	0.306155972716286	0.162	0.01	7.75633952660646e-43	6	Krt19
152	1.65689992802316e-46	0.317238953605436	0.638	0.192	3.02715616849831e-42	6	Acer2
153	2.10262419723157e-46	0.34355810648752	0.55	0.141	3.84149440834207e-42	6	4930523C07Rik
154	3.26304845809917e-46	0.351602579284526	0.644	0.188	5.96158953294718e-42	6	Aif1l
155	3.5985645857089e-46	0.570942426306304	0.85	0.366	6.57457749809015e-42	6	Mgst1
156	2.5067338735983e-45	0.41764488242464	0.9	0.432	4.5798027870641e-41	6	Strbp
157	1.19183048869769e-43	0.575917696620654	0.894	0.393	2.17747430285069e-39	6	Phgdh
158	2.40419015262053e-43	0.559553734684695	0.881	0.414	4.3924554088377e-39	6	Ptprf
159	2.00788758126559e-41	0.361772834180126	0.844	0.357	3.66841061097224e-37	6	0610011F06Rik
160	2.74832772894282e-41	0.396607637481156	0.656	0.207	5.02119476077853e-37	6	Efnb2
161	4.34638864327113e-41	0.346068765535781	0.731	0.267	7.94085205125635e-37	6	Plpp2
162	1.86221102147902e-40	0.537203047339079	0.794	0.373	3.40225953624217e-36	6	Hoxb4
163	3.760082963675e-40	0.53643620667633	0.931	0.463	6.86967157463423e-36	6	Cited2
164	8.2055252850739e-40	0.333161303784847	0.819	0.347	1.499149469583e-35	6	Ormdl2
165	8.34366314000035e-40	0.392182803095027	0.831	0.381	1.52438725567806e-35	6	Bcl7a
166	1.05809417161868e-39	0.576302940300655	0.969	0.784	1.93313805154733e-35	6	Fkbp4
167	3.91601659993993e-38	0.40815759177101	0.906	0.492	7.15456232809025e-34	6	Lamc1
168	5.58904421171872e-38	0.250964032669921	0.394	0.086	1.02111837748101e-33	6	Casz1
169	8.4663876782025e-38	0.270604957141885	0.725	0.252	1.5468090288076e-33	6	Grina
170	9.05760312654197e-38	0.427656902733206	0.781	0.357	1.65482409121922e-33	6	Myo6
171	1.19289948439734e-37	0.271955140262232	0.562	0.174	2.17942735799394e-33	6	Prom1
172	4.64616135186187e-37	0.263649888471788	0.725	0.276	8.48853678985163e-33	6	Ide
173	4.75324433771864e-37	0.30747404782164	0.675	0.236	8.68417740501196e-33	6	Tspan15
174	1.64086837913883e-36	0.264786764813832	0.756	0.256	2.99786652868665e-32	6	Cmtm8
175	2.32294017118589e-36	0.267130316015956	0.731	0.279	4.24401169275662e-32	6	Nipsnap1
176	6.39619541728735e-36	0.443871300299019	0.55	0.171	1.1685849027384e-31	6	Mpped2
177	6.55978819388328e-36	0.382710785926082	0.838	0.409	1.19847330302248e-31	6	Elovl6
178	7.33434695056917e-36	0.627316963906003	0.869	0.601	1.33998518786899e-31	6	Ivns1abp
179	5.75162347440792e-35	0.339415177917823	0.719	0.255	1.05082160877433e-30	6	Smagp
180	9.54144978106251e-35	0.262732906065278	0.781	0.329	1.74322287500012e-30	6	Pla2g12a
181	1.42316550972778e-34	0.44046610301357	0.831	0.442	2.60012338627265e-30	6	Hipk2
182	2.80360385666135e-34	0.435110342298804	0.212	0.029	5.12218424612028e-30	6	Nebl
183	8.60519313370051e-34	0.793985553901744	0.881	0.641	1.57216878552708e-29	6	Sox11
184	2.1175234921816e-33	0.40534645300343	0.712	0.294	3.86871542021579e-29	6	Lgr4
185	2.1896787098098e-33	0.551487786928041	0.762	0.34	4.0005430028225e-29	6	Hoxb9
186	3.20441292490407e-33	0.396872208369148	1	0.984	5.85446241379974e-29	6	Slc25a3
187	3.40717127253989e-33	0.330351338877803	0.762	0.327	6.22490191493038e-29	6	Lamb1
188	4.54271744308928e-33	0.321071903508686	1	0.989	8.29954476852411e-29	6	Pcbp2
189	1.42429164929053e-32	0.453990575768257	1	0.996	2.6021808432538e-28	6	Gapdh
190	2.01355701319187e-32	0.313554193560443	0.212	0.03	3.67876866310154e-28	6	Fut9
191	3.00245280950652e-32	0.288836780781809	0.762	0.334	5.48548128296842e-28	6	Adgra3
192	3.02273797574155e-32	0.286322154100625	0.156	0.016	5.52254228167981e-28	6	Tmem52b
193	4.32745344087837e-32	0.365302711279192	0.694	0.292	7.90625743648478e-28	6	Hoxb3
194	5.88909498159925e-32	0.266454522112974	1	1	1.07593765313818e-27	6	Chchd2
195	6.51307443468357e-32	0.435410193360041	0.788	0.389	1.18993869921669e-27	6	Atp1a1
196	8.28985623458712e-32	0.314390013208766	0.794	0.373	1.51455673405907e-27	6	Slc38a1
197	8.9030602605452e-32	0.709685260683428	0.35	0.085	1.62658910960161e-27	6	Gata3
198	9.52074846804884e-31	0.26511170855591	0.25	0.043	1.73944074511252e-26	6	Fgf8
199	6.46628344539146e-30	0.254109563578877	0.456	0.134	1.18138998547302e-25	6	Hey1
200	1.52936988615363e-29	0.486399045920457	0.988	0.852	2.79415878200268e-25	6	Aes
201	1.57087940599283e-29	0.355979697298726	0.925	0.643	2.8699966747489e-25	6	Nr2f6
202	2.20736000204496e-29	0.259925177895137	0.788	0.347	4.03284672373615e-25	6	2010111I01Rik
203	2.70014588198988e-29	0.28321660806179	0.719	0.281	4.93316652639552e-25	6	Fgfr2
204	2.74760893650086e-29	0.46810644220803	0.781	0.374	5.01988152698707e-25	6	Col18a1
205	3.85413763975013e-29	0.252374953621069	0.675	0.278	7.04150946782348e-25	6	Hoxb5
206	4.04549846072554e-29	0.280755692908819	0.8	0.392	7.39112568774557e-25	6	Tes
207	5.9947356371034e-29	0.304291945890197	0.731	0.321	1.09523820089879e-24	6	Bag2
208	2.07922784848947e-28	0.445665293872543	0.8	0.381	3.79874927919025e-24	6	Hrsp12
209	6.35480254081292e-28	0.303210337179431	1	0.997	1.16102242420652e-23	6	Tma7
210	1.37239751244979e-27	0.318961428889845	0.719	0.328	2.50737025524576e-23	6	Gja1
211	1.70865423252091e-27	0.458404948365083	1	0.882	3.12171128281571e-23	6	Jund
212	3.18723756387151e-27	0.578454732135143	0.981	0.864	5.82308302919325e-23	6	Mpc2
213	4.50396744217457e-27	0.276840481389409	0.538	0.194	8.22874851685294e-23	6	Sall1
214	6.5245321822734e-27	0.365754486118615	0.988	0.822	1.19203202970135e-22	6	Tecr
215	7.52158037533775e-27	0.359604551059031	0.425	0.129	1.37419273457421e-22	6	Neat1
216	7.99447640645779e-27	0.455832598957663	0.819	0.463	1.46059083945984e-22	6	Tubb2b
217	1.10301148428355e-26	0.253969500043351	0.656	0.269	2.01520198178605e-22	6	Cndp2
218	1.42172356699866e-26	0.580258451431451	0.456	0.146	2.59748895690655e-22	6	Gadd45a
219	2.02786910425811e-26	0.307027438242246	0.638	0.241	3.70491685347957e-22	6	Smim1
220	2.92214959841241e-26	0.42628167852972	0.988	0.804	5.33876731629948e-22	6	Mdh1
221	1.71627203728475e-25	0.447329393288093	0.431	0.143	3.13562901211923e-21	6	Sox9
222	6.82842456029984e-25	0.346876829837122	0.925	0.658	1.24755316716678e-20	6	Ppil1
223	9.31454331505557e-25	0.479848999150181	0.969	0.877	1.70176706366065e-20	6	Cd24a
224	1.23208822564414e-24	0.309594724445826	0.9	0.613	2.25102518825184e-20	6	Akap9
225	3.13021027372777e-24	0.30390692774356	0.681	0.309	5.71889417010064e-20	6	Bex2
226	5.11920129519036e-24	0.604080915822094	0.788	0.494	9.35278076631278e-20	6	Kdm2b
227	5.43859720739469e-24	0.286769003026757	0.412	0.131	9.9363170979101e-20	6	Ackr3
228	7.24048392321903e-24	0.272816566703999	0.944	0.547	1.32283641277212e-19	6	Ddt
229	7.29241205273394e-24	0.260360943591075	0.806	0.399	1.33232368203449e-19	6	Syne2
230	9.29459971866164e-24	0.311229888485333	1	0.948	1.69812336859948e-19	6	Bri3
231	2.54305136585358e-23	0.373112791354458	0.869	0.603	4.6461548454145e-19	6	Rnf5
232	2.94914840357433e-23	0.60934164438536	0.469	0.167	5.3880941333303e-19	6	Uncx
233	4.70001148436434e-23	0.357558386866584	0.862	0.573	8.58692098193366e-19	6	Akr7a5
234	5.32361108557323e-23	0.278924120886232	0.762	0.36	9.72623745334228e-19	6	2810001G20Rik
235	9.21681970259105e-23	0.470240094104243	0.562	0.243	1.68391295966339e-18	6	Fam149a
236	1.33595895079322e-22	0.296980399907508	0.825	0.49	2.44079700309922e-18	6	Fam60a
237	1.52914816737315e-22	0.312998832710331	0.981	0.929	2.79375370179075e-18	6	H2afy
238	1.84440772140671e-22	0.281472397827652	0.875	0.514	3.36973290701006e-18	6	Phldb2
239	2.32241386314704e-22	0.326044751022014	0.344	0.095	4.24305012796964e-18	6	Sostdc1
240	3.18630507543229e-22	0.309023784455405	0.781	0.441	5.82137937281479e-18	6	Sephs2
241	6.40523533840249e-22	0.30238141238604	1	0.994	1.17023649632613e-17	6	Hmgn1
242	1.14613852963535e-21	0.348818907824387	0.456	0.159	2.09399509364378e-17	6	Wnt4
243	1.29390676626537e-21	0.330756305927244	0.688	0.343	2.36396766196683e-17	6	Agrn
244	1.31073135006716e-21	0.309985820532754	0.725	0.375	2.3947061765727e-17	6	Idh1
245	1.54158468525735e-21	0.302034935321383	1	0.971	2.81647521996518e-17	6	Bsg
246	4.96410757892086e-21	0.315271138874094	0.938	0.694	9.06942454668841e-17	6	Mlec
247	6.96521161760623e-21	0.297802536870502	0.938	0.761	1.27254416253666e-16	6	Taf10
248	1.3902259676725e-20	0.318112864841934	0.856	0.517	2.53994284293766e-16	6	Tmbim4
249	2.19571559281297e-20	0.950255277948807	0.894	0.562	4.01157238806929e-16	6	Igfbp7
250	2.62552423483621e-20	0.284819081581217	0.994	0.928	4.79683277704575e-16	6	Timm8b
251	4.11990140349661e-20	0.328091993218629	0.925	0.645	7.52705986418831e-16	6	Iqgap1
252	5.26887021061418e-20	0.29204442171515	0.531	0.238	9.6262258747921e-16	6	Hoxd8
253	6.08179717210792e-20	0.256081869576831	0.831	0.517	1.11114434334412e-15	6	Gde1
254	6.14855123933879e-20	0.316304231973067	0.275	0.077	1.1233403114272e-15	6	Bmp2
255	1.18887262597156e-19	0.327653081697515	0.988	0.939	2.17207028765005e-15	6	Ptov1
256	1.21848276179735e-19	0.286528741750785	0.994	0.873	2.22616800580375e-15	6	Atp6v1f
257	1.94767208848067e-19	0.294032066510094	0.731	0.402	3.55839690565418e-15	6	Ltbp1
258	4.59592372123956e-19	0.372876812619174	0.456	0.194	8.39675263870468e-15	6	Etv4
259	7.22579454376901e-19	0.31700614006776	0.906	0.678	1.3201526631466e-14	6	Pabpn1
260	2.1314574903074e-18	0.278032216692098	0.906	0.669	3.89417283479163e-14	6	Aars
261	4.92825102317144e-18	0.275028711463764	0.862	0.579	9.00391461933422e-14	6	Got2
262	6.57427099611804e-18	0.327373673540744	0.95	0.806	1.20111931099077e-13	6	Scd2
263	6.81524828796224e-18	0.259646932735563	0.962	0.764	1.2451458622107e-13	6	Nol7
264	1.07737893328712e-17	0.336968520000576	0.925	0.72	1.96837131111557e-13	6	Ptbp3
265	1.14073096282852e-17	0.294373267015221	0.656	0.353	2.08411546908771e-13	6	Spry1
266	2.27520861070882e-17	0.274267130086742	0.938	0.738	4.15680613176502e-13	6	Ubald2
267	3.26744788246971e-17	0.253050160403954	1	0.9	5.96962728127215e-13	6	Uqcrfs1
268	3.54534229743031e-17	0.407485539819399	0.9	0.581	6.47734037740517e-13	6	Ctsl
269	3.82869575040148e-17	0.335111518045116	0.644	0.359	6.99502713598351e-13	6	Hoxd4
270	4.13136904197487e-17	0.252529905799589	0.938	0.75	7.54801123968808e-13	6	Rtn3
271	6.32985377297337e-17	0.311632888238806	0.994	0.964	1.15646428432224e-12	6	Hnrnpab
272	1.18068320263183e-16	0.271772561859723	0.875	0.624	2.15710821120836e-12	6	Rcc2
273	1.18683423158328e-16	0.313493922360836	0.15	0.029	2.16834614110266e-12	6	Ptpro
274	4.26612595269095e-16	0.281517649636947	0.9	0.638	7.79421211556637e-12	6	Rad21
275	4.69433152479964e-16	0.269363626644567	0.675	0.388	8.57654369580895e-12	6	Pvrl3
276	5.08213735185301e-16	0.293336877592956	0.738	0.45	9.28506494183545e-12	6	Hmgcs1
277	5.18727330239818e-16	0.250852888740708	0.9	0.671	9.47714832348147e-12	6	Uchl3
278	6.36437459419247e-16	0.269010187618558	0.881	0.632	1.16277123835896e-11	6	Pcbp4
279	7.20232466294453e-16	0.336118023403808	0.469	0.205	1.31586471591997e-11	6	Cthrc1
280	7.76542204338213e-16	0.26191733650724	0.95	0.777	1.41874260732591e-11	6	Ube2m
281	9.77573553384081e-16	0.262308358571024	0.969	0.813	1.78602688203272e-11	6	Myl12b
282	1.22427524889788e-15	0.272541588480403	0.962	0.918	2.23675087973642e-11	6	Bag1
283	1.66760724689278e-15	0.4002806561803	0.644	0.327	3.04671844007311e-11	6	Sfrp2
284	1.69190402694577e-15	0.304217838606791	0.731	0.414	3.09110865722991e-11	6	Ddah1
285	1.73995909185896e-15	0.332757332709115	0.981	0.919	3.17890526082631e-11	6	Vdac1
286	1.78939173755452e-15	0.328539675238147	0.85	0.6	3.26921870451212e-11	6	Cd2ap
287	2.04265192324098e-15	0.25649381201917	0.869	0.627	3.73192506376127e-11	6	Igf1r
288	5.47989923929501e-15	0.26448382202573	1	0.936	1.0011775910192e-10	6	Slc25a5
289	6.02091947189923e-15	0.277138593595165	0.788	0.492	1.10002198751599e-10	6	Fdps
290	6.91568677927712e-15	0.263488063619988	0.956	0.864	1.26349597457393e-10	6	Med28
291	9.97796421869405e-15	0.288627294376111	0.456	0.217	1.8229740627554e-10	6	Etv5
292	1.39913587295496e-14	0.273031734881931	0.812	0.578	2.55622123988872e-10	6	Clint1
293	3.3315004360923e-14	0.266499022769502	0.694	0.41	6.08665129674064e-10	6	Ethe1
294	3.6799482513474e-14	0.437465695282932	0.975	0.933	6.7232654552117e-10	6	Tsc22d1
295	4.60957525438723e-14	0.394448669233492	0.962	0.747	8.42169398976547e-10	6	Rab11a
296	4.89215369117231e-14	0.998429462642238	0.338	0.139	8.9379647937718e-10	6	Fxyd2
297	5.40824321649612e-14	0.250290013237662	0.375	0.151	9.88086035653841e-10	6	Enpep
298	6.31832781390395e-14	0.525495335974098	0.319	0.119	1.15435849160025e-09	6	Hs3st6
299	7.49327989583338e-14	0.290508956935827	0.988	0.826	1.36902223696876e-09	6	Tmbim6
300	7.7773726062486e-14	0.27092707000544	0.975	0.833	1.42092597516162e-09	6	Hspd1
301	8.35123333626605e-14	0.354754670614789	0.994	0.95	1.52577033053581e-09	6	Hsp90aa1
302	1.10746509563251e-13	0.374756218400518	0.425	0.202	2.02333872972059e-09	6	Tmem37
303	1.52459078735567e-13	0.312823335259108	0.694	0.391	2.78542736849881e-09	6	Pls3
304	2.68177915915525e-13	0.263177890375443	0.819	0.569	4.89961052377663e-09	6	Cnot6l
305	8.54332796749900e-13	0.347092838645838	0.812	0.558	1.56086601966207e-08	6	Hes1
306	2.38250053933667e-12	0.545579348359222	0.469	0.223	4.35282848536809e-08	6	Rasl11a
307	1.02677564908137e-11	0.438049467888103	0.519	0.307	1.87591911087166e-07	6	Mecom
308	6.02509354978484e-11	0.276748542284693	0.931	0.687	1.10078459154569e-06	6	Man1a2
309	8.02632903473538e-11	0.266846688758702	1	0.908	1.46641031464615e-06	6	Ndufa12
310	1.1957507314202e-10	0.258406410948747	0.888	0.716	2.18463658630471e-06	6	Gcsh
311	1.78334888590081e-10	0.526888729057596	0.581	0.349	3.25817841454079e-06	6	Srgap1
312	2.18065724979075e-10	0.5878272527404	0.144	0.04	3.98406079536769e-06	6	Fxyd4
313	3.75903417386716e-10	0.329212704743494	0.994	0.993	6.8677554356553e-06	6	Mif
314	3.88925458383858e-10	0.251827985523855	0.994	0.955	7.10566812467309e-06	6	Ube2s
315	5.98525087531881e-10	0.265727322148344	0.756	0.551	1.09350533492075e-05	6	Cdca3
316	2.18068524453232e-09	0.667199089600934	0.838	0.725	3.98411194176056e-05	6	Ccnd1
317	3.24439473006332e-09	0.324478349737302	0.456	0.243	5.92750917182568e-05	6	Itgb5
318	4.31380210081732e-09	0.28258948495821	0.862	0.62	7.88131643819324e-05	6	Glud1
319	1.15995042123897e-08	0.405250787609348	0.938	0.92	0.00021192294196036	6	Cdkn1c
320	1.35011580957785e-08	0.25737155120715	0.962	0.895	0.000246666158409873	6	Hmgb3
321	2.60193437646372e-08	0.947369294048313	0.506	0.331	0.000475373410579922	6	Wt1
322	9.73014993056201e-08	0.266026607436409	0.256	0.121	0.00177769839231368	6	Synpo
323	1.81137092078963e-07	0.261062727979902	0.962	0.937	0.00330937467228265	6	Siva1
