# Supplementary material for: Nephron progenitor commitment is a stochastic process influenced by cell migration
Source: eLife. 2019 Jan 24;8:e41156. doi: 10.7554/eLife.41156 (PMC6363379; doi:10.7554/eLife.41156)
Supplement: Supplementary file 1. [file elife-41156-supp1.zip › cluster_7.csv]

	p_val	avg_logFC	pct.1	pct.2	p_val_adj	cluster	gene
1	0	2.21816974560752	0.973	0.026	0	7	Actg2
2	0	1.86584822266493	1	0.021	0	7	Cnn1
3	0	1.81830605256367	0.96	0.026	0	7	Myh11
4	0	1.44698438534044	0.947	0.022	0	7	Actc1
5	0	0.754067668270115	0.707	0.009	0	7	Foxf1
6	1.24194720415106e-276	2.05236951984783	0.933	0.033	2.26903754198399e-272	7	Fbxl22
7	9.40274392223894e-275	1.06686892130632	0.693	0.014	1.71788131459306e-270	7	Tnnt2
8	4.58601431620469e-227	0.72424384227514	0.747	0.024	8.37864815570597e-223	7	Myocd
9	3.10074583459813e-223	0.770530678431696	0.653	0.017	5.66506263981078e-219	7	Lmod1
10	1.89463920056455e-196	0.927645544283585	0.813	0.038	3.46150581943144e-192	7	Kcnk3
11	4.05363332245876e-180	2.84730567600349	0.973	0.072	7.40598808013216e-176	7	Car3
12	7.15231578292169e-169	0.697464342451927	0.64	0.026	1.30672809353979e-164	7	Psd
13	2.91941940238931e-168	0.973810048422084	0.867	0.056	5.33377924816526e-164	7	Pdlim3
14	2.48750464655846e-166	0.834634610251044	0.733	0.038	4.54467098926231e-162	7	Rbm24
15	1.17789370598564e-155	0.320523717780089	0.36	0.006	2.15201180083577e-151	7	Nt5e
16	8.46197133805906e-150	0.253204082405066	0.28	0.002	1.54600216346339e-145	7	Fendrr
17	2.20799903440736e-145	0.410597394976072	0.467	0.014	4.03401423586224e-141	7	Cpxm2
18	2.25755280246377e-110	1.36221796392141	0.973	0.141	4.12454897010131e-106	7	Hspb6
19	3.27012664097783e-107	0.524792967958597	0.413	0.017	5.97452137306649e-103	7	Lin7a
20	2.156448505455e-106	0.368182332096104	0.413	0.016	3.93983141946628e-102	7	3100003L05Rik
21	6.99766981639401e-100	0.314312777415987	0.4	0.017	1.27847427545519e-95	7	Emilin3
22	2.81626119364543e-96	0.473255304334352	0.587	0.044	5.1453092007902e-92	7	Rasd2
23	3.58591002860133e-86	1.44754695474329	0.973	0.183	6.55145762225463e-82	7	Tbx18
24	7.22525180548138e-85	0.365782263722683	0.427	0.024	1.32005350486145e-80	7	Fgf7
25	3.30397094734587e-83	0.632448644886572	0.507	0.038	6.0363549208009e-79	7	Sh3bgr
26	3.16225893930834e-82	2.09579499226567	0.987	0.218	5.77744708211633e-78	7	Tagln
27	3.9961933035615e-79	0.568275127782779	0.507	0.039	7.30104516560686e-75	7	Rgs17
28	1.49793538072613e-74	3.03624856976325	1	0.27	2.73672794058663e-70	7	Acta2
29	4.7002739600901e-72	1.45441188092939	0.96	0.214	8.58740052508462e-68	7	Cav1
30	3.01080552260981e-71	0.665503416413547	0.613	0.07	5.50074168980812e-67	7	Hspb8
31	3.56983649825184e-68	1.35365639338323	0.933	0.221	6.52209128230612e-64	7	Mir143hg
32	7.3742236997075e-68	0.360690107824507	0.387	0.026	1.34727066993656e-63	7	Spon1
33	1.89683630287263e-66	0.598176260157044	0.707	0.105	3.4655199253483e-62	7	Tspan2
34	1.25456039031218e-64	1.13691483812639	0.987	0.26	2.29208183310035e-60	7	Gata2
35	3.59609154844026e-58	0.339992391571417	0.373	0.029	6.57005925900036e-54	7	1810041L15Rik
36	6.36881421598214e-58	0.889262025287167	0.933	0.212	1.16358235725994e-53	7	Lum
37	1.10883486651502e-57	0.298626417295726	0.347	0.024	2.02584130112295e-53	7	Plcxd3
38	1.79316887840787e-57	1.1468955050831	0.84	0.198	3.27611954085118e-53	7	Nexn
39	1.87655087617337e-57	1.16177131371803	0.933	0.26	3.42845845076876e-53	7	Id4
40	3.09687795472849e-56	0.690420562656032	0.773	0.152	5.65799602328895e-52	7	Lgi2
41	1.48720604042682e-55	0.51938517488169	0.587	0.084	2.7171254358598e-51	7	Jph2
42	1.51988538767229e-54	0.427682050682218	0.36	0.029	2.77683060327727e-50	7	Pcp4l1
43	3.04381831597568e-54	2.76238741745342	1	0.547	5.56105606328756e-50	7	Mylk
44	3.36896207181072e-53	0.579745779590933	0.653	0.105	6.15509370519818e-49	7	Sulf1
45	2.77164868109027e-52	2.13298592279679	1	0.558	5.06380214035192e-48	7	Myl9
46	1.17575691949258e-51	0.265704720255813	0.32	0.023	2.14810789191294e-47	7	Syt1
47	1.32474406787332e-51	0.779563898553466	0.707	0.139	2.42030741200456e-47	7	Mgll
48	5.74033277130102e-50	0.879667874716949	0.92	0.273	1.0487587973167e-45	7	Ncald
49	1.20615868325962e-49	0.356895777367727	0.467	0.054	2.20365191431532e-45	7	Lgals7
50	3.96930741666662e-49	1.6577022163701	1	0.962	7.25192465024991e-45	7	Dstn
51	1.58024228475711e-47	0.591324610507248	0.467	0.057	2.88710265425123e-43	7	Vwc2
52	7.50293676763623e-47	1.1998856866505	0.947	0.328	1.37078654744714e-42	7	Sfrp2
53	6.27599481694716e-46	0.581319017683832	0.667	0.138	1.14662425305625e-41	7	Dmpk
54	1.83388773657469e-45	0.38232121221607	0.453	0.055	3.35051289472195e-41	7	Aqp1
55	2.19232513316078e-45	1.18477388795285	1	0.995	4.00537801828475e-41	7	Myl6
56	2.54893318821519e-45	1.46169311547917	1	0.896	4.65690093486915e-41	7	Tpm1
57	2.56285806954614e-45	0.345160278546971	0.373	0.038	4.68234169306079e-41	7	Bmp5
58	1.40406996797944e-44	0.334204395041528	0.48	0.065	2.56523583149843e-40	7	Gnao1
59	2.86425548488889e-44	1.27857322962237	1	0.836	5.232994770892e-40	7	Cnn2
60	3.34504977642507e-44	0.285891784530325	0.347	0.033	6.1114059415286e-40	7	Trpv2
61	3.63568500206152e-44	1.39678135372293	0.987	0.627	6.64239649876639e-40	7	Tpm2
62	1.44984040277597e-43	0.511432923889104	0.627	0.116	2.64885841587171e-39	7	Pcdh7
63	2.25834133953103e-43	1.11802334584187	1	0.834	4.1259896273232e-39	7	Flna
64	5.26012991983978e-43	0.692352997139413	0.8	0.23	9.61025736354728e-39	7	Pde5a
65	4.25289832762009e-42	1.15405804637581	1	0.831	7.77004524456191e-38	7	Csrp2
66	7.77420178676584e-42	0.995708472160531	0.973	0.501	1.42034666644212e-37	7	Tgfb1i1
67	2.60047655016854e-41	1.44589878701126	1	0.857	4.75107065715792e-37	7	Id2
68	3.45261252744948e-41	0.32959179023122	0.44	0.06	6.3079230876502e-37	7	Crispld2
69	5.81170360235925e-41	1.31926016035179	1	0.754	1.06179824815104e-36	7	Lsp1
70	8.38151180266893e-41	0.664858769041425	0.68	0.167	1.53130220634761e-36	7	Ppp1r12b
71	9.8294156030755e-41	0.436665801413697	0.6	0.118	1.79583423068189e-36	7	Ccdc106
72	1.03330022371352e-40	0.996460348247807	0.96	0.475	1.88783950872459e-36	7	Bambi
73	1.82628458802649e-40	1.06435138150722	1	0.943	3.33662194232439e-36	7	Gpx1
74	5.33332312103422e-40	0.354907737107547	0.373	0.044	9.74398134212952e-36	7	Cacnb2
75	5.64270909885825e-40	0.938491340720751	1	0.5	1.0309229523614e-35	7	Nkd1
76	1.86771475304004e-38	0.550121046902156	0.747	0.191	3.41231485380415e-34	7	Foxp2
77	2.4360904991247e-38	1.08330950170533	0.96	0.649	4.45073734190083e-34	7	Hacd1
78	3.28061928627024e-38	0.564487069143489	0.587	0.126	5.99369143601572e-34	7	Sh3gl3
79	7.14740126377945e-38	0.559781030581187	0.573	0.113	1.30583021089251e-33	7	Aard
80	1.01216073524019e-37	0.460216369577284	0.56	0.109	1.84921766328383e-33	7	Fosl2
81	1.11326592015358e-37	0.309845348873983	0.453	0.069	2.0339368361206e-33	7	Hopx
82	2.56807080462899e-37	0.859925514284158	0.907	0.435	4.69186536005716e-33	7	Vcl
83	3.47805340183615e-37	0.867074867466645	0.973	0.372	6.35440356515465e-33	7	Sema3c
84	5.42339630891199e-37	0.473739353260359	0.64	0.151	9.9085450563822e-33	7	Nacc2
85	1.54220644942663e-36	0.462570949922688	0.613	0.141	2.81761118310246e-32	7	Etv1
86	3.44449659186218e-35	1.00672767723812	1	0.939	6.29309527333219e-31	7	Lgals1
87	5.98653026901489e-35	0.975319631256197	0.987	0.401	1.09373908014902e-30	7	Dcn
88	1.00506441603697e-34	1.01102419957786	1	0.806	1.83625268809954e-30	7	Csrp1
89	1.6009245530442e-34	0.893246899407988	1	0.541	2.92488915841175e-30	7	Prkcdbp
90	4.92630636025656e-34	0.591771393146352	0.773	0.264	9.00036172018874e-30	7	Speg
91	5.73428852433317e-34	0.334863343332512	0.493	0.091	1.04765451339567e-29	7	Itga1
92	5.42582326515973e-33	0.269795505010948	0.373	0.052	9.91297910544683e-29	7	Il17d
93	1.0004887252767e-32	0.504753734788778	0.64	0.162	1.82789290108053e-28	7	Sapcd1
94	1.04574178041465e-32	0.478331623002916	0.547	0.119	1.91057023281756e-28	7	Pgm5
95	1.85783779682449e-32	0.405460314560889	0.52	0.101	3.39426965479834e-28	7	Col9a1
96	2.56820785768253e-32	0.715311755154911	0.84	0.355	4.69211575598599e-28	7	Glrx
97	2.67859746603525e-32	0.483735591138759	0.68	0.185	4.89379757044641e-28	7	Mrvi1
98	4.15058304812675e-32	0.631139322166101	0.533	0.112	7.58311522892758e-28	7	Kcnk2
99	1.35610279853836e-31	0.267112639484731	0.36	0.05	2.47759981292957e-27	7	Dpp6
100	1.66249104934851e-31	0.307258014097986	0.387	0.06	3.03737114715973e-27	7	Cap2
101	6.77701778398588e-31	0.763545124988349	0.907	0.418	1.23816114913422e-26	7	Trps1
102	9.11828326791999e-31	0.654930279182314	0.88	0.348	1.66591035304898e-26	7	Col6a1
103	1.09048396824023e-30	0.965178823729121	0.96	0.666	1.99231420997491e-26	7	Bok
104	1.20100035829566e-30	0.503104456407422	0.573	0.14	2.19422765460616e-26	7	Fhl1
105	3.57274991657061e-30	0.708081100453957	0.827	0.339	6.52741409757451e-26	7	Col6a3
106	4.01904959765475e-30	0.41975479992044	0.56	0.124	7.34280361491523e-26	7	Iigp1
107	4.55313778255244e-30	0.635619765030097	0.88	0.36	8.3185827287233e-26	7	Col6a2
108	5.3027363256475e-30	0.814937832022972	0.933	0.708	9.68809926695798e-26	7	Lims1
109	6.72305509134652e-30	0.618107418371245	0.867	0.349	1.22830216518901e-25	7	Gata6
110	7.54416195339067e-30	0.379945613086083	0.533	0.121	1.37831838888448e-25	7	Filip1
111	9.19190547396147e-30	0.377522360390779	0.507	0.109	1.67936113009276e-25	7	Kcnip3
112	1.91030257607663e-29	0.393100033421458	0.507	0.107	3.49012280649201e-25	7	Gata5
113	5.29443500686535e-29	0.258927922018683	0.307	0.039	9.672932757543e-25	7	Gm43603
114	8.66137580775931e-29	0.304159688943066	0.333	0.048	1.58243336007763e-24	7	Myl4
115	2.46846044058151e-28	0.868447691114075	0.92	0.48	4.50987722494242e-24	7	Kctd12
116	2.63740899356701e-28	0.329697796044704	0.507	0.115	4.81854623124693e-24	7	Traf5
117	3.72070832997817e-28	0.769358855015268	0.987	0.927	6.79773411887011e-24	7	Abracl
118	6.3240505525484e-28	0.303867291895053	0.387	0.069	1.15540403595059e-23	7	Neurl1b
119	9.04629795336376e-28	0.4433215226192	0.547	0.137	1.65275863607956e-23	7	Dkk3
120	4.00143848823097e-27	0.815122917765119	0.947	0.749	7.31062811799798e-23	7	Fermt2
121	4.0767391229655e-27	0.55529269868631	0.773	0.336	7.44820237765796e-23	7	Fam8a1
122	4.37585400913594e-27	0.647224647120275	0.853	0.463	7.99468527469136e-23	7	Ppp1r12a
123	4.51704592871646e-27	0.763864728469202	0.933	0.62	8.25264291176497e-23	7	Pdlim7
124	4.98687467046042e-27	0.800213452242747	0.84	0.415	9.11102002293119e-23	7	Map1b
125	5.86341811972391e-27	0.757035859012154	1	0.662	1.07124649047356e-22	7	Col1a1
126	7.05027007058117e-27	0.726092752635792	0.933	0.621	1.28808434189518e-22	7	Tead1
127	8.48100217529481e-27	0.364580580795963	0.427	0.087	1.54947909742636e-22	7	Gnaz
128	1.24789769089381e-26	0.790714437227935	0.907	0.589	2.279909081263e-22	7	Lpp
129	2.21354342383986e-26	0.631383613820231	0.947	0.648	4.04414383535542e-22	7	Rbpms
130	3.03151689630631e-26	0.963985822502526	0.933	0.557	5.53858136955163e-22	7	Phlda1
131	7.24057203254596e-26	0.403372120464725	0.573	0.156	1.32285251034615e-21	7	Cav2
132	1.03222049638119e-25	0.630723435366122	1	0.748	1.88586684688844e-21	7	Nfib
133	1.22095240586254e-25	0.792266758974234	0.907	0.534	2.23068004551087e-21	7	Fam213a
134	3.1380431776734e-25	0.567297595592436	0.72	0.241	5.73320488560929e-21	7	Tbx3
135	6.51238179684234e-25	0.263020779291203	0.36	0.061	1.1898121542831e-20	7	Spon2
136	1.70010526100834e-24	0.598534808119813	0.867	0.371	3.10609231186224e-20	7	Mgp
137	1.72661121505369e-24	0.613831187255058	0.84	0.432	3.1545186899031e-20	7	Ptch1
138	2.43275509123601e-24	0.632387529539628	0.973	0.641	4.44464355168819e-20	7	Meis1
139	4.27540683963867e-24	0.647574431409111	0.853	0.499	7.81116829601984e-20	7	Ccdc107
140	6.51972585747608e-24	0.640813359420892	0.88	0.477	1.19115391416088e-19	7	Plpp3
141	7.28209800307918e-24	0.250287906903583	0.347	0.059	1.33043930516257e-19	7	Gdf10
142	8.47125463286369e-24	0.480612193495634	0.693	0.262	1.5476982214242e-19	7	Rbpms2
143	9.32080408635563e-24	0.673028783442449	0.933	0.503	1.70291090657717e-19	7	Fzd1
144	1.22145809562049e-23	0.473061762881579	0.627	0.216	2.23160394069863e-19	7	Ehbp1l1
145	1.4065479438112e-23	0.717197269860241	0.933	0.582	2.56976309334306e-19	7	Rhoj
146	1.63657803820719e-23	0.592647494075552	0.933	0.665	2.99002807580454e-19	7	Clic4
147	5.31914798655783e-23	0.657230691326431	0.573	0.178	9.71808337144115e-19	7	Shisa2
148	6.80333718792456e-23	0.385625238085585	0.6	0.179	1.24296970423382e-18	7	Creb5
149	7.00592238611181e-23	0.521204321862962	0.627	0.211	1.27998201994263e-18	7	Hspb1
150	1.06979397624095e-22	0.318433925457658	0.493	0.133	1.95451359459222e-18	7	Msrb3
151	1.36646339215411e-22	0.347577653731011	0.533	0.154	2.49652861746557e-18	7	Ano1
152	1.40353110181517e-22	0.709267217749267	1	0.883	2.56425132301632e-18	7	Atp2b1
153	2.39550215603198e-22	0.481198604991873	0.587	0.199	4.37658243907042e-18	7	Lmcd1
154	6.70301635935608e-22	0.550454113775039	0.96	0.763	1.22464108885436e-17	7	Ilk
155	8.60263978154458e-22	0.251565080106764	0.4	0.084	1.5717022880882e-17	7	Col9a2
156	8.96311143645501e-22	0.609239319126076	0.867	0.585	1.63756045944033e-17	7	Tspan9
157	1.2600067079117e-21	0.371549974881688	0.613	0.187	2.30203225535468e-17	7	Klf4
158	1.79574037186044e-21	0.321188695029653	1	1	3.28081765938902e-17	7	Fth1
159	2.5684813583185e-21	0.500499738111703	0.76	0.296	4.69261544164789e-17	7	Col23a1
160	8.62522436224968e-21	0.577459349441318	1	0.69	1.57582849098302e-16	7	Col3a1
161	1.02532985763523e-20	0.612976186650197	0.893	0.529	1.87327764989956e-16	7	Tubb6
162	1.07350876572742e-20	0.535266101547087	0.987	0.93	1.96130051498399e-16	7	Polr2f
163	1.10264745174138e-20	0.280986492684633	0.387	0.089	2.01453689433149e-16	7	Fam49a
164	1.14789309901288e-20	0.531122648895217	0.733	0.326	2.09720069189653e-16	7	Filip1l
165	1.68446807215262e-20	0.400786933552465	0.613	0.214	3.07752316782284e-16	7	Gm11627
166	2.00787050088791e-20	0.282831004775203	0.44	0.112	3.66837940512222e-16	7	Ndrg2
167	2.51871502750816e-20	0.588638498410665	0.933	0.642	4.60169235525741e-16	7	Timp2
168	4.48707665369339e-20	0.481327722462018	0.907	0.516	8.19788904629782e-16	7	Fblim1
169	8.8942156594047e-20	0.270054779295369	0.373	0.081	1.62497320097324e-15	7	Syndig1
170	9.69080297228545e-20	0.560767782889897	0.973	0.859	1.77050970303655e-15	7	Rap1a
171	1.27647874235723e-19	0.508576923887416	1	0.991	2.33212666228666e-15	7	Fkbp1a
172	1.56750201604965e-19	0.416919180673398	0.533	0.188	2.86382618332271e-15	7	Fam118a
173	1.69455240790786e-19	0.538473539640735	1	0.977	3.09594724924766e-15	7	R26_STOP
174	2.14268628163812e-19	0.371057428589745	1	1	3.91468783655284e-15	7	Cox6c
175	7.08257073406324e-19	0.479460298966852	1	0.978	1.29398567311335e-14	7	Tpm4
176	1.2601741169809e-18	0.281757060526707	0.307	0.062	2.30233811172411e-14	7	Proser2
177	1.34051799349925e-18	0.403177615199482	0.6	0.239	2.44912637412314e-14	7	Gnai1
178	1.48948303265571e-18	0.518270555483849	0.893	0.626	2.72128550066198e-14	7	Anxa6
179	1.58029069182386e-18	0.280971167480929	0.32	0.068	2.88719109396219e-14	7	5033430I15Rik
180	2.65497564893233e-18	0.389650563367842	0.453	0.135	4.85064051059937e-14	7	Nrtn
181	2.81809084488687e-18	0.590998323772136	0.773	0.403	5.14865197360832e-14	7	Ckb
182	5.90837184940933e-18	0.513627988970531	0.827	0.533	1.07945953688709e-13	7	Cbx6
183	7.50513726039944e-18	0.550844450954411	0.907	0.665	1.37118857747498e-13	7	1110065P20Rik
184	7.68884581481484e-18	0.32833372560155	0.44	0.12	1.40475213036667e-13	7	Hpgd
185	1.08106257092824e-17	0.382956656831861	0.587	0.229	1.9751013170859e-13	7	Atxn1
186	1.18658769461328e-17	0.447258867181985	0.72	0.324	2.16789571805846e-13	7	Sparcl1
187	1.23119860117847e-17	0.540186470939586	0.907	0.583	2.24939984435307e-13	7	Unc5c
188	1.37753945151075e-17	0.394590946484345	0.827	0.51	2.51676457791013e-13	7	Rbpj
189	2.33312577140369e-17	0.539107065780044	0.787	0.412	4.26262078435455e-13	7	Cdc42ep3
190	2.3688750566143e-17	0.5488454324584	0.827	0.58	4.32793472843433e-13	7	Tmem263
191	2.63548106587034e-17	0.506212060784233	0.853	0.6	4.81502390734511e-13	7	Actn1
192	3.68184128506722e-17	0.380968336137618	0.627	0.272	6.7267240278178e-13	7	Atp2b4
193	4.81789351720098e-17	0.314339026760032	0.467	0.138	8.8022914559262e-13	7	Cryab
194	1.09371488935528e-16	0.456243863690323	1	0.96	1.99821710285211e-12	7	Pfn1
195	1.46150637974512e-16	0.336946693079477	0.427	0.126	2.67017215579433e-12	7	Pgf
196	2.08607726071786e-16	0.493440982915108	0.933	0.766	3.81126315533153e-12	7	Thra
197	2.54863048340889e-16	0.365335265719417	0.573	0.237	4.65634789318805e-12	7	Rassf3
198	2.59998371013291e-16	0.356515337814807	0.547	0.203	4.75017023841282e-12	7	Stbd1
199	2.90255406995143e-16	0.287067841782153	1	1	5.30296628580125e-12	7	Atp5e
200	3.06200325423199e-16	0.549675069722279	1	0.895	5.59427994548184e-12	7	Cald1
201	3.51242268184183e-16	0.461898048000805	1	0.975	6.41719623972503e-12	7	Ptms
202	3.92298907587742e-16	0.347960224221708	0.493	0.179	7.16730104162805e-12	7	Khdrbs3
203	5.24377296530516e-16	0.27377595618664	0.36	0.094	9.58037320761253e-12	7	Casz1
204	7.27304611558925e-16	0.351079702287718	0.453	0.153	1.32878552531816e-11	7	Rgmb
205	9.49413576808884e-16	0.346470746040936	0.56	0.222	1.73457860482983e-11	7	Tgm2
206	9.62058898392914e-16	0.365219680503131	0.773	0.367	1.75768160736385e-11	7	Fxyd1
207	1.25260039561383e-15	0.418731754895521	0.693	0.333	2.28850092278646e-11	7	Tshz3
208	2.03239121491295e-15	0.522734102398124	1	0.602	3.71317874964595e-11	7	Tcf21
209	2.90990232452398e-15	0.439326034779272	0.707	0.375	5.31639154690531e-11	7	Arhgef25
210	3.9532272425282e-15	0.433463314928693	0.96	0.879	7.22254617209901e-11	7	Sh3bgrl
211	6.65816050804133e-15	0.466394053660594	0.973	0.637	1.21644592481915e-10	7	Ncam1
212	1.11148968342392e-14	0.474257062635758	0.747	0.503	2.03069165161549e-10	7	Tmem123
213	1.5657406392921e-14	0.460365599784042	0.587	0.262	2.86060814798667e-10	7	Plxna2
214	2.4504181915391e-14	0.530156203211639	0.907	0.771	4.47691403594193e-10	7	Tcf12
215	2.47632818437374e-14	0.31865042024457	0.653	0.333	4.52425159285083e-10	7	Bag2
216	3.75288589753059e-14	0.403590848341063	0.667	0.372	6.85652253478838e-10	7	Rnft1
217	9.47479601487548e-14	0.376197683706492	0.693	0.399	1.73104523191775e-09	7	Pls3
218	1.31347125382239e-13	0.450542521141402	0.76	0.453	2.3997119807335e-09	7	Ccdc85b
219	1.37523146252229e-13	0.439725550031429	0.653	0.307	2.51254788202822e-09	7	Figf
220	1.47964306907792e-13	0.251908250937964	1	1	2.70330788720537e-09	7	Rps26
221	1.92581996000373e-13	0.450243115453467	0.84	0.674	3.51847306692681e-09	7	Rsu1
222	2.109571282767e-13	0.301125055449388	0.467	0.176	3.8541867336153e-09	7	Syne1
223	2.29546337395814e-13	0.462583828428625	0.72	0.497	4.19381158422152e-09	7	Prkar2a
224	2.84455569583396e-13	0.413247955836527	0.52	0.207	5.19700325628864e-09	7	Osr1
225	3.05938560757536e-13	0.366116911694225	0.84	0.603	5.58949750504018e-09	7	Parva
226	3.11473268610609e-13	0.386388394743896	0.973	0.864	5.69061661751582e-09	7	Kif5b
227	3.33430913481503e-13	0.396262943957893	0.56	0.243	6.09178278930706e-09	7	Celf4
228	3.4704086653235e-13	0.443095085137721	0.6	0.32	6.34043663154603e-09	7	Srf
229	6.901497307467e-13	0.420253327238928	0.84	0.538	1.26090355807422e-08	7	Ptrf
230	7.39277948425296e-13	0.438568070555282	0.893	0.569	1.35066081177302e-08	7	Clmp
231	8.10545348472738e-13	0.407312942096636	0.6	0.328	1.48086635165969e-08	7	Macrod2
232	8.41485095802512e-13	0.363382670676863	1	0.994	1.53739327003119e-08	7	Hmgn1
233	8.9421146352233e-13	0.394744873939967	0.613	0.328	1.6337243438553e-08	7	Pdlim5
234	1.0516271645383e-12	0.384866045811844	0.707	0.426	1.92132282961148e-08	7	Myadm
235	1.09579997583338e-12	0.393908625226534	0.84	0.509	2.00202655584758e-08	7	Zbtb20
236	1.26997262261686e-12	0.289014195023165	0.56	0.266	2.320239981521e-08	7	Pde4d
237	1.51616156736182e-12	0.347312053277091	0.613	0.326	2.77002718357005e-08	7	Neo1
238	4.02159933579811e-12	0.357928822903401	0.667	0.352	7.34746198650314e-08	7	Nfix
239	4.2794978841507e-12	0.321624603908694	0.68	0.336	7.81864263434332e-08	7	Celf2
240	4.62915731578035e-12	0.397815652912681	0.907	0.838	8.4574704159307e-08	7	Higd1a
241	5.24663594002773e-12	0.297730648400068	0.84	0.56	9.58560386243067e-08	7	Mbnl1
242	5.39600341310101e-12	0.321122610776841	0.493	0.219	9.85849823573555e-08	7	Chst1
243	5.51540823438101e-12	0.410298182668693	0.787	0.497	1.00766508442141e-07	7	Ccdc80
244	5.64163969437295e-12	0.368325234635428	0.653	0.337	1.03072757216194e-07	7	Gpm6b
245	6.67243577068913e-12	0.595984638755979	0.573	0.289	1.2190540153049e-07	7	Bmp4
246	9.74549559179142e-12	0.399309519597386	0.96	0.725	1.78050204462029e-07	7	Ccnd1
247	1.07787392405441e-11	0.440239632937759	0.867	0.71	1.9692756592474e-07	7	Oxct1
248	1.46404282620783e-11	0.332107116579337	0.587	0.28	2.67480624348171e-07	7	Epha7
249	1.65296802957249e-11	0.296486344780367	0.44	0.183	3.01997259002894e-07	7	Plcb4
250	1.96253175029555e-11	0.464596409749107	0.813	0.627	3.58554550778997e-07	7	Smarca2
251	2.14233157531032e-11	0.284495359011747	0.533	0.226	3.91403978809196e-07	7	Twist2
252	2.16823759215295e-11	0.341514895240532	0.973	0.961	3.96137008086344e-07	7	Ndufa11
253	2.26838256979394e-11	0.401004893998796	0.96	0.912	4.14433495501353e-07	7	Rheb
254	2.33214877838447e-11	0.354003550638274	0.64	0.383	4.26083581810842e-07	7	Tbc1d1
255	2.68187682317086e-11	0.475350432162011	0.707	0.405	4.89978895593317e-07	7	Ppp1r14a
256	3.20208581749823e-11	0.325945377120165	0.987	0.911	5.85021078856926e-07	7	Nenf
257	3.86989576567179e-11	0.3754749190506	0.453	0.182	7.07029956388236e-07	7	Synpo2
258	6.81286426634014e-11	0.268454374750007	0.987	0.702	1.24471030146034e-06	7	Col1a2
259	6.9070299669952e-11	0.368101975830856	0.92	0.827	1.26191437497002e-06	7	Fam92a
260	7.03487413537441e-11	0.278617981602275	1	1	1.28527150453291e-06	7	Cfl1
261	8.07833511018606e-11	0.315461422548573	0.653	0.351	1.47591182463099e-06	7	Creb3l1
262	1.17149428641157e-10	0.38191084319817	0.853	0.593	2.14032006127394e-06	7	Fbn2
263	1.23518596759776e-10	0.313048253009762	0.453	0.2	2.25668476280111e-06	7	B3gnt5
264	1.33368920439305e-10	0.345431294317205	0.573	0.296	2.43665017642611e-06	7	Tnnt1
265	1.44047780832279e-10	0.307023710687253	0.587	0.33	2.63175295580573e-06	7	Smtn
266	1.68047512083853e-10	0.353979907226436	0.6	0.307	3.07022804577199e-06	7	Slit2
267	1.78147246176524e-10	0.361044421514468	0.72	0.508	3.25475018764508e-06	7	Asph
268	2.30319016686712e-10	0.311060455941839	0.68	0.421	4.20792843486622e-06	7	Airn
269	3.09741500323189e-10	0.375069168382303	0.653	0.43	5.65897721090467e-06	7	Rras2
270	3.10526767755889e-10	0.271296394467093	0.573	0.296	5.6733240469001e-06	7	Fgfr2
271	3.12269348669668e-10	0.351735878269457	0.68	0.445	5.70516100019483e-06	7	Scmh1
272	3.41847561987147e-10	0.306144346234141	0.933	0.652	6.24555495750518e-06	7	Snhg18
273	3.49287796287897e-10	0.271747175047784	0.52	0.241	6.38148803817988e-06	7	Tmod2
274	3.72926472483837e-10	0.33057089871728	0.947	0.867	6.81336665227971e-06	7	Drap1
275	4.46975074784815e-10	0.417969996382532	0.573	0.309	8.16623461631857e-06	7	Ly6h
276	5.30437758917629e-10	0.354484000179041	0.92	0.835	9.69109785542508e-06	7	Ppp1cb
277	5.68453183903539e-10	0.335752709631938	0.867	0.647	1.03856396699177e-05	7	Efemp2
278	6.70176828069515e-10	0.369638830561301	0.547	0.305	1.224413064883e-05	7	Wrb
279	9.63669865639693e-10	0.458723323861684	0.8	0.638	1.76062484452372e-05	7	Ctxn1
280	1.12328533776298e-09	0.380271527544821	0.8	0.584	2.05224231209296e-05	7	Bcl2
281	1.1631488459767e-09	0.328463709398453	0.733	0.517	2.12507294159944e-05	7	Lima1
282	2.01845847791082e-09	0.340490921691039	0.933	0.827	3.68772363914307e-05	7	Itgb1
283	2.30357053085611e-09	0.256198254358994	1	0.932	4.20862335987411e-05	7	Sparc
284	2.95962450998251e-09	0.283114983009609	0.96	0.856	5.40723397973805e-05	7	Tln1
285	2.96485376951685e-09	0.341069349815449	0.92	0.884	5.41678783690729e-05	7	Cfl2
286	3.18220691553297e-09	0.261459395863512	0.733	0.494	5.81389203467873e-05	7	Wwp1
287	3.2474148483164e-09	0.302381215229516	0.987	0.868	5.93302692787406e-05	7	Ift20
288	4.03992002297499e-09	0.284233337105404	0.813	0.596	7.38093388197531e-05	7	Golim4
289	4.19826324646978e-09	0.35520376284356	0.64	0.354	7.67022695130029e-05	7	Gas6
290	4.28702378778733e-09	0.284042985128333	0.893	0.72	7.83239246028745e-05	7	G3bp2
291	4.72705310003467e-09	0.366578985782491	1	0.904	8.63632601376335e-05	7	Meis2
292	5.0835298662601e-09	0.334472567373553	0.853	0.685	9.2876090656572e-05	7	Rbfox2
293	5.96625249886805e-09	0.250821301659024	1	0.996	0.000109003433154319	7	Sepw1
294	6.66462157255857e-09	0.285330288226769	0.96	0.83	0.000121762636130645	7	Pgrmc1
295	6.81313430478562e-09	0.313630924259718	0.52	0.289	0.000124475963748433	7	Kctd15
296	8.17667648841963e-09	0.324849966910618	0.893	0.825	0.000149387879443427	7	Mpc1
297	8.38928888224236e-09	0.267245314281163	0.6	0.319	0.000153272307878568	7	Tspan18
298	9.03284983839954e-09	0.372330213671078	0.653	0.452	0.00016503016654756	7	Arid5b
299	1.64992232812823e-08	0.289179312388157	0.893	0.743	0.000301440809349027	7	Purb
300	1.67727690481683e-08	0.307415824926874	0.667	0.464	0.000306438490510035	7	Mast4
301	1.81584537548955e-08	0.299244206017625	0.973	0.856	0.000331754950101941	7	Aes
302	2.05482622085398e-08	0.362913669083455	0.8	0.611	0.000375416750550022	7	Zyx
303	2.26392616408791e-08	0.256211294429634	0.373	0.154	0.00041361931017886	7	B3gnt9
304	2.62916433589322e-08	0.267153594812823	1	0.996	0.000480348324167691	7	Atp5k
305	2.63543364625084e-08	0.280762303276056	0.653	0.44	0.000481493727170028	7	Adgra2
306	3.30884250369573e-08	0.276118975396349	0.48	0.254	0.00060452552542521	7	Dpysl3
307	3.64546258297124e-08	0.337040319709626	0.733	0.623	0.000666026013908846	7	Acaa2
308	5.87545171998571e-08	0.335069218362806	0.667	0.509	0.00107344502924139	7	Vegfb
309	5.92853645356078e-08	0.299212608194368	0.573	0.362	0.00108314361006555	7	Ppp2r3a
310	5.98819663736101e-08	0.274481348427344	0.507	0.273	0.00109404352564586	7	Rasl11b
311	6.00691605206084e-08	0.306055018429587	0.733	0.573	0.00109746356271151	7	Lix1l
312	6.0706103949911e-08	0.270627711658763	0.707	0.51	0.00110910051916487	7	Zfp580
313	6.20471196277101e-08	0.304704565088643	0.4	0.197	0.00113360087559826	7	Micall1
314	6.53421697834705e-08	0.261174653557443	0.853	0.72	0.00119380144194401	7	Hcfc1r1
315	6.65678619686032e-08	0.305414455520895	0.333	0.129	0.00121619483816638	7	Mfap5
316	6.88329804649379e-08	0.272117708475274	0.84	0.658	0.00125757855309442	7	Ttc28
317	8.0757703175361e-08	0.264196759658644	0.56	0.305	0.00147544323701385	7	Cd248
318	8.12550511201974e-08	0.254031487825081	0.813	0.694	0.00148452978396601	7	Nfic
319	8.45000720953582e-08	0.285470441989197	0.853	0.75	0.00154381631718219	7	R3hdm1
320	8.7041485657444e-08	0.294018327229296	0.827	0.66	0.0015902479429615	7	Ssbp2
321	9.04939448002671e-08	0.311981410403028	0.84	0.644	0.00165332437150088	7	Rab34
322	1.1322531996425e-07	0.274992963445959	0.573	0.351	0.00206862659574684	7	Fzd7
323	1.67823819300228e-07	0.289613655715765	0.693	0.48	0.00306614117861517	7	Spats2l
324	2.25222072722895e-07	0.257086679464869	0.973	0.967	0.00411480726864729	7	mt-Nd5
325	2.57284865038892e-07	0.256660304919253	0.507	0.289	0.00470059448426055	7	Lmna
326	2.70495865045539e-07	0.27035317138008	0.56	0.372	0.004941959454382	7	Tmem159
327	2.80900096493603e-07	0.359471082484998	0.667	0.524	0.00513204476293812	7	Sertad2
328	2.91240946972544e-07	0.254202133742982	0.947	0.93	0.00532097210118837	7	Anapc11
329	2.99128703518188e-07	0.316672698001415	0.653	0.528	0.00546508141327729	7	Ubac2
330	3.14349074868147e-07	0.254897120260123	0.667	0.449	0.00574315759784104	7	Strbp
331	3.44002803636239e-07	0.270186703201901	0.613	0.418	0.00628493122243408	7	Tns1
332	4.37366431085262e-07	0.280523973072934	0.627	0.445	0.00799068469592773	7	Twsg1
333	4.38091669445708e-07	0.292533566258086	0.36	0.162	0.00800393480077308	7	Itga4
334	4.76362258304969e-07	0.274643186089146	0.68	0.543	0.00870313845923179	7	Coro1c
335	4.87284876651772e-07	0.287113127774335	0.96	0.945	0.00890269469642787	7	Mrpl33
336	5.06185748276023e-07	0.263179569976975	0.44	0.22	0.00924801362100295	7	Rgs2
337	5.35562381890745e-07	0.273112117545695	0.587	0.373	0.0097847247171439	7	Rac3
338	6.22223162833673e-07	0.285843792636566	0.76	0.643	0.0113680171849712	7	Svil
339	6.34244937254797e-07	0.278033753532853	0.573	0.376	0.0115876550036451	7	Adam19
340	7.06629307524159e-07	0.268908425523608	0.733	0.559	0.0129101174484664	7	Akap13
341	8.17532735777067e-07	0.255542963783818	0.52	0.301	0.014936323082647	7	Tgfb2
342	9.58162238637041e-07	0.284908654674884	0.773	0.686	0.0175056240998987	7	Mesdc2
343	1.12920998059951e-06	0.284550695106236	1	1	0.0206306663455531	7	Actb
344	1.16922621080599e-06	0.298576579384381	0.8	0.558	0.0213617628714254	7	Mfap4
345	1.40713657351332e-06	0.260563980394959	0.573	0.412	0.0257083851980884	7	Dapk3
346	1.70644832461558e-06	0.250114723743252	0.893	0.762	0.0311768108907267	7	Vasp
347	2.14905281487863e-06	0.260374194091734	0.747	0.566	0.0392631949278327	7	Timp3
348	2.3052967450685e-06	0.333523457910696	0.613	0.487	0.0421177715324015	7	Shisa4
