# Supplementary material for: Nephron progenitor commitment is a stochastic process influenced by cell migration
Source: eLife. 2019 Jan 24;8:e41156. doi: 10.7554/eLife.41156 (PMC6363379; doi:10.7554/eLife.41156)
Supplement: Supplementary file 1. [file elife-41156-supp1.zip › cluster_8.csv]

	p_val	avg_logFC	pct.1	pct.2	p_val_adj	cluster	gene
1	8.11795610430296e-254	0.558567963836061	0.548	0.007	1.48315058025615e-249	8	Lgi1
2	1.03491815946197e-227	0.761232924446961	0.507	0.007	1.89079547733702e-223	8	Rergl
3	9.70936775135703e-163	1.01507451460685	0.63	0.025	1.77390148817293e-158	8	Akr1b7
4	1.9932433571842e-91	1.7395958136272	1	0.185	3.64165561357554e-87	8	Ndufa4l2
5	5.98728352575396e-90	1.17564538222838	0.959	0.164	1.09387670015525e-85	8	Heyl
6	4.14874533180819e-88	0.395293170345038	0.411	0.021	7.57975772121357e-84	8	Foxs1
7	2.90423288600751e-73	1.11079844805696	0.685	0.084	5.30603348273573e-69	8	Gata3
8	8.76722622323409e-67	1.26364532205323	0.89	0.186	1.60177223098487e-62	8	Kcnj8
9	3.14868751741984e-66	0.596142047295191	0.63	0.078	5.75265209432605e-62	8	Trpc1
10	5.71706391655088e-66	0.986170127688603	0.849	0.164	1.04450757755385e-61	8	Cox4i2
11	2.06397865129597e-65	0.941219352840727	0.945	0.219	3.77088899591773e-61	8	Rasl11a
12	3.44463523140526e-64	0.515677036981737	0.452	0.038	6.29334856777741e-60	8	Hey2
13	7.23723835537983e-64	0.918788813596732	0.836	0.169	1.32224344752789e-59	8	Abcc9
14	1.96568838199957e-57	0.745354882577101	0.562	0.068	3.59131267391322e-53	8	Ccl11
15	1.04487060721963e-53	0.514913206423744	0.575	0.08	1.90897859939027e-49	8	Agtr1a
16	4.51414836292644e-53	1.33576725465567	0.781	0.157	8.2473490590666e-49	8	Dkk2
17	5.19691041036223e-53	0.524441582157802	0.63	0.099	9.4947553197318e-49	8	Cspg4
18	1.54344594751941e-51	0.561906763910382	0.658	0.112	2.81987574611796e-47	8	Atp1b2
19	1.21099332067142e-49	1.62587163559177	0.945	0.316	2.21248479686669e-45	8	Rgs5
20	1.73825276242131e-48	1.15917161428015	0.973	0.366	3.17578779694373e-44	8	Pdgfrb
21	1.01477705229335e-47	0.435142441745656	0.466	0.056	1.85399767453994e-43	8	Adgrg6
22	1.38192692455718e-45	0.592802862819013	0.836	0.208	2.52478049116597e-41	8	Gucy1b3
23	2.68493022961176e-45	0.772911943237899	0.562	0.092	4.90536752950068e-41	8	Reln
24	2.83030367844442e-45	1.63868869879386	0.986	0.631	5.17096482051795e-41	8	Ebf1
25	3.21460823694435e-44	0.384476273939555	0.356	0.034	5.87308924889732e-40	8	Fabp7
26	2.63521234402473e-43	1.58193599148934	0.986	0.513	4.81453295253319e-39	8	Mef2c
27	6.3789015178864e-41	0.810915134004186	0.822	0.26	1.16542530731785e-36	8	Klhl23
28	1.370059934592e-39	0.403716898610234	0.534	0.09	2.50309950049957e-35	8	Itga1
29	1.58246115983615e-37	1.13359020781217	0.986	0.478	2.89115653902064e-33	8	Tm4sf1
30	3.76626395640277e-37	0.360399529957681	0.452	0.067	6.88096424834786e-33	8	Rasl12
31	1.38323701196841e-36	0.59132070751107	0.726	0.193	2.52717402086628e-32	8	Pir
32	1.45405683544539e-35	0.802686162124409	0.849	0.34	2.65656183835873e-31	8	Trib2
33	5.05840078506919e-35	0.953697558583815	1	0.895	9.24169823432141e-31	8	Cald1
34	1.19165260349403e-34	0.999222129430626	0.932	0.473	2.1771493065836e-30	8	Fhl2
35	2.33459891060486e-34	0.44844358075672	0.603	0.129	4.26531220967508e-30	8	Afap1l2
36	5.06297178500702e-32	1.01197805746166	0.671	0.195	9.25004945120784e-28	8	Gm13889
37	1.26650801674349e-31	0.428481644583125	0.534	0.114	2.31391014659035e-27	8	Sept4
38	1.99437786299112e-31	0.921581582639115	0.986	0.585	3.64372835568478e-27	8	Rasgrp2
39	2.22571629733952e-30	0.3106907488913	0.37	0.054	4.0663836752393e-26	8	A230065H16Rik
40	4.76039156772319e-30	0.618682009019443	0.822	0.303	8.69723539423027e-26	8	Tbx2
41	2.05450039701429e-28	0.892848131432281	0.986	0.742	3.75357222534511e-24	8	Nrp1
42	4.26109489159799e-28	0.359653556100621	0.493	0.105	7.78502036694953e-24	8	Tmem51
43	3.62447059763312e-27	0.860668583162627	0.918	0.532	6.62190778187572e-23	8	1500009L16Rik
44	4.20870673285419e-27	0.521718096958326	0.712	0.226	7.6893072009246e-23	8	Mir143hg
45	6.14545141680259e-27	0.420750725047775	0.37	0.062	1.12277397384983e-22	8	Plce1
46	1.39472311412722e-26	1.60271758862334	0.836	0.372	2.54815912951042e-22	8	Mgp
47	3.23286151886492e-26	0.663448225132615	0.986	0.922	5.90643799496621e-22	8	Sept7
48	8.11096864311504e-26	0.592611414479606	0.863	0.437	1.48187397109712e-21	8	Fam107b
49	9.27576158444302e-26	0.562439895085569	0.658	0.215	1.69468164147774e-21	8	Mcam
50	1.17128575628504e-25	0.890292213296265	0.986	0.568	2.13993907673277e-21	8	Igfbp7
51	6.05813375794059e-25	0.441472087008058	0.562	0.156	1.10682103757575e-20	8	Fjx1
52	1.18535674187353e-24	0.26432211168239	0.425	0.084	2.16564676740294e-20	8	Gm17501
53	1.54767894846754e-24	0.645104548187533	0.863	0.472	2.82760943885019e-20	8	Apbb2
54	1.89199922889247e-24	0.553628046547511	0.795	0.287	3.45668259118654e-20	8	Ace2
55	8.40198991123863e-24	0.463641227576394	0.562	0.158	1.5350435567833e-19	8	Itga4
56	8.66307048158568e-24	0.30404049960106	0.329	0.055	1.5827429769857e-19	8	Serpinb1a
57	6.95241392281394e-23	0.480256407872097	0.795	0.387	1.27020602369811e-18	8	Arhgef17
58	2.08743947056199e-22	0.511944925042497	0.685	0.229	3.81375191271676e-18	8	Agtr2
59	3.72436423982291e-22	0.703086434659464	0.986	0.809	6.80441346615646e-18	8	Col4a1
60	4.71318695823966e-22	0.728392741189089	0.877	0.476	8.61099257270385e-18	8	Cited2
61	5.38270461951911e-22	0.487956440965633	0.685	0.263	9.83420133986141e-18	8	Rbpms2
62	9.63510670102131e-22	0.512789037130347	0.918	0.495	1.76033399427659e-17	8	Ccdc80
63	1.2539947121467e-21	0.798300429873413	0.986	0.896	2.29104833909202e-17	8	Tpm1
64	2.12896025798849e-21	0.73390730777641	0.959	0.658	3.88961039134498e-17	8	Gng11
65	1.01845364769665e-20	0.651479610623982	0.986	0.51	1.86071481434179e-16	8	Gucy1a3
66	1.56986835277804e-20	0.594373505544921	0.959	0.92	2.86814948052547e-16	8	Oaz2
67	2.22658370082589e-20	0.336014256180529	0.411	0.096	4.06796842140891e-16	8	Nostrin
68	4.74780633632687e-20	0.251437894466758	0.466	0.119	8.67424217646919e-16	8	Plcl1
69	7.8488202576697e-20	0.623798477085325	0.767	0.422	1.43397946107625e-15	8	Ddah1
70	8.5766093655414e-20	0.63269391054714	0.863	0.445	1.56694653108441e-15	8	Shisa3
71	1.12434768973695e-19	0.574438575917242	0.959	0.748	2.05418322914941e-15	8	Fermt2
72	1.52270507511895e-19	0.314657691824817	0.521	0.155	2.78198217224233e-15	8	Ano1
73	3.23170816922023e-19	0.43718845370257	0.438	0.114	5.90433082516537e-15	8	Egr1
74	3.47111590621921e-19	0.741268330375514	0.534	0.176	6.34172876066249e-15	8	Nrarp
75	7.70146079154494e-19	0.432597113408509	0.466	0.132	1.40705688661526e-14	8	Jag1
76	8.06351378961104e-19	0.408974916978607	0.699	0.279	1.47320396936194e-14	8	Ednra
77	2.09789977057814e-18	0.473313425674174	0.658	0.268	3.83286288084626e-14	8	Notch3
78	2.65973604846244e-18	0.616678364230844	0.945	0.761	4.85933776054089e-14	8	Vasp
79	3.99568425111375e-18	0.474379558711369	0.726	0.328	7.30011512678482e-14	8	Pde3a
80	9.29030565173152e-18	0.47142271332213	0.808	0.464	1.69733884257135e-13	8	Rcsd1
81	9.4231116044355e-18	0.461264224787982	0.849	0.452	1.72160249013036e-13	8	Axl
82	1.24256010436441e-17	0.468710059391748	0.795	0.414	2.27015731067378e-13	8	Tns1
83	2.56398896813655e-17	0.298380782959895	0.479	0.147	4.68440784478547e-13	8	Ptges3l
84	2.85090539205399e-17	0.406325685156005	1	0.999	5.20860415128265e-13	8	Tmsb10
85	3.99933808089723e-17	0.380704946142108	0.74	0.307	7.30679067379923e-13	8	Mecom
86	5.23249055055417e-17	0.490840649317523	0.37	0.094	9.55976023586248e-13	8	Lmo7
87	5.90496974898914e-17	0.529743244053341	0.699	0.365	1.07883797314032e-12	8	Nab1
88	3.58456371072393e-16	0.964759903187512	0.658	0.278	6.54899789949263e-12	8	Acta2
89	7.59680574238385e-16	0.402504746407006	0.315	0.073	1.38793640913353e-11	8	Parm1
90	9.3480925056761e-16	0.41285753255908	0.795	0.444	1.70789650078702e-11	8	Plekhg2
91	1.06850659291821e-15	0.482818437522858	0.767	0.477	1.95216154526156e-11	8	Eif4e3
92	2.30457098969909e-15	0.336989806221175	0.548	0.198	4.21045119818024e-11	8	Gm13470
93	5.11620025817472e-15	0.409093775209217	0.712	0.386	9.34729787168521e-11	8	Sh2b3
94	8.73527530449362e-15	0.31435797147126	0.507	0.174	1.59593479813098e-10	8	Prss23
95	1.72671731650478e-14	0.472957859481722	0.959	0.764	3.15471253725423e-10	8	Col4a2
96	2.67251726107308e-14	0.490787077511883	0.808	0.567	4.88268903598052e-10	8	Dtx3
97	3.12720469228728e-14	0.477631525543499	0.795	0.544	5.71340297280886e-10	8	Mfge8
98	3.44617655162019e-14	0.58919500092051	1	0.926	6.29616455981008e-10	8	Id3
99	4.81393892094766e-14	0.27498524703272	0.397	0.126	8.79506640857137e-10	8	Cpm
100	7.1390962933058e-14	0.463509598311335	0.863	0.658	1.30431289278697e-09	8	Blmh
101	9.79657750054953e-14	0.539865403476073	0.945	0.854	1.7898347093504e-09	8	Btg1
102	2.54240491986446e-13	0.412899309693162	0.945	0.856	4.64497378859237e-09	8	Tln1
103	3.588738071735e-13	0.390219502216367	0.986	0.978	6.55662445705984e-09	8	Tpm4
104	5.65765182537989e-13	0.396078727065502	0.932	0.829	1.03365298849691e-08	8	Sept11
105	1.13972408652912e-12	0.42476154371339	0.534	0.235	2.0822759060887e-08	8	Uchl1
106	1.16505916575244e-12	0.438036209679882	0.986	0.983	2.12856309582971e-08	8	Myl12a
107	1.18186093705103e-12	0.363039630039473	0.658	0.329	2.15925993199223e-08	8	Pmepa1
108	1.3973712733848e-12	0.388086105470628	0.918	0.744	2.55299731647403e-08	8	Ufm1
109	1.84135090574812e-12	0.313457407714975	0.493	0.208	3.36414810480182e-08	8	Zak
110	1.99164127239875e-12	0.399813288970976	0.562	0.283	3.63872860467252e-08	8	Plpp2
111	2.64956332206908e-12	0.345734688536346	0.356	0.112	4.84075218942022e-08	8	Edil3
112	2.73959794185884e-12	0.277726441508288	0.452	0.167	5.0052454397761e-08	8	Gdnf
113	3.09352998264481e-12	0.373710279153733	0.973	0.878	5.65187927829207e-08	8	Tead2
114	5.1151182189612e-12	0.405517399411013	0.753	0.406	9.34532098604212e-08	8	Pcdh18
115	5.9725389693403e-12	0.258066036146014	0.589	0.28	1.09118286969847e-07	8	Ssfa2
116	9.34724034266793e-12	0.495537733830264	0.877	0.674	1.70774081060543e-07	8	Id1
117	1.00714848749572e-11	0.316696925347874	0.466	0.186	1.84006028665469e-07	8	Cbfa2t3
118	1.56467891923875e-11	0.360134726088135	0.644	0.346	2.8586683854492e-07	8	Hoxb2
119	1.67029902385356e-11	0.250041630876789	0.425	0.156	3.05163631658046e-07	8	Tppp3
120	1.69905465050055e-11	0.260694815610569	0.301	0.088	3.10417284646451e-07	8	Plekhg3
121	1.80495959130973e-11	0.440562805419718	0.726	0.478	3.29766117332288e-07	8	Rap2a
122	2.70737814767691e-11	0.327416420495917	0.781	0.539	4.94637987580571e-07	8	Tle1
123	2.93506031868676e-11	0.34111366512046	0.425	0.161	5.36235520224071e-07	8	Hbegf
124	3.7856692104289e-11	0.359655132124651	0.699	0.44	6.91641764745361e-07	8	Vcl
125	6.23331799552158e-11	0.485422874217383	0.863	0.609	1.13882719778179e-06	8	Camk2n1
126	8.68351647971036e-11	0.365755869823786	0.836	0.65	1.58647846084308e-06	8	Rbpms
127	1.01564475880025e-10	0.276725074562893	1	1	1.85558297432806e-06	8	Cox7c
128	1.12195228973188e-10	0.563611564051039	0.795	0.585	2.04980683334014e-06	8	Zfhx3
129	1.18800193657953e-10	0.321186627702023	1	0.999	2.17047953813081e-06	8	Gnas
130	1.42926121168625e-10	0.402596940365663	0.904	0.741	2.61126023375078e-06	8	Mprip
131	1.45279215498405e-10	0.321575875146371	0.562	0.257	2.65425126715586e-06	8	Cygb
132	1.47287062533311e-10	0.282210656512313	0.288	0.083	2.69093463248359e-06	8	Ttyh2
133	2.22604639870712e-10	0.271224505401781	0.63	0.303	4.0669867704379e-06	8	Cd248
134	2.42122768488757e-10	0.390550094685823	0.685	0.445	4.42358298028959e-06	8	Efhd2
135	2.60356830655453e-10	0.314201310888115	0.74	0.451	4.75671929607512e-06	8	Ets1
136	3.19536294700601e-10	0.352514001012344	0.959	0.891	5.83792810417998e-06	8	Cd63
137	4.18176241776861e-10	0.476176132290947	0.795	0.518	7.64007993726326e-06	8	Gpc6
138	4.69959989552177e-10	0.328342919667275	0.836	0.615	8.58616900911827e-06	8	Pik3r1
139	5.07654962207862e-10	0.293475011120398	0.671	0.337	9.27485615953764e-06	8	Gpm6b
140	6.17201885548661e-10	0.35356898278914	0.644	0.345	1.1276278448974e-05	8	Itga6
141	7.73682768973403e-10	0.392381580711188	0.534	0.266	1.41351841891441e-05	8	Asb4
142	8.73785117704592e-10	0.33455926096998	0.753	0.523	1.59640541004629e-05	8	Ifngr2
143	8.8217951278907e-10	0.339818786542506	0.973	0.945	1.61174196986563e-05	8	Mlf2
144	1.14732326186359e-09	0.414001448440963	0.781	0.642	2.09615959942478e-05	8	Traf4
145	1.57409212810261e-09	0.429294359471133	0.959	0.885	2.87586631804346e-05	8	Sox4
146	1.92512160482253e-09	0.327351856365076	0.589	0.328	3.51719717201077e-05	8	Pdlim5
147	2.26243881381292e-09	0.275826187374741	1	1	4.1334757128362e-05	8	Cfl1
148	2.27545275167134e-09	0.369724159777318	0.863	0.696	4.15725217730354e-05	8	Amotl1
149	2.9305836271987e-09	0.255874384957158	0.493	0.222	5.35417628689203e-05	8	Efnb2
150	3.84558296059889e-09	0.292320053611643	0.507	0.251	7.02588006901417e-05	8	Tspan15
151	5.18158758522951e-09	0.278678626776599	0.918	0.764	9.46676051821432e-05	8	Ilk
152	5.18779598743565e-09	0.286208955066445	0.63	0.373	9.47810326904494e-05	8	Notch1
153	5.45485597882511e-09	0.331370243747237	0.89	0.773	9.96602187331347e-05	8	Gm9844
154	6.08821939848247e-09	0.363555176824152	0.904	0.629	0.000111231768410275	8	Lhfp
155	6.1813070982111e-09	0.306840795238673	0.918	0.836	0.000112932480684317	8	Sptbn1
156	6.88156894281494e-09	0.629103651514158	0.836	0.697	0.000125726264585229	8	Fn1
157	1.06467497778887e-08	0.548304648492623	0.849	0.603	0.000194516118442026	8	Cenpa
158	1.25500299214525e-08	0.289117244589727	1	0.997	0.000229289046664938	8	Eif5a
159	1.96484484254608e-08	0.332852385814888	0.986	0.837	0.000358977152733169	8	Cnn2
160	2.91145498617747e-08	0.276785689873172	0.918	0.745	0.000531922825974623	8	Sfxn1
161	2.94930219893171e-08	0.351186777755699	0.589	0.35	0.000538837511744824	8	Fam110b
162	3.74697867170765e-08	0.330135089257735	0.89	0.823	0.000684573003320988	8	Maged2
163	4.30436095281951e-08	0.266715205723325	0.507	0.28	0.000786406746080124	8	Lgalsl
164	4.31414373867994e-08	0.295271202618798	0.89	0.778	0.000788194061056825	8	Yaf2
165	4.89489070601702e-08	0.295254086952167	0.411	0.181	0.000894296531989309	8	Tinagl1
166	7.57099716712073e-08	0.303257282789765	0.918	0.813	0.00138322118243296	8	Zfand5
167	8.37069146301428e-08	0.294612858577337	0.781	0.623	0.00152932533029271	8	Pdlim7
168	9.52072695385736e-08	0.344318243165505	0.795	0.655	0.00173943681446974	8	Iqgap1
169	1.2177013505296e-07	0.255051499341024	0.644	0.358	0.00222474036741758	8	Vstm4
170	1.56813404940904e-07	0.341457568736931	1	0.978	0.00286498090827032	8	R26_STOP
171	1.58891749914847e-07	0.330741918864811	0.795	0.643	0.00290295227094426	8	Desi2
172	2.30030112404897e-07	0.309045111832183	0.973	0.931	0.00420265015363746	8	Cycs
173	2.55504218920188e-07	0.297370451200171	0.466	0.247	0.00466806207967184	8	Epas1
174	2.58301203155093e-07	0.35358235369094	1	0.939	0.00471916298164354	8	Lgals1
175	2.83389714374141e-07	0.661591027885333	0.616	0.387	0.00517753008161555	8	Dlk1
176	3.16826504569155e-07	0.74173110578328	0.863	0.706	0.00578842023847845	8	Crip1
177	3.20230440745385e-07	0.294088734352823	0.74	0.512	0.00585061015241819	8	Serpine2
178	3.92800334748575e-07	0.27423502366868	0.945	0.875	0.00717646211585647	8	Cnn3
179	4.30089316648525e-07	0.304952399096999	0.685	0.461	0.00785773181516856	8	Ier2
180	4.31876105695315e-07	0.298715484403236	0.781	0.601	0.00789037645105341	8	Actn1
181	4.61522134038409e-07	0.32909556130773	0.973	0.938	0.00843200938888173	8	Slc25a5
182	6.36209009635908e-07	0.293142368093799	0.603	0.393	0.011623538606048	8	Agpat5
183	8.42812526785263e-07	0.251156058638568	0.726	0.565	0.0153981848643668	8	Pten
184	8.42970748970706e-07	0.277568113363059	0.589	0.365	0.0154010755836948	8	Itpripl2
185	8.49366989081219e-07	0.309802869238495	0.986	0.982	0.0155179348905139	8	Calm2
186	1.12906590940213e-06	0.272979474047756	0.781	0.64	0.0206280341647769	8	Rock1
187	1.1864775442226e-06	0.258799476958283	0.74	0.596	0.0216769447329469	8	Armcx2
188	1.22880307099552e-06	0.253199215218939	0.767	0.602	0.0224502321070882	8	Cul5
189	1.80867219325288e-06	0.276547301795941	0.699	0.566	0.0330444409707301	8	Csk
