# Supplementary material for: Nephron progenitor commitment is a stochastic process influenced by cell migration
Source: eLife. 2019 Jan 24;8:e41156. doi: 10.7554/eLife.41156 (PMC6363379; doi:10.7554/eLife.41156)
Supplement: Supplementary file 2. — scRNA-seq data is available via GEO accession GSE118486 (token kfwtoegufxejzkz). [file elife-41156-supp2.zip]

Archive with 6 entries (6 files):
- cluster_5.csv
- cluster_0.csv
- cluster_1.csv
- cluster_2.csv
- cluster_3.csv
- cluster_4.csv
