# Supplementary material for: Nephron progenitor commitment is a stochastic process influenced by cell migration
Source: eLife. 2019 Jan 24;8:e41156. doi: 10.7554/eLife.41156 (PMC6363379; doi:10.7554/eLife.41156)
Supplement: Supplementary file 2. — scRNA-seq data is available via GEO accession GSE118486 (token kfwtoegufxejzkz). [file elife-41156-supp2.zip › cluster_5.csv]

	p_val	avg_logFC	pct.1	pct.2	p_val_adj	cluster	gene
1	1.60367002862909e-28	2.59836286673284	1	0.263	2.92990514230535e-24	5	Mafb
2	7.6070977167766e-12	2.48841427137168	1	0.967	1.38981675285508e-07	5	Cdkn1c
3	4.05161470032227e-21	2.32962134989915	1	0.509	7.40230005748878e-17	5	Igfbp7
4	2.75203253374246e-57	2.25590727629824	0.7	0.023	5.02796343914747e-53	5	R3hdml
5	1.96645584127423e-18	2.20991176106129	0.967	0.453	3.59271482200802e-14	5	Pcp4
6	5.46267128528088e-36	2.0893507147909	0.833	0.101	9.98030043820816e-32	5	Podxl
7	1.44291304993973e-23	1.75095176078731	0.933	0.263	2.6362021422399e-19	5	Cldn5
8	3.97978304756208e-18	1.60582778633736	0.9	0.336	7.27106362789592e-14	5	Rasl11a
9	1.7535991164147e-18	1.58016311595905	1	0.841	3.20382558568966e-14	5	Wt1
10	7.73316444306263e-14	1.56082916801214	0.967	0.639	1.41284914374754e-09	5	Tcf21
11	4.59347893460242e-15	1.49754702068947	0.833	0.317	8.39228601351862e-11	5	Gadd45a
12	1.86773192895493e-13	1.48275900442829	0.9	0.585	3.41234623420065e-09	5	Cxx1a
13	1.86785312722363e-20	1.45646026234434	1	0.589	3.41256766343758e-16	5	Srgap1
14	1.33430995446592e-21	1.43798923119407	0.767	0.167	2.43778428680924e-17	5	Magi2
15	1.0469558900453e-63	1.41508292569576	0.833	0.033	1.91278841111277e-59	5	Nphs1
16	3.50058912334564e-11	1.37289210759954	0.867	0.547	6.39557632835249e-07	5	Cxx1b
17	2.74141121952005e-09	1.33438923222715	0.933	0.908	5.00855829806313e-05	5	Tpm1
18	2.27521033265197e-15	1.32595551475853	1	0.986	4.15680927775515e-11	5	Eif3m
19	8.34108154813383e-32	1.317290860486	0.8	0.106	1.52391559884405e-27	5	Nebl
20	6.26230710194199e-15	1.28480880205484	0.867	0.352	1.1441235075248e-10	5	Timp3
21	1.71489924754373e-26	1.25469614339501	0.867	0.171	3.13312092526239e-22	5	Dpp4
22	8.87796211050965e-14	1.24439806829122	0.933	0.49	1.62200367759011e-09	5	Sepp1
23	8.09089068143137e-07	1.23438994274615	0.767	0.594	0.0147820572749751	5	Hs3st6
24	5.09322048827284e-16	1.23346146795902	0.933	0.455	9.30531383207447e-12	5	Gpsm3
25	1.71817570381488e-12	1.20062062430634	0.9	0.505	3.13910701086978e-08	5	R26_tdTomato
26	1.30136502743469e-30	1.18419295328459	0.933	0.171	2.37759390512318e-26	5	Cryab
27	3.43124822390164e-12	1.15562969207263	1	0.904	6.2688905050683e-08	5	Gm266
28	2.67799965687682e-15	1.14974326760139	0.933	0.678	4.89270537311396e-11	5	Golim4
29	2.17351046394272e-16	1.14090025822977	0.9	0.39	3.97100361762336e-12	5	Itgb5
30	1.68557818773861e-50	1.13932312366979	0.467	0.005	3.07955134899844e-46	5	Nphs2
31	1.55988737485208e-46	1.10645803753311	0.7	0.037	2.84991423385476e-42	5	Ptpro
32	2.15491746275422e-24	1.10339721579294	0.967	0.275	3.93703420445196e-20	5	Tmem37
33	4.93424675354351e-08	1.09362441214968	1	0.993	0.000901486881872399	5	Calm2
34	6.37256423316e-43	1.08088384489859	0.9	0.096	1.16426748539833e-38	5	Synpo
35	2.47732282587943e-16	1.06986692675826	0.9	0.437	4.52606880288172e-12	5	Slc9a3r2
36	3.42385136673377e-20	1.05144999558666	0.833	0.225	6.2553764470226e-16	5	Tmem150c
37	1.89407286380133e-21	1.0338074547311	0.8	0.172	3.46047112216503e-17	5	Cd59a
38	1.66573600565063e-36	1.02736673211046	0.867	0.106	3.0432996823237e-32	5	Npl
39	4.21621154983557e-14	1.00440621957588	0.9	0.467	7.70301850154959e-10	5	Pls3
40	3.25908937928722e-32	0.998505575670127	0.867	0.127	5.95435629595776e-28	5	Metrnl
41	3.02170042670129e-16	0.989531139602273	1	0.627	5.52064667958325e-12	5	Foxc2
42	1.05005158958014e-19	0.981451128226446	0.9	0.284	1.91844425416291e-15	5	Mmp23
43	5.09112017550282e-21	0.976104443313257	1	0.436	9.30147656064365e-17	5	Smim1
44	1.26621319235289e-12	0.964837347511173	0.733	0.261	2.31337150242873e-08	5	Lrrfip1
45	1.1883432121001e-15	0.963662640912615	0.967	0.786	2.17110304850688e-11	5	Dag1
46	4.32172700242861e-12	0.962350410382186	0.9	0.556	7.89579523343707e-08	5	Anxa2
47	4.10358633013841e-13	0.949948730783186	0.9	0.606	7.49725222516287e-09	5	Nes
48	4.57448424750033e-13	0.946722366150801	0.867	0.507	8.3575827201831e-09	5	Wsb2
49	9.77857998189699e-20	0.943211765932471	0.933	0.296	1.78654656269258e-15	5	Arhgap24
50	6.59186482662723e-34	0.943125493250684	0.633	0.049	1.2043337038248e-29	5	Tmem54
51	8.65229777566306e-37	0.932158846733446	0.8	0.084	1.58077480361364e-32	5	Mapt
52	1.46482709218774e-20	0.924177205349435	0.9	0.312	2.67623909742699e-16	5	Ackr3
53	7.02943478299571e-14	0.91715281370527	0.933	0.819	1.28427773485332e-09	5	Efnb1
54	3.5776993323365e-14	0.910115062210251	1	0.868	6.53645668017879e-10	5	Eci2
55	3.13167448404605e-08	0.908436502862401	0.933	0.8	0.000572156928235213	5	Ctsl
56	1.37150335897997e-06	0.907915355545106	1	0.969	0.025057366368564	5	Itm2b
57	2.1110486535664e-10	0.901750600926955	1	0.998	3.85688589006581e-06	5	Malat1
58	7.13296256101064e-15	0.892323035672915	0.933	0.685	1.30319225989664e-10	5	Epb41l5
59	1.56968635824622e-17	0.890124349460989	0.967	0.46	2.86781697651584e-13	5	Plat
60	2.7117019876582e-11	0.879341499647272	0.767	0.369	4.95427953145152e-07	5	Frem1
61	2.83846293464298e-19	0.869687042073406	0.767	0.171	5.18587178159272e-15	5	Enpep
62	9.74643702555076e-24	0.86622790116495	0.8	0.164	1.78067404456812e-19	5	Npr3
63	1.24837953738294e-26	0.840840436270474	0.8	0.134	2.28078941479863e-22	5	Ndnf
64	6.3092673391954e-16	0.839875402333517	0.933	0.467	1.152703142871e-11	5	St6galnac3
65	2.79354465602069e-28	0.834845503262615	0.867	0.164	5.1038060865498e-24	5	Hspa12a
66	3.28127519474092e-48	0.832279581107878	0.833	0.059	5.99488978079166e-44	5	Clic5
67	7.0165914277715e-19	0.828101919267833	0.833	0.246	1.28193125385385e-14	5	Arhgap29
68	5.74711132699926e-15	0.821053394884026	0.833	0.303	1.04999723944277e-10	5	Smagp
69	2.90262027844531e-08	0.820044388358407	0.833	0.545	0.000530308724871958	5	Cdh4
70	8.7825245165559e-10	0.811901046201963	0.967	0.838	1.60456722917476e-05	5	Man1a2
71	1.46823463467198e-11	0.80309655401247	0.967	0.862	2.68246467754571e-07	5	Actn4
72	8.43139270180307e-21	0.797907738014526	0.933	0.282	1.54041544661942e-16	5	Efnb2
73	2.09306162087929e-20	0.796231947489392	0.867	0.263	3.82402358134646e-16	5	Loxl1
74	1.62878168882176e-12	0.793879257787782	0.933	0.655	2.97578414547735e-08	5	1110008P14Rik
75	1.11634144056843e-14	0.792805600362871	0.967	0.608	2.03955581191852e-10	5	Prr5
76	1.57203023766122e-13	0.789772087070983	1	0.746	2.87209924420704e-09	5	Cmtm7
77	5.93197744368757e-14	0.789757120728858	0.967	0.646	1.08377227896172e-09	5	Bcam
78	3.71478904762514e-20	0.781293162700443	0.9	0.275	6.78691959001113e-16	5	Inpp4a
79	2.69626101540676e-13	0.780991268376203	1	1	4.92606887514815e-09	5	Csnk1a1
80	5.36099396146892e-20	0.780462336552019	0.533	0.066	9.79453596760372e-16	5	Thsd7a
81	3.72490902401151e-12	0.779758508234274	0.9	0.603	6.80540878686902e-08	5	Tle4
82	5.56286498915964e-28	0.774763376900186	0.667	0.077	1.01633543351947e-23	5	Wipf3
83	1.14197967971894e-40	0.767197303487129	0.867	0.087	2.08639687484651e-36	5	Sh2d4a
84	9.15884189851851e-14	0.767099856877742	1	0.81	1.67332041485933e-09	5	Eva1b
85	3.55423719466815e-13	0.76531457202125	0.967	0.819	6.49359135465871e-09	5	Tax1bp3
86	2.86097263663456e-13	0.760194538169431	0.8	0.333	5.22699700713134e-09	5	Pard3b
87	2.85299933117693e-09	0.758877072567767	1	0.997	5.21242977806025e-05	5	Myl6
88	3.48543978233713e-28	0.758210607989356	0.933	0.204	6.36789848232994e-24	5	Mme
89	2.93550197027436e-12	0.755668158395375	0.767	0.31	5.36316209969126e-08	5	Rasl11b
90	1.64214098544231e-13	0.751479399492587	0.867	0.439	3.00019158040309e-09	5	Rgs3
91	4.45091120204324e-11	0.744767883580602	0.967	0.873	8.131814766133e-07	5	Sept11
92	2.31706006001399e-10	0.736397697848144	0.7	0.272	4.23326872964557e-06	5	Pcolce
93	9.92922192786387e-15	0.724380563522597	0.8	0.329	1.81406884622073e-10	5	Casz1
94	1.98797639259079e-12	0.719014543057123	0.6	0.166	3.63203286926337e-08	5	Iqgap2
95	1.14547981031084e-29	0.718721667641355	0.9	0.157	2.09279161343791e-25	5	Rassf10
96	1.93173098835764e-13	0.717292267387341	0.8	0.333	3.52927251572942e-09	5	Mgat5
97	4.0639796207867e-10	0.715299251756958	0.9	0.53	7.4248907671773e-06	5	Spats2l
98	7.33549627678673e-14	0.713751799861833	0.867	0.425	1.34019516976894e-09	5	Vegfa
99	8.42692252573524e-13	0.7120296550443	0.933	0.49	1.53959874545183e-08	5	Lgr4
100	8.63323618835061e-21	0.710412121575107	0.967	0.354	1.57729225161166e-16	5	Marveld1
101	2.91098114495341e-15	0.706268740909374	1	0.615	5.31836255182989e-11	5	Dach1
102	1.81028038813683e-06	0.699785553683242	0.733	0.467	0.0330738226912599	5	Gpx3
103	2.36657004407145e-14	0.698617993005265	1	0.883	4.32372347051854e-10	5	Map1lc3a
104	2.42934424850462e-14	0.697166592436555	0.833	0.329	4.43841194201795e-10	5	Loxl2
105	4.30432598483896e-12	0.696960597548491	1	0.737	7.86400357430077e-08	5	Vamp8
106	1.2248341998544e-06	0.694936891999525	0.933	0.902	0.0223777208313398	5	Hist3h2ba
107	9.82695636643915e-13	0.693762500318919	0.9	0.523	1.79538492814843e-08	5	Aif1l
108	3.01953722852148e-15	0.686943077375547	0.933	0.488	5.51669451650874e-11	5	Fndc3b
109	2.73274649170864e-12	0.685135669893529	0.967	0.679	4.99272784035169e-08	5	Foxc1
110	4.45050834368319e-10	0.684702680155634	1	0.956	8.1310787439092e-06	5	Sparc
111	1.28999648975087e-08	0.683668040556011	0.933	0.847	0.000235682358677484	5	Arf6
112	4.45735151891867e-11	0.682626269175514	0.8	0.439	8.1435812250644e-07	5	St3gal5
113	1.62730537984195e-13	0.668095898855635	0.933	0.547	2.97308692897123e-09	5	Tns3
114	2.68455994287737e-32	0.660308006458665	0.633	0.054	4.90469101563695e-28	5	Tspan2
115	2.32350599122072e-16	0.656713300333344	0.967	0.5	4.24504544596025e-12	5	Arhgef17
116	2.56100318305996e-11	0.655465395660654	0.833	0.472	4.67895281545055e-07	5	Gpc1
117	4.73938108555027e-21	0.648774148889415	0.867	0.232	8.65884924330033e-17	5	Zbtb7c
118	5.87890137413818e-12	0.648712807368281	0.7	0.233	1.07407528105505e-07	5	Neat1
119	9.13585214127617e-08	0.644022740547328	1	0.988	0.00166912018621116	5	Myl12a
120	5.73202008242797e-17	0.641481133125135	0.9	0.331	1.04724006905959e-12	5	Tspan15
121	2.24323340255824e-12	0.639051833052099	0.9	0.542	4.0983874264739e-08	5	Slc48a1
122	1.31104262263977e-08	0.635366286595134	0.933	0.85	0.000239527487156286	5	Krcc1
123	1.36001797261089e-07	0.633816444425555	0.967	0.944	0.0024847528359601	5	Zfp36l1
124	6.25091168843588e-12	0.633723233836053	0.567	0.155	1.14204156547724e-07	5	Coro2b
125	2.1161021192364e-12	0.633046748892216	1	0.902	3.8661185718449e-08	5	1810037I17Rik
126	1.4373815804559e-08	0.631921206365749	0.733	0.399	0.000262609614749293	5	Peli2
127	1.0030589010745e-09	0.63124112892798	0.967	0.761	1.83258861226312e-05	5	Vgll4
128	4.42274363643761e-09	0.628674321580909	0.967	0.836	8.08035262377152e-05	5	Rnf5
129	2.7116280610616e-09	0.627441107293532	0.967	0.822	4.95414446755955e-05	5	Col4a2
130	1.43180437710859e-11	0.626975733000152	0.933	0.441	2.61590659697739e-07	5	Foxd1
131	4.45260370702044e-10	0.625911419596874	0.967	0.713	8.13490697272635e-06	5	Tpd52
132	2.56248943325328e-09	0.620736247822116	0.933	0.826	4.68166819455375e-05	5	Cd2ap
133	1.43852173955125e-07	0.619962213985986	0.9	0.692	0.00262817921816014	5	Sdc4
134	6.82807226100422e-12	0.612243970229355	0.733	0.254	1.24748880208547e-07	5	Sgip1
135	2.77999580917504e-17	0.609580315964683	0.8	0.23	5.07905234336279e-13	5	Cttnbp2
136	6.40671669669665e-12	0.609224202388852	0.933	0.638	1.17050714048648e-07	5	Trim8
137	2.26412062141505e-11	0.602893572231911	1	0.991	4.1365483753253e-07	5	Jund
138	2.32972662125352e-21	0.601942111384386	0.733	0.146	4.25641053703018e-17	5	Aplp1
139	1.6317979652792e-15	0.59895887867767	0.8	0.261	2.9812948825651e-11	5	Fam65a
140	1.98404132939973e-16	0.595089946167254	0.767	0.207	3.62484350881331e-12	5	Slc31a2
141	6.05685315918721e-08	0.590505497861831	0.8	0.591	0.0011065870721835	5	Fras1
142	2.13248359062436e-07	0.589401724598637	0.933	0.763	0.0038960475200707	5	Gpx8
143	3.94192763227792e-08	0.588651296444543	1	0.97	0.000720190178417177	5	Arpc2
144	3.63457643201449e-16	0.587665132159704	0.8	0.253	6.64037114129047e-12	5	Arhgef18
145	2.76874160980646e-12	0.582006509803133	0.967	0.787	5.05849092111641e-08	5	Tet3
146	1.33430004297068e-16	0.580546790293992	0.5	0.064	2.43776617850742e-12	5	Krt7
147	9.95074318061562e-16	0.578391042543726	0.767	0.244	1.81800077909847e-11	5	Plekhg1
148	2.23036168541579e-06	0.575500563580911	0.767	0.549	0.0407487079925465	5	Tmod3
149	1.38935594651983e-11	0.573660062948107	0.9	0.596	2.53835331429173e-07	5	Trib2
150	1.16094598230196e-06	0.572205964435701	0.533	0.218	0.0212104830966567	5	Cyr61
151	3.31161832209392e-09	0.57172691591031	0.9	0.733	6.0503266744656e-05	5	Cab39
152	3.69862408914602e-12	0.570533956075582	0.467	0.089	6.75738621086977e-08	5	Rab3b
153	3.89794143211507e-14	0.56245740956919	0.367	0.044	7.12153899647423e-10	5	Cpne8
154	7.38496158400715e-21	0.559046314664946	0.8	0.174	1.34923248139811e-16	5	Fam134b
155	4.41574049953369e-10	0.556382223921917	0.933	0.721	8.06755789264805e-06	5	Chpt1
156	1.68345564029064e-08	0.555686222288966	0.9	0.754	0.000307567345481099	5	Fermt2
157	3.26527305387035e-10	0.555016281669293	0.767	0.371	5.96565386942114e-06	5	Mxra8
158	7.4602255389656e-12	0.549272638251668	1	0.859	1.36298320596901e-07	5	Arpc5
159	1.38576338512157e-12	0.546158194637752	0.7	0.221	2.53178970461711e-08	5	Csdc2
160	3.31638654173326e-07	0.545850987031938	0.8	0.613	0.00605903821174666	5	Mast4
161	4.15040096014328e-08	0.545709730290616	0.733	0.46	0.000758278255418177	5	Pitpnc1
162	8.05463315136265e-10	0.544481599571763	0.933	0.652	1.47158147675396e-05	5	Ezr
163	6.03025727755647e-08	0.544189668276247	0.967	0.934	0.00110172800460957	5	Tmem59
164	8.47699549606127e-13	0.542901746797195	0.533	0.118	1.54874707713039e-08	5	Cd55
165	3.03413460114071e-10	0.542432108379181	0.8	0.453	5.54336391628408e-06	5	Mtss1
166	6.42050991690764e-09	0.541401378679609	0.867	0.465	0.000117302716181903	5	Sdc2
167	1.25007195952009e-17	0.540677162676505	0.767	0.195	2.28388147004321e-13	5	Itga3
168	7.3263031934744e-17	0.540449180066543	0.733	0.178	1.33851559344777e-12	5	Pappa
169	4.68064362971095e-14	0.531647433283445	0.9	0.437	8.5515359114819e-10	5	Nab1
170	3.50651320776963e-09	0.531601632022503	1	0.944	6.40639963059511e-05	5	Atp6v0e
171	2.54721797513716e-09	0.530858908376034	0.367	0.068	4.6537672405756e-05	5	Rhpn1
172	1.05011049416074e-08	0.530177333321825	0.967	0.794	0.000191855187283167	5	Tspan13
173	1.62231643951222e-06	0.527538591335173	0.667	0.418	0.0296397213498882	5	Dusp3
174	6.711204789136e-08	0.527406016879802	0.7	0.352	0.00122613711497515	5	Fam174b
175	2.08101929067788e-09	0.525202859183482	0.667	0.305	3.80202224406848e-05	5	Wt1os
176	1.37020518455464e-10	0.523588442991343	0.8	0.298	2.50336487218132e-06	5	Npnt
177	3.33706997131658e-17	0.522093766329748	0.633	0.124	6.0968268375954e-13	5	Tgfbr3
178	1.47091254143454e-07	0.521953261386666	1	0.876	0.00268735721320091	5	Pdia6
179	5.59282087321839e-07	0.51856565777541	0.867	0.829	0.01021808373537	5	Ssbp2
180	1.0419253804053e-13	0.51648769548852	0.5	0.094	1.90359767000048e-09	5	Adcy1
181	6.50749535369944e-15	0.515341904851728	0.567	0.11	1.18891940112089e-10	5	Schip1.1
182	9.84078837315218e-09	0.513238894381916	0.833	0.451	0.00017979120357749	5	Cers6
183	1.02766235219521e-08	0.513060589174052	0.933	0.74	0.000187753911746066	5	Mafg
184	4.18197463641038e-12	0.512626778303733	0.867	0.392	7.64046766072176e-08	5	Cmtm8
185	7.95958635209209e-28	0.510558201362909	0.767	0.113	1.45421642652722e-23	5	Crb2
186	7.95328952215731e-11	0.508100986204038	0.867	0.486	1.45306599569814e-06	5	Ctnnal1
187	4.16727668185233e-14	0.505258020077706	0.8	0.254	7.6136144977442e-10	5	Gsn
188	1.25776559937012e-07	0.502879958436398	0.833	0.58	0.00229793775004922	5	Irf2bpl
189	9.03335127227459e-11	0.501494017035317	0.8	0.385	1.65039327744457e-06	5	Med24
190	9.12825866994997e-09	0.50131048363245	0.7	0.336	0.000166773285899986	5	Tspan5
191	2.12388281282293e-11	0.500395570988085	0.667	0.218	3.88033389902748e-07	5	Vstm4
192	1.23969119736425e-15	0.494513760527332	0.833	0.289	2.26491581758448e-11	5	Arhgap28
193	7.21290844628537e-11	0.492011325771977	0.4	0.071	1.31779837313634e-06	5	Bmp3
194	3.70660896859048e-08	0.491481519330699	0.667	0.301	0.000677197458561482	5	Npepl1
195	1.15820184206576e-07	0.490989352649732	0.833	0.669	0.00211603476545415	5	Actn1
196	1.28232319621956e-08	0.490645398328001	0.867	0.57	0.000234280447949314	5	Myo6
197	7.71711631639914e-10	0.488448468121289	0.967	0.864	1.40991715100612e-05	5	Cd164
198	2.67431625813107e-13	0.487957216477626	0.9	0.456	4.88597580360546e-09	5	Nxn
199	4.59026789174526e-08	0.481317414068431	0.9	0.779	0.000838641943821858	5	Creb3l2
200	6.467777789686e-09	0.479804154880999	0.7	0.317	0.000118166300217563	5	Angptl2
201	3.94992892003242e-14	0.476988560166972	0.667	0.179	7.21652013689923e-10	5	Frmd4b
202	2.0430464331719e-11	0.475777827168884	1	0.995	3.73264583340506e-07	5	Gabarap
203	2.11501358869827e-09	0.473937346681727	1	0.939	3.86412982655174e-05	5	Lamp1
204	8.53314645238786e-09	0.473077401017116	0.6	0.216	0.000155900585685126	5	Tm6sf1
205	1.17528941432055e-13	0.47134051189811	0.5	0.089	2.14725375996365e-09	5	Uap1l1
206	4.64081528376804e-08	0.470325765225622	0.767	0.462	0.000847876952344422	5	Tenm4
207	2.14145966047345e-08	0.469786669964665	0.9	0.601	0.000391244679968499	5	Dynlt3
208	1.76995187931961e-14	0.468829424002847	0.733	0.22	3.23370208351694e-10	5	Zbtb8a
209	3.70670695280498e-07	0.468056618895139	1	0.974	0.00677215360277471	5	Mtch1
210	7.61108938216638e-07	0.46424466703219	0.9	0.848	0.013905460301218	5	Rad21
211	4.68080939691011e-07	0.462375572472795	0.9	0.812	0.00855183876815477	5	Itgb1
212	3.34908191772796e-17	0.462021343046665	0.633	0.127	6.11877266368898e-13	5	Card10
213	3.3089283891595e-26	0.46109821815697	0.7	0.091	6.04541216699441e-22	5	P3h2
214	3.77940027923731e-07	0.45819266649815	1	0.852	0.00690496431016657	5	Mxd4
215	1.18280625515861e-07	0.455377340392698	0.967	0.955	0.00216098702817479	5	Sec62
216	8.40166784707298e-07	0.454502817204901	0.867	0.702	0.0153498471566023	5	Ptprd
217	1.96004872706054e-07	0.453042922909677	0.933	0.857	0.00358100902433961	5	Yaf2
218	7.9710332518415e-08	0.451727598315387	0.867	0.672	0.00145630777511144	5	Arhgef12
219	8.66839593742662e-13	0.450606107253157	0.8	0.315	1.58371593776784e-08	5	Pag1
220	2.40554625940209e-09	0.450244547107665	1	0.993	4.39493301592762e-05	5	Smdt1
221	1.93754518783429e-10	0.449993938579649	0.767	0.361	3.53989505817324e-06	5	Kremen1
222	1.49007492396438e-08	0.447291537164422	0.733	0.387	0.000272236688608292	5	Gpcpd1
223	8.59573336527009e-08	0.446617942612093	0.967	0.908	0.00157044048583484	5	Zfand5
224	7.05355431031222e-43	0.446043147615185	0.467	0.01	1.28868437249404e-38	5	Ddn
225	1.36302744066614e-08	0.442726814132925	1	0.998	0.000249025113409704	5	Gpx4
226	1.5409905760492e-09	0.44082993909235	0.667	0.279	2.81538978244189e-05	5	Plxnd1
227	1.2859493083788e-11	0.439926617866156	0.8	0.416	2.34942938640806e-07	5	Cgnl1
228	3.35642127785277e-10	0.439629523076683	0.833	0.462	6.13218167463701e-06	5	Rai14
229	2.77478950131343e-07	0.439187933997973	1	0.988	0.00506954041889964	5	Vdac1
230	4.21999451340169e-25	0.438527026383365	0.633	0.075	7.70992997598488e-21	5	Ier3
231	8.17680588704069e-07	0.437397128997288	0.7	0.401	0.0149390243556233	5	Ppm1h
232	8.67180877275687e-07	0.434536664391542	0.867	0.711	0.0158433946278268	5	Mbnl2
233	3.03511941543622e-10	0.427019279762422	0.667	0.214	5.54516317200198e-06	5	Igfbp6
234	1.8489885931058e-06	0.426999988074955	0.833	0.632	0.033781021596043	5	Cltb
235	3.64274547917438e-07	0.425992661818528	1	0.962	0.0066552959904516	5	Kif5b
236	5.64710528599572e-07	0.422216922176291	1	0.984	0.0103172613575142	5	Siva1
237	2.23554567431985e-06	0.420521376585629	0.9	0.784	0.0408434194698236	5	App
238	2.69403434658831e-13	0.41905071871085	0.633	0.167	4.92200075121684e-09	5	Rab3il1
239	2.75667469993713e-08	0.419003169011046	0.7	0.352	0.000503644467678513	5	Rnf150
240	2.9619622747034e-10	0.4187424870353	0.633	0.193	5.41150507588312e-06	5	Hs3st3b1
241	4.79386494894069e-09	0.41809455381005	0.9	0.632	8.75839126171464e-05	5	Ptpn14
242	8.09658006309837e-12	0.417997001343092	0.967	0.65	1.47924517752807e-07	5	Tmem30a
243	2.74011713957429e-10	0.417332494498447	0.833	0.453	5.00619401400223e-06	5	Zfp277
244	2.97743638142687e-08	0.417117806146521	1	0.981	0.000543977626886689	5	Fis1
245	4.74168324559827e-09	0.416082459551567	0.833	0.463	8.66305528970805e-05	5	Gprc5c
246	3.8100893651336e-07	0.415842821592701	1	0.956	0.00696103327009909	5	1810058I24Rik
247	3.67795107983316e-07	0.414933203129184	0.867	0.617	0.00671961662285519	5	Lpp
248	6.89014004371766e-07	0.414479597554692	0.933	0.887	0.0125882858598722	5	Sh3glb1
249	7.8619333522584e-10	0.413663631555097	0.733	0.319	1.43637522345761e-05	5	Cdc14a
250	9.13261474636938e-14	0.411714591666825	0.7	0.195	1.66852871416169e-09	5	Ppfibp2
251	2.07890290986798e-07	0.41170783257219	0.867	0.681	0.0037981556163288	5	Nfe2l1
252	1.21169786885696e-09	0.410238523218442	0.833	0.456	2.21377200640166e-05	5	Fyn
253	1.19486465416656e-08	0.409322021810339	0.967	0.686	0.000218301772316231	5	Araf
254	2.02430809464409e-06	0.406053009779953	1	0.948	0.0369841088891475	5	P4hb
255	4.56543626640873e-10	0.401534699614839	0.667	0.275	8.34105205872876e-06	5	Mtcl1
256	1.9591449878408e-06	0.400126117202425	1	0.939	0.0357935789278514	5	Abracl
257	8.0164121586442e-11	0.399989135651627	0.6	0.181	1.46459850138429e-06	5	Il13ra1
258	3.06480825732595e-12	0.399597690301166	0.7	0.237	5.59940468613451e-08	5	Proser2
259	8.5019645811459e-12	0.39931540126909	0.667	0.214	1.55330892897536e-07	5	Fam222a
260	6.43537531858991e-07	0.398501358632256	0.933	0.941	0.0117574307070638	5	Nrep
261	3.19584843654749e-17	0.397981970502844	0.633	0.117	5.83881509357227e-13	5	Pxdc1
262	5.16563705415865e-07	0.397896947129794	0.733	0.389	0.00943761889794786	5	Sgms1
263	7.03069961813919e-18	0.397459291096509	0.467	0.056	1.28450882023403e-13	5	Ankrd33b
264	5.34885398885569e-09	0.397328288318012	0.6	0.23	9.77235623763934e-05	5	Chst15
265	1.13280225003678e-14	0.396098925041014	0.467	0.068	2.0696297108172e-10	5	Tinagl1
266	1.34314500437184e-06	0.395852675354401	0.833	0.561	0.0245392592298735	5	S100a16
267	3.93061722641269e-09	0.393736125398786	0.967	0.838	7.18123767265598e-05	5	Phldb2
268	1.39731333875124e-06	0.393657104834146	0.933	0.812	0.0255289146989851	5	Fam49b
269	6.93496831111585e-12	0.393003465725434	0.5	0.11	1.26701871044087e-07	5	Cdhr1
270	8.86017114536697e-08	0.391787445117157	0.7	0.3	0.00161875326825854	5	Trabd2b
271	3.12952991578393e-09	0.391584833184925	0.6	0.211	5.71765115613725e-05	5	Cd82
272	6.50738430210696e-47	0.390275373864224	0.5	0.01	1.18889911199494e-42	5	Gja3
273	1.80572562951934e-08	0.386060302657	0.933	0.725	0.000329906072513184	5	Ctdspl
274	1.29837950740764e-07	0.384663218813537	0.933	0.787	0.00237213936003376	5	Comt
275	1.30693703129244e-11	0.381876593349449	0.733	0.249	2.38777395617129e-07	5	Plekhg5
276	3.21161220273397e-07	0.381215841687019	0.667	0.303	0.00586761549439495	5	Cystm1
277	8.1502438323064e-10	0.378127754267731	0.9	0.484	1.48904954816238e-05	5	Arl4a
278	5.5965584174819e-07	0.376001970748694	0.9	0.692	0.0102249122287394	5	Slc3a2
279	4.9092461676744e-07	0.373161590688799	0.867	0.611	0.00896919274834113	5	Pttg1ip
280	8.27354208320321e-09	0.372927552615103	0.867	0.556	0.000151157613860123	5	Wdr1
281	9.77375352133532e-08	0.372684948695837	0.967	0.922	0.00178566476834796	5	Pabpn1
282	2.02816499924882e-08	0.371291428555066	0.8	0.49	0.000370545745362759	5	Scamp2
283	2.35477250445199e-08	0.370807171917297	0.967	0.732	0.000430216936563378	5	Slc9a3r1
284	4.85336217876316e-22	0.370778551346777	0.6	0.077	8.86709270060029e-18	5	Ildr2
285	3.20730746084546e-07	0.370182931253519	0.9	0.655	0.00585975073096465	5	Sncaip
286	7.53374007126927e-07	0.368900743698098	0.667	0.326	0.013764143110209	5	Cnksr3
287	2.3881075735546e-06	0.367016136071807	1	0.974	0.0436307253688426	5	Rsrp1
288	1.87849061768209e-08	0.366921738297039	0.733	0.326	0.000343200235850518	5	Tacc1
289	1.15430883976595e-07	0.366105624508376	0.767	0.397	0.00210892225025239	5	Wdr86
290	2.16431384889655e-11	0.365152329331677	0.767	0.355	3.95420140193399e-07	5	Lats2
291	3.7442306850268e-08	0.362304571300884	0.9	0.671	0.000684070946154397	5	Smim20
292	2.57635430938401e-24	0.362182740713239	0.433	0.03	4.70699932324458e-20	5	Nupr1
293	2.31014030165953e-07	0.359610575200402	1	0.997	0.00422062633113196	5	Bri3
294	1.37915055470447e-07	0.359475617324273	0.967	0.7	0.00251970806344506	5	Nfat5
295	1.97708601951635e-06	0.35763276801351	0.867	0.749	0.0361213615765637	5	Cd151
296	3.05708379696155e-08	0.356987048529694	0.667	0.284	0.000558529209704875	5	Col4a5
297	1.61988666030557e-17	0.356534291302432	0.533	0.077	2.95953292837828e-13	5	Cracr2b
298	1.28155963558204e-07	0.355003434369043	0.8	0.404	0.00234140945420838	5	Bambi
299	2.47976262311241e-10	0.354143081230132	0.5	0.125	4.53052631242637e-06	5	Itpr3
300	1.53921175033159e-08	0.352500827407345	0.767	0.425	0.000281213986785582	5	Nab2
301	2.60974884896531e-07	0.351812305491622	0.867	0.681	0.00476801114705962	5	Glg1
302	2.9947523710957e-07	0.351420568515438	0.767	0.467	0.00547141258199184	5	Net1
303	1.5319425031938e-07	0.351319832075633	1	0.988	0.00279885895333507	5	Cox14
304	4.53430034326485e-13	0.349166583833088	0.267	0.023	8.28416672714488e-09	5	Fgfbp1
305	5.38183831376186e-14	0.346870962766502	0.633	0.155	9.83261859924291e-10	5	Plce1
306	4.6609973728513e-07	0.34534259916298	0.8	0.449	0.00851564220019933	5	Mif4gd
307	1.33882936067843e-17	0.344966652563453	0.567	0.092	2.44604124195949e-13	5	Ncf2
308	1.48312193875961e-11	0.344887917007379	0.467	0.096	2.70966378211381e-07	5	Pcsk6
309	2.12553764832133e-06	0.343687520838216	0.9	0.843	0.0388335728348306	5	Ptprs
310	1.795013733972e-07	0.341327363488383	0.567	0.226	0.00327949009196685	5	Nars2
311	2.80895494924298e-12	0.340421887547484	0.5	0.106	5.13196069226692e-08	5	Tslp
312	1.2237742731075e-13	0.339648396116879	0.6	0.134	2.2358355969674e-09	5	Epn3
313	1.73325812337601e-06	0.338463153875712	0.867	0.605	0.0316666259140796	5	Stx7
314	4.49584741641692e-10	0.330759021510895	0.567	0.171	8.21391322979371e-06	5	Frmd6
315	5.5601862813216e-27	0.330632345561523	0.2	0	1.01584603359746e-22	5	Gdf5
316	2.42716422140176e-08	0.330538897614369	0.533	0.181	0.000443442903250102	5	Mcc
317	9.49705219748145e-07	0.329702944237433	0.633	0.267	0.0173511143647986	5	Emp2
318	1.86135722299381e-35	0.327045302150161	0.533	0.026	3.40069964640969e-31	5	4921504A21Rik
319	4.72080821929811e-17	0.324980878430292	0.567	0.091	8.62491661665764e-13	5	Zfp385b
320	1.15848873190346e-07	0.324939249469366	0.733	0.38	0.00211655891318762	5	BC029214
321	5.62291089714702e-07	0.323221282100114	0.967	0.791	0.0102730582090876	5	Lamtor4
322	7.46723146009646e-08	0.323057953308411	0.9	0.566	0.00136426318775962	5	Sertad2
323	1.16550208810169e-29	0.321674741805482	0.633	0.057	2.12937231496178e-25	5	Tmem8
324	2.30061159807786e-06	0.321374177660574	0.833	0.721	0.0420321738968825	5	Zfand3
325	4.3092065558838e-08	0.321334601552397	0.467	0.138	0.00078729203775997	5	Syne1
326	4.74507676341122e-10	0.321282208551135	0.633	0.22	8.66925524675229e-06	5	Plekha2
327	2.83001863315124e-07	0.321257711027328	0.8	0.523	0.00517044404276732	5	Armcx3
328	1.29625363943539e-07	0.317888242539756	0.867	0.531	0.00236825539924846	5	Foxd2
329	1.46960540749392e-07	0.316265645675233	0.9	0.563	0.00268496907949139	5	Usp46
330	1.89326962810481e-06	0.315405364830621	0.467	0.169	0.0345900361054749	5	Sh3bgrl2
331	1.98607105837012e-12	0.31533893191356	0.433	0.073	3.6285518236422e-08	5	Stac2
332	1.41927373001091e-16	0.313483081211032	0.433	0.051	2.59301310472993e-12	5	Optn
333	1.29456235840844e-24	0.313428452099826	0.533	0.049	2.36516542881222e-20	5	Npr1
334	3.61370300041657e-07	0.312131390620713	0.833	0.509	0.00660223538176107	5	Micu1
335	4.89885913758484e-07	0.311856947339821	0.9	0.81	0.0089502156443675	5	Krit1
336	2.65951997908573e-06	0.309366170792865	0.8	0.531	0.0485894300178964	5	Serinc3
337	1.28934948355999e-10	0.308762612735261	0.5	0.111	2.3556415064641e-06	5	Ptger4
338	2.98505035047587e-08	0.308180585433836	0.267	0.042	0.000545368699031941	5	Col4a4
339	4.21132464847616e-13	0.308111383655353	0.5	0.098	7.69409013276594e-09	5	Myo1d
340	2.04773367063631e-09	0.306265566057112	0.567	0.174	3.74120941625255e-05	5	Ndrg1
341	2.9724770857179e-29	0.304019821112153	0.433	0.021	5.4307156356066e-25	5	Nkx6-1
342	1.36710504401637e-07	0.303070628035158	0.633	0.277	0.00249770091541791	5	Kank1
343	7.74232943872042e-07	0.301969821584171	0.767	0.383	0.0141452358845422	5	Nid1
344	1.03082675466836e-07	0.297063499314758	0.933	0.704	0.0018833204807791	5	Vapb
345	4.91004536993365e-11	0.294882853611443	0.733	0.267	8.97065289086877e-07	5	Txnrd2
346	5.51039306099565e-07	0.288270203570147	0.8	0.436	0.010067488122439	5	Prkca
347	3.91648662366745e-08	0.288057634780935	0.433	0.117	0.000715542106144043	5	Mertk
348	4.61210569447454e-07	0.28783006573198	0.5	0.178	0.00842631710380498	5	Ptpru
349	9.28365455513502e-07	0.280583107646401	0.4	0.12	0.0169612368722317	5	F3
350	2.35116628240825e-10	0.280564631096185	0.467	0.105	4.29558079795988e-06	5	Plcl1
351	8.99417065569849e-07	0.276481223204821	0.533	0.226	0.0164323497879611	5	Wnt5b
352	2.28904819582848e-06	0.27629438324431	0.567	0.242	0.0418209105377863	5	Cadm4
353	4.13088138736614e-08	0.274824142891823	0.6	0.221	0.000754712029471793	5	Tspan17
354	8.84574923631155e-09	0.274792801449982	0.5	0.146	0.000161611838547412	5	Tmcc3
355	1.49214942171828e-06	0.272499610398192	0.9	0.566	0.0272615699347929	5	Nbeal1
356	7.31645179246862e-08	0.271688886455335	0.767	0.425	0.00133671574248402	5	Lrp10
357	6.18206988410975e-10	0.271425599192808	0.567	0.166	1.12946416782685e-05	5	Daam2
358	4.43858795130098e-19	0.271063949688386	0.5	0.059	8.10930018702689e-15	5	Mustn1
359	3.08582315685912e-08	0.270535548757894	0.367	0.082	0.00056377989075816	5	Htra3
360	4.8999390585964e-07	0.268880759837383	0.5	0.171	0.00895218866005562	5	Fndc5
361	9.80009401781363e-09	0.268786350811313	0.467	0.125	0.000179047717705455	5	Fads3
362	5.53403225213512e-10	0.267945830029414	0.667	0.223	1.01106769246509e-05	5	Cpq
363	2.72352896633334e-06	0.266419417704947	0.5	0.179	0.0497588742149102	5	Nrip2
364	1.95647317600098e-06	0.261518149409838	0.567	0.251	0.0357447649255379	5	Rab6b
365	4.44813913380525e-07	0.260283063643692	0.433	0.129	0.00812675019746219	5	Hmox1
366	1.56070120128182e-06	0.260259937265694	0.667	0.357	0.0285140109474188	5	Sidt2
367	1.5692456602759e-06	0.259647112317674	1	0.99	0.0286701182132408	5	Ost4
368	6.17666080371513e-24	0.25952242945583	0.467	0.037	1.12847592883875e-19	5	Pdgfb
369	7.31202690099109e-07	0.25914199236133	0.5	0.171	0.0133590731481107	5	Cyp1b1
370	3.97871702245213e-09	0.252786365785434	0.333	0.057	7.26911600002005e-05	5	Hs3st3a1
371	4.57880700293153e-09	0.252028390983915	0.4	0.082	8.36548039435591e-05	5	Syt17
372	1.88165658493481e-06	0.251837282424661	0.767	0.425	0.034377865806759	5	Jup
373	1.30516897541362e-06	0.250224543046754	0.467	0.152	0.0238454371808068	5	Tmem178
374	3.86828909456776e-31	0.250127043330981	0.333	0.007	7.06736417577529e-27	5	Alb
375	1.50312275847344e-18	0.248539346682528	0.333	0.023	2.74620527973097e-14	5	Smco3
376	1.46050636656028e-18	0.246568305024049	0.267	0.012	2.66834513170563e-14	5	Lcp2
377	1.36057807569778e-06	0.243716415687192	0.633	0.307	0.0248577614429985	5	Gm26782
378	1.34021408063364e-33	0.243461657047565	0.333	0.005	2.44857112531766e-29	5	Rarres1
379	8.82552849501851e-08	0.241398053960495	0.667	0.277	0.00161242405603988	5	Syde1
380	5.23359828866964e-24	0.23838257842418	0.333	0.014	9.56178407339943e-20	5	Col4a3
381	9.38539771650004e-07	0.235039001474904	0.6	0.275	0.0171471216280456	5	Aff1
382	1.37065623636177e-17	0.234204475469541	0.533	0.07	2.50418894383295e-13	5	Tspan8
383	3.70823639316982e-08	0.232697324230362	0.4	0.094	0.000677494789032126	5	Nrp2
384	2.32679837135728e-08	0.231387176299424	0.633	0.24	0.000425106062446975	5	Tmem38a
385	1.07115190778022e-07	0.229878595092837	0.533	0.192	0.00195699453551447	5	Gramd1b
386	6.15922108268415e-14	0.228332815778625	0.467	0.075	1.12528969180639e-09	5	Dusp15
387	7.57295848256755e-09	0.226265753168333	0.467	0.122	0.000138357951476509	5	Gm29107
388	7.28349672915195e-10	0.226088020474035	0.233	0.024	1.33069485241606e-05	5	2810433D01Rik
389	2.05377084979944e-07	0.224009980622895	0.633	0.251	0.00375223934258358	5	Tmbim1
390	1.64281757901064e-06	0.221407989450959	0.167	0.021	0.0300142771685244	5	Ctgf
391	2.6262669681133e-08	0.221130062860552	0.3	0.054	0.0004798189750743	5	1810041L15Rik
392	1.55061337465389e-31	0.220976411656662	0.267	0.002	2.83297063549267e-27	5	Tdrd5
393	5.47104235726393e-29	0.218655535934926	0.5	0.031	9.9955943867212e-25	5	RP23-216D14.4
394	1.78732792638273e-08	0.218432126957519	0.4	0.092	0.000326544812150125	5	Foxl1
395	2.55363187442541e-10	0.217840481916081	0.4	0.071	4.66548543457523e-06	5	Rorc
396	3.91207202055417e-08	0.217466259586383	0.467	0.138	0.000714735558155247	5	Inf2
397	1.60558160067544e-06	0.215966436329144	0.6	0.28	0.0293339758443403	5	Skap2
398	3.67860930632254e-12	0.213055330619153	0.367	0.051	6.72081920265129e-08	5	Sema3g
399	7.40015412972743e-08	0.208614509055164	0.633	0.24	0.0013520081595012	5	Dnase2a
400	5.85067968001837e-24	0.208266256792538	0.333	0.014	1.06891917753936e-19	5	Gm44201
401	1.60427258398582e-14	0.205730980536717	0.267	0.019	2.9310060109421e-10	5	Fn3k
402	1.26659240395358e-09	0.204579405138076	0.367	0.066	2.31406432202319e-05	5	Plscr2
403	1.71528842178119e-13	0.203450780064296	0.5	0.091	3.13383194659423e-09	5	Exoc3l4
404	1.72633054275271e-11	0.202883788814686	0.5	0.103	3.1540059016092e-07	5	Ttc22
405	1.88166524141832e-23	0.201643357835464	0.267	0.007	3.43780239607126e-19	5	Pip5kl1
406	9.19792876865364e-08	0.201042800739292	0.333	0.07	0.00168046158603302	5	Apela
407	1.6189411704902e-06	0.199982315049423	0.467	0.16	0.0295780551848559	5	Tnfaip2
408	1.57022966651601e-10	0.199943868130823	0.233	0.023	2.86880960072476e-06	5	Tcerg1l
409	5.62753319825146e-07	0.183218429046832	0.533	0.185	0.0102815031532054	5	Plekhh3
410	1.03371552319542e-09	0.182993067265552	0.567	0.16	1.88859826087803e-05	5	Shroom4
411	1.73753420067272e-07	0.181679735323785	0.3	0.059	0.00317447498462906	5	Lrrc4
412	1.50189902272811e-08	0.181559139855169	0.3	0.051	0.000274396951452425	5	Ggt5
413	4.51816473780528e-08	0.180817979554436	0.467	0.134	0.000825468697597025	5	Cpeb4
414	4.88721261635243e-25	0.180298590705273	0.3	0.009	8.92893745007589e-21	5	Gpr182
415	4.73241468484349e-08	0.180270747263609	0.433	0.111	0.000864612162920906	5	Itgb8
416	5.83209040013619e-07	0.179138496955507	0.467	0.155	0.0106552291610488	5	Syt9
417	3.30346686921877e-07	0.174446987083959	0.233	0.037	0.0060354339700627	5	Slc7a9
418	6.94686721098767e-10	0.174031432667128	0.4	0.078	1.26919263944745e-05	5	Ptprt
419	1.3942197059787e-08	0.172336807046803	0.3	0.051	0.000254723940282309	5	Cbfa2t3
420	1.73244659680518e-08	0.166623540751537	0.433	0.105	0.000316517993236306	5	2310030G06Rik
421	1.00518351782677e-08	0.166144063791294	0.333	0.059	0.000183647028706951	5	Tchh
422	2.21764578571326e-09	0.163052275660217	0.467	0.106	4.05163885049813e-05	5	Scrn1
423	2.2056397796717e-09	0.162286892608585	0.233	0.026	4.0297038774602e-05	5	Serpinb6b
424	1.98158033267111e-13	0.160765834297271	0.3	0.028	3.62034726779011e-09	5	Pvrl4
425	3.03256175242464e-08	0.160145296756935	0.267	0.042	0.000554049032167981	5	Tdrp
426	2.35701534405596e-10	0.156435092076527	0.233	0.023	4.30626703359024e-06	5	Iyd
427	2.00611575287699e-06	0.155885580429186	0.267	0.054	0.0366517348050626	5	Cd59b
428	4.972537486603e-15	0.154013964566682	0.367	0.038	9.08482598802369e-11	5	Synm
429	6.88591431940957e-10	0.152875450750391	0.467	0.101	1.25805654615613e-05	5	Parp4
430	1.08190949705941e-11	0.152843294676216	0.233	0.019	1.97664865112754e-07	5	Htra1
431	1.08354923050863e-09	0.152208367930137	0.3	0.044	1.97964444413926e-05	5	Chrnb1
432	8.06307569912826e-08	0.143293630502484	0.5	0.15	0.00147312393023073	5	Tyro3
433	5.73972060977758e-07	0.142460847699259	0.3	0.061	0.0104864695540636	5	Rapgef3
434	1.63780754402533e-10	0.133137616681672	0.2	0.016	2.99227438293429e-06	5	Hspb2
435	6.80074633848403e-18	0.132908723739877	0.233	0.009	1.24249635604103e-13	5	Snx31
436	1.68213369951942e-21	0.130845913670612	0.267	0.009	3.07325826902198e-17	5	Rec114
437	2.43612147573217e-12	0.130805487977564	0.233	0.017	4.45079393616268e-08	5	Arhgap22
438	1.22005818622551e-13	0.123578236603518	0.267	0.021	2.229046306234e-09	5	Tmem204
439	6.94738307175161e-09	0.122004026587994	0.233	0.028	0.000126928688720902	5	Ramp1
440	1.00309653409294e-06	0.120639267868055	0.433	0.122	0.018326573677878	5	Cds1
441	1.87431907233917e-06	0.120612114031705	0.4	0.113	0.0342438094516367	5	Stat6
442	7.08829734694216e-11	0.119848804980919	0.333	0.047	1.29503192528633e-06	5	Gabra4
443	1.36095317486203e-10	0.1196699651555	0.267	0.03	2.48646145047292e-06	5	Hp
444	2.86223440651859e-09	0.117846375956695	0.2	0.019	5.22930226070946e-05	5	Chil1
445	3.78897046351436e-28	0.117570174628595	0.267	0.003	6.92244903684073e-24	5	Insrr
446	4.86231282420246e-11	0.115220807680503	0.233	0.021	8.88344552981789e-07	5	Rasgef1a
447	1.04377752989077e-19	0.1114163336533	0.233	0.007	1.90698154711044e-15	5	Mrgprf
448	1.48373152491848e-08	0.10922171557366	0.167	0.014	0.000271077749602606	5	Fgb
449	2.16730604752188e-06	0.106025524093356	0.3	0.064	0.0395966814882247	5	Olfml2a
450	1.99242802779333e-09	0.105079684289564	0.233	0.026	3.64016600677841e-05	5	Halr1
451	2.31541294553494e-07	0.104153585804251	0.3	0.057	0.00423025945149233	5	Prr15
452	1.63162085073291e-16	0.102298977531445	0.233	0.01	2.98097129428903e-12	5	Gm29595
453	3.88449960154212e-08	0.100324305458686	0.3	0.052	0.000709698077201746	5	Zfp185
