# Supplementary material for: Nephron progenitor commitment is a stochastic process influenced by cell migration
Source: eLife. 2019 Jan 24;8:e41156. doi: 10.7554/eLife.41156 (PMC6363379; doi:10.7554/eLife.41156)
Supplement: Supplementary file 2. — scRNA-seq data is available via GEO accession GSE118486 (token kfwtoegufxejzkz). [file elife-41156-supp2.zip › cluster_0.csv]

	p_val	avg_logFC	pct.1	pct.2	p_val_adj	cluster	gene
1	3.41303701931328e-47	1.15036286575347	0.948	0.578	6.23561863428536e-43	0	Cited1
2	5.62042213008921e-50	0.837647990586937	0.995	0.706	1.0268511231673e-45	0	Tpm2
3	6.54936040963833e-51	0.833786186749433	0.958	0.6	1.19656814684092e-46	0	Crym
4	1.70855272025315e-47	0.776262163537899	1	0.888	3.12152581990251e-43	0	Gas1
5	4.51631545917391e-34	0.589745449154513	1	0.903	8.25130834391074e-30	0	Fxyd6
6	3.08551694498109e-28	0.583807371257483	1	0.951	5.63723945848045e-24	0	Mest
7	4.92455566755594e-40	0.549669042630917	1	0.883	8.99716320462471e-36	0	Fam213a
8	1.04963197289361e-31	0.535410619856081	0.99	0.735	1.91767761447663e-27	0	Robo2
9	2.23410092650065e-33	0.531944610716356	0.948	0.612	4.08170239271669e-29	0	Six2
10	3.56794230120376e-13	0.528955106631896	0.677	0.454	6.51863058429927e-09	0	Rspo3
11	1.12864049837941e-31	0.516879692250981	1	0.784	2.06202619053919e-27	0	Ttc28
12	1.48840056712066e-34	0.513211955344027	0.922	0.587	2.71930783612944e-30	0	Eya1
13	5.32818848774613e-34	0.490292096238644	0.938	0.816	9.73460036711217e-30	0	Bcl2
14	4.34316700351073e-29	0.471587512402046	0.948	0.716	7.9349661154141e-25	0	Spock2
15	1.51235849689098e-20	0.464861870866719	1	0.801	2.76307897381982e-16	0	Meis2
16	1.58678268068004e-24	0.463880972014572	0.932	0.699	2.89905195760243e-20	0	Mfap4
17	1.65646460866728e-16	0.444045534033155	0.948	0.852	3.02636084003511e-12	0	Nnat
18	1.11168557272606e-22	0.439600771394638	0.979	0.748	2.03104954137051e-18	0	Uncx
19	2.05530244908101e-26	0.436135614076729	0.953	0.733	3.75503757447101e-22	0	Rspo1
20	1.07100416590844e-26	0.428977440474705	0.719	0.364	1.95672461111472e-22	0	Meox1
21	8.20470337281775e-19	0.423185907584884	0.948	0.879	1.4989993062138e-14	0	Phgdh
22	8.47819901529946e-22	0.420956304889215	0.797	0.536	1.54896696009521e-17	0	Osr1
23	4.25620479528072e-20	0.417136790946393	0.891	0.769	7.77608616097788e-16	0	Ramp2
24	9.09108137925016e-22	0.398527950247123	0.854	0.67	1.660940567989e-17	0	Espn
25	8.7408104462106e-23	0.390484401815159	0.932	0.602	1.59694606852268e-18	0	Cped1
26	8.77564748544071e-20	0.390333543139643	0.948	0.723	1.60331079559002e-15	0	Tril
27	1.35260728679683e-12	0.386207431049525	0.943	0.891	2.47121351297781e-08	0	Cenpw
28	3.64065413212317e-19	0.380925393295674	0.901	0.735	6.65147509938903e-15	0	Capn6
29	4.67043354939169e-26	0.370802155960699	0.755	0.451	8.53288209473862e-22	0	Meox2
30	3.89826092320406e-16	0.369490947414174	0.719	0.478	7.12212270669381e-12	0	Des
31	8.83618248305069e-20	0.368302088971885	0.875	0.677	1.61437053965336e-15	0	Hmcn1
32	2.78557471899463e-14	0.358211316915097	0.792	0.561	5.08924501160319e-10	0	Tgfbi
33	7.88502898416616e-20	0.335180893105504	1	0.988	1.44059479540716e-15	0	Tsc22d1
34	8.29946780938056e-17	0.334915004726955	0.99	0.813	1.51631276877383e-12	0	Vcan
35	9.94961920222319e-31	0.325203802164796	1	1	1.81779542824618e-26	0	Npm1
36	6.87726635897925e-14	0.325152420559428	0.99	0.9	1.25647656378551e-09	0	Fabp5
37	1.811185002278e-17	0.311852536733521	0.823	0.595	3.3090349991619e-13	0	Shisa2
38	1.83966023367155e-10	0.3108316047656	0.693	0.558	3.36105924691792e-06	0	Crabp2
39	3.88445396690615e-14	0.30555860377334	0.969	0.881	7.09689739753754e-10	0	Zbtb20
40	9.62439584705819e-16	0.300000837160799	0.849	0.701	1.75837712125753e-11	0	Igfbp2
41	1.08577298942895e-09	0.299833031342759	0.776	0.706	1.98370725168669e-05	0	Gsta4
42	5.91124741139523e-11	0.294156044881056	1	0.973	1.07998490206191e-06	0	Stmn1
43	1.96916960754171e-13	0.288351313724518	0.552	0.335	3.59767287297871e-09	0	Traf1
44	8.74837080915816e-08	0.283163871205941	0.958	0.949	0.0015983273468332	0	Prmt1
45	2.20914136359681e-14	0.282536559697535	0.995	0.978	4.03610127129138e-10	0	Grb10
46	6.49608188879264e-30	0.279956590722915	1	1	1.18683416108242e-25	0	H3f3a
47	2.6234668099158e-08	0.272204207700445	0.865	0.825	0.000479307386171617	0	Gpc6
48	1.57945534123837e-14	0.271869624178459	0.974	0.978	2.8856649084425e-10	0	Cct5
49	4.5028442685146e-13	0.270115941416069	0.969	0.981	8.22669647857617e-09	0	Npm3
50	9.45764895399876e-12	0.269749358368482	0.984	0.876	1.72791246389557e-07	0	Tshz2
51	1.88184948665322e-10	0.267910802828781	1	1	3.43813901211543e-06	0	Eef2
52	2.27998735487913e-08	0.267776122586902	0.99	0.981	0.000416553689736417	0	Eno1
53	2.58445281624069e-06	0.267107904623331	0.542	0.473	0.0472179529527174	0	Ckb
54	7.54721764426434e-12	0.261406985758439	1	1	1.3788766636071e-07	0	Ubb
55	4.50220043270737e-21	0.260400551966195	1	1	8.22552019055637e-17	0	Slc25a4
56	1.24759846326503e-08	0.255466780437977	0.833	0.762	0.00022793623923852	0	Phlda1
57	1.97397556712184e-11	0.253890841514364	1	0.998	3.6064533611316e-07	0	Tubb5
58	4.05504995398687e-11	0.25302279614043	0.943	0.92	7.40857626593401e-07	0	Foxp1
59	1.93157550429509e-10	0.251191953378349	0.833	0.631	3.52898844634713e-06	0	Clmp
60	2.49657600321561e-13	0.251117165022864	1	0.998	4.56124435787491e-09	0	Mif
61	3.20164006733912e-12	0.250487573109894	1	0.983	5.84939640302857e-08	0	Snhg6
62	7.81422949578856e-23	0.249307736682259	1	1	1.42765972888057e-18	0	Hsp90ab1
63	8.32793026683621e-18	0.248525009949526	1	1	1.52151285975098e-13	0	Prdx2
64	8.25245428335491e-13	0.248415966110654	0.693	0.561	1.50772339756894e-08	0	Oxnad1
65	6.58303575113063e-10	0.244628043289022	0.938	0.864	1.20272063173157e-05	0	Hoxa10
66	2.05641814087631e-07	0.244626803294136	0.958	0.898	0.00375707594338103	0	Peg3
67	7.00544862565019e-11	0.244506975430736	0.979	0.925	1.27989546390629e-06	0	Pcbp4
68	1.4473759584817e-08	0.241788404548269	0.99	0.968	0.000264435587614607	0	Dut
69	7.74963767173836e-07	0.239034490000285	0.99	1	0.014158588026266	0	Hspa8
70	7.89384417294406e-11	0.238986164696324	0.891	0.864	1.44220533039688e-06	0	Bbx
71	2.21479163103967e-06	0.237897025978629	0.995	0.981	0.0404642430990948	0	Zfos1
72	5.45985158575111e-10	0.237097610683125	0.953	0.951	9.97514884716728e-06	0	Impdh2
73	6.95163074872208e-10	0.237080238975036	0.661	0.49	1.27006293779152e-05	0	Itga8
74	1.87241741312813e-08	0.236275428229349	0.948	0.927	0.000342090661378509	0	Cct8
75	8.6477310017223e-16	0.23485093116117	0.99	0.988	1.57994045401466e-11	0	Psma5
76	3.57644737123819e-09	0.231026975790516	0.688	0.607	6.53416934725217e-05	0	Cldn9
77	6.51260684034678e-11	0.230432569993779	0.672	0.527	1.18985326973136e-06	0	Rem1
78	2.60868721656643e-24	0.228856896471334	1	1	4.76607154466686e-20	0	Rps26
79	1.95348850369193e-08	0.227800229538505	1	0.985	0.000356902349624516	0	Cct4
80	9.11350138694816e-12	0.227392502215432	1	0.995	1.66503670339543e-07	0	Psma7
81	1.26528073075843e-09	0.226888983574451	0.99	0.993	2.31166789509566e-05	0	Cct2
82	2.92377479674541e-12	0.226478717766559	0.995	0.998	5.34173655365387e-08	0	Fkbp1a
83	8.30854362399888e-10	0.225694249648104	0.911	0.903	1.51797092010459e-05	0	Rsl1d1
84	4.51489775580124e-17	0.222748256550306	1	1	8.24871819984887e-13	0	Eef1a1
85	2.36710729357889e-22	0.222080491572119	1	1	4.32470502536862e-18	0	Hnrnpa1
86	2.26430614821015e-09	0.220561975783549	0.99	0.983	4.13688733277994e-05	0	Hspd1
87	6.18544561980054e-13	0.220024536683514	0.823	0.728	1.13008091473756e-08	0	Hes6
88	4.37604528327274e-09	0.219774692538921	0.995	0.915	7.9950347325393e-05	0	Rbp1
89	1.4475467785483e-11	0.217468090995562	0.964	0.978	2.64466796440775e-07	0	Fbl
90	3.20684583888427e-13	0.214864649292462	0.661	0.459	5.85890734764156e-09	0	Gm14964
91	2.47696832681712e-10	0.214708812177822	0.984	0.973	4.52542113309488e-06	0	C1qbp
92	1.17383927840356e-20	0.214581042070035	1	1	2.1446043616433e-16	0	Rpl3
93	6.9869478543153e-08	0.211794499725146	0.964	0.988	0.0012765153729834	0	Aldoa
94	8.64025565705995e-10	0.210881156924205	0.812	0.595	1.57857470854485e-05	0	Kif26b
95	1.20348647605678e-11	0.210027624680303	0.99	0.995	2.19876979175574e-07	0	Ptov1
96	5.59890905037664e-07	0.208905933467467	0.583	0.468	0.0102292068350381	0	Slc1a3
97	1.63497114179004e-10	0.207598979259114	1	0.998	2.98709227605041e-06	0	Cnbp
98	3.67982184008002e-11	0.207213563376255	0.76	0.624	6.7230345018262e-07	0	Fam189b
99	2.43647850405282e-11	0.206808590237295	1	0.988	4.4514462269045e-07	0	Cd24a
100	2.77961224465105e-10	0.20658035443005	0.995	0.995	5.07835157097746e-06	0	Tcp1
101	2.08368583005361e-09	0.206286311360736	0.693	0.529	3.80689401150795e-05	0	Scx
102	3.3764025348978e-08	0.203059499690244	0.964	0.862	0.000616868743125828	0	Hoxc10
103	1.11316441680314e-09	0.202653230157532	1	0.985	2.03375138949933e-05	0	Srrm2
104	3.96241934326104e-08	0.200168678969588	0.927	0.925	0.000723934014013791	0	Lyar
105	5.81365333579934e-11	0.198744413922249	0.99	0.99	1.06215446445054e-06	0	Bnip3l
106	1.75875233276017e-07	0.198269807570991	0.719	0.665	0.00321324051195283	0	Agl
107	1.14417300688357e-07	0.197956300560669	0.938	0.888	0.00209040408357628	0	Hist3h2ba
108	5.25173328483635e-07	0.197294462250686	0.969	0.951	0.00959491671139601	0	Sox4
109	1.76117603767176e-07	0.197285761264505	0.927	0.93	0.0032176686208263	0	Eif3g
110	7.99066838756106e-12	0.197181981825867	0.797	0.6	1.45989511440741e-07	0	Etv4
111	1.15394935280894e-09	0.196445577799861	1	1	2.10826546758193e-05	0	Eif3e
112	4.01753194519921e-11	0.196387464359369	0.833	0.779	7.34003086387896e-07	0	Serpinb6a
113	6.98625136673476e-08	0.196358126272102	0.682	0.65	0.00127638812470244	0	Cntrl
114	4.65611770214009e-07	0.196246401543352	0.99	0.99	0.00850672704180994	0	Pgam1
115	9.56357552802957e-09	0.195325722224225	0.984	0.971	0.0001747265248971	0	U2af1
116	2.33861824986639e-11	0.193434017672553	0.995	0.995	4.2726555425059e-07	0	Eef1d
117	6.50228649375379e-09	0.192659156120591	0.635	0.481	0.000118796774240882	0	Sobp
118	1.7024530192932e-08	0.191349243523053	1	0.939	0.000311038166624867	0	Sparc
119	8.99327643506803e-10	0.190899280415627	1	1	1.64307160468693e-05	0	Eif4a1
120	9.64705929236109e-07	0.190808785467614	0.901	0.91	0.0176251773271437	0	Apex1
121	7.34567494288548e-09	0.189488063616598	0.979	0.988	0.000134205481206518	0	Fkbp3
122	2.21845007472058e-06	0.189068773059193	0.714	0.638	0.040531082865145	0	Slc12a2
123	3.49002640136819e-08	0.18746202141227	0.911	0.922	0.000637627823529968	0	Echs1
124	2.17853720937698e-07	0.186842155160504	0.641	0.595	0.00398018748153174	0	Zfp385a
125	2.21633963567881e-12	0.185133292497834	1	1	4.04925251438519e-08	0	Mrfap1
126	2.58202803546771e-09	0.184807650979626	0.969	0.966	4.7173652207995e-05	0	Psmb7
127	3.10243726042543e-10	0.184031145404507	1	0.998	5.66815287479726e-06	0	Gapdh
128	7.07126884472144e-07	0.182804345846509	0.901	0.898	0.0129192081793061	0	Ola1
129	4.44875445300771e-08	0.182157958513152	0.854	0.767	0.000812787438564509	0	Phlda3
130	3.28119550870139e-08	0.181419459672441	0.875	0.888	0.000599474419439743	0	Polr2g
131	1.75469667815904e-08	0.180489227865091	1	0.995	0.000320583083099657	0	Snrpd1
132	2.37664674483145e-08	0.179912143994366	0.958	0.949	0.000434213360280707	0	Ctnnbip1
133	2.10978852936319e-09	0.178471103626326	1	0.998	3.85458364314655e-05	0	Ncl
134	5.95735680515117e-07	0.177498736841755	0.635	0.553	0.0108840908830112	0	Serpinf1
135	1.52509587626477e-07	0.176613609958243	0.677	0.624	0.00278635016593574	0	Sept6
136	9.49177837660423e-08	0.176586483513198	0.969	0.978	0.00173414790940559	0	Psmb4
137	4.94982638982517e-08	0.176162673718487	0.536	0.383	0.000904333281421059	0	Btbd11
138	3.89905639160872e-07	0.175953387422792	0.984	0.966	0.00712357602746913	0	Paics
139	1.95079618171419e-07	0.175908612710392	0.943	0.959	0.00356410462399183	0	Zfp422
140	1.4602482134918e-06	0.172173777868233	0.479	0.357	0.0266787348604952	0	Calcrl
141	5.63147034483569e-11	0.171433550468669	0.995	1	1.02886963200148e-06	0	Pabpc1
142	1.56408220435818e-06	0.171162348499968	0.99	0.985	0.028575781873624	0	Prdx6
143	2.65356609593676e-06	0.169596334665486	0.984	0.988	0.0484806525727646	0	Gltscr2
144	1.79185251235756e-10	0.168201086421986	1	1	3.27371454007726e-06	0	Atp5c1
145	3.96745006289618e-09	0.167461397805767	0.979	0.966	7.24853126491132e-05	0	Cdc37
146	4.97975250236636e-17	0.167228208554555	1	1	9.09800782182334e-13	0	Btf3
147	1.96179465714043e-12	0.165637208916298	1	1	3.58419883859556e-08	0	Eef1g
148	2.90395414749748e-07	0.164404332698541	0.948	0.959	0.0053055242274779	0	Psma1
149	4.14874577432392e-08	0.16428429185898	0.969	0.983	0.000757975852968979	0	Psma6
150	8.88414925169524e-08	0.163987711551488	0.979	0.985	0.00162313406828472	0	Ssb
151	4.83259871324927e-07	0.163336772759922	0.974	0.956	0.00882915784910642	0	Snrpc
152	2.16855105363573e-10	0.163195793774143	1	1	3.96194277499248e-06	0	Ppia
153	5.71354208950474e-07	0.16312989431487	1	0.998	0.0104386413975252	0	Srsf3
154	2.87567493439434e-07	0.163112359631092	0.974	0.968	0.00525385810513846	0	Lsm8
155	1.46597504720706e-06	0.163039565653548	0.672	0.607	0.0267833641124729	0	Hoxa11
156	1.72986381630881e-06	0.162741180793784	0.578	0.485	0.031604611923962	0	Tpbg
157	6.94049877800761e-07	0.162683693802658	0.458	0.32	0.0126802912674199	0	2610028E06Rik
158	6.62223652308727e-07	0.162398354787287	0.776	0.733	0.0120988261276804	0	Nmral1
159	2.38043651900889e-06	0.161960353058282	0.453	0.33	0.0434905752022923	0	Has2
160	1.71677563166297e-06	0.161706306478683	0.938	0.951	0.0313654907904824	0	Supt4a
161	1.3995007069074e-06	0.159058094714659	0.932	0.949	0.0255688779151981	0	Tsen34
162	1.7347070359354e-08	0.158990469543408	0.859	0.816	0.000316930975465397	0	1110059E24Rik
163	5.28773991171082e-07	0.158557860040355	0.969	0.959	0.00966070081869567	0	Ddx39b
164	1.19282554487548e-07	0.158323542792902	1	1	0.0021792922704875	0	Hnrnpc
165	3.9200762289227e-08	0.15806469362351	0.984	0.976	0.000716197927024178	0	Btf3l4
166	1.51661734299944e-07	0.157904992926191	0.651	0.583	0.00277085988565998	0	Ubtd1
167	1.18622099514586e-08	0.157220841509348	1	0.998	0.000216722575813149	0	Clta
168	2.04483300220969e-16	0.157166794702616	1	1	3.7359098950371e-12	0	Rpl5
169	2.9109517150965e-09	0.155692230051286	1	1	5.31830878348131e-05	0	Rbm3
170	1.08035313270331e-10	0.154857954591625	0.49	0.262	1.97380517344894e-06	0	Phf19
171	2.12379531631688e-06	0.153661595913865	0.99	0.995	0.0388017404291095	0	Nhp2l1
172	2.55827072273159e-07	0.152169153452164	0.99	0.993	0.00467396061043062	0	Ndufc2
173	1.556085478292e-06	0.148597070205929	0.964	0.983	0.0284296816883948	0	Psma2
174	6.37333095898715e-08	0.148058731977489	0.344	0.184	0.00116440756620695	0	E030013I19Rik
175	8.20160690301883e-07	0.146068110937049	0.839	0.84	0.0149843358118154	0	Phax
176	4.77906377932368e-07	0.142495190519305	0.984	0.978	0.00873134952482436	0	Glrx3
177	8.13690587930297e-07	0.139216993438629	1	1	0.0148661270414865	0	Ptma
178	1.87305306010416e-12	0.137998716995123	0.755	0.532	3.4220679408103e-08	0	Hs3st6
179	1.82934463058653e-06	0.137325728643358	0.974	0.961	0.0334221264008158	0	Rps26-ps1
180	1.50348816000692e-17	0.135641099864944	1	1	2.74687286833264e-13	0	Rps9
181	1.57590143849717e-06	0.131819636623464	0.99	0.995	0.0287917192813433	0	Snrpb
182	1.04137756343925e-15	0.130394476028193	1	1	1.90259680840351e-11	0	Rpl4
183	6.7087515221339e-07	0.130375116251867	1	0.998	0.0122568890309386	0	Akr1a1
184	6.12807920635828e-07	0.1287683107964	1	1	0.0111960007100166	0	Nap1l1
185	2.71939449283942e-06	0.127719302966422	0.995	0.988	0.0496833373841763	0	Ndufab1
186	1.25893317435738e-11	0.127483924807767	1	1	2.30007090955093e-07	0	Rpl7a
187	2.27161591494923e-07	0.12698814023843	0.365	0.211	0.00415024227661224	0	Fgf1
188	1.11618424999686e-06	0.125967415642182	1	0.988	0.0203926862474427	0	Cbx1
189	4.22982895643637e-16	0.123757607631367	1	1	7.72789750340925e-12	0	Rps3
190	2.36945839334538e-13	0.116242724106093	1	1	4.32900048464201e-09	0	Rplp0
191	3.73630845976753e-16	0.113358318649359	1	1	6.82623555599528e-12	0	Rpl6
192	4.0658781439418e-15	0.110025936067734	1	1	7.42835936898166e-11	0	Rps4x
193	4.3724766972878e-07	0.1061357166712	1	1	0.00798851492594482	0	Psmb1
194	1.38218644716466e-11	0.100262074491367	1	1	2.52525463896983e-07	0	Rpl10a
