# Supplementary material for: Nephron progenitor commitment is a stochastic process influenced by cell migration
Source: eLife. 2019 Jan 24;8:e41156. doi: 10.7554/eLife.41156 (PMC6363379; doi:10.7554/eLife.41156)
Supplement: Supplementary file 2. — scRNA-seq data is available via GEO accession GSE118486 (token kfwtoegufxejzkz). [file elife-41156-supp2.zip › cluster_1.csv]

	p_val	avg_logFC	pct.1	pct.2	p_val_adj	cluster	gene
1	9.01492130413397e-37	1.05569259254438	0.905	0.443	1.64702612226528e-32	1	Col1a2
2	1.86074863681277e-43	1.01032585129653	0.932	0.423	3.39958775945693e-39	1	Meg3
3	1.24977089183272e-43	1.00537211864685	0.926	0.377	2.28333141937838e-39	1	Col1a1
4	1.38251380897486e-27	0.880377819056383	1	0.998	2.52585272899707e-23	1	Tmsb4x
5	9.55540642846129e-45	0.873408473025328	0.939	0.406	1.74577275447988e-40	1	Col3a1
6	6.02117747936135e-42	0.867081014291243	1	0.851	1.10006912547932e-37	1	Lgals1
7	9.86912132184548e-47	0.763047135870653	0.993	0.943	1.80308846550117e-42	1	Pbx1
8	9.60331831133839e-26	0.646071382192597	0.892	0.526	1.75452625548152e-21	1	Zeb2
9	5.64148703067746e-58	0.574601576230688	0.831	0.156	1.03069968050477e-53	1	Pdgfra
10	2.90185825405034e-54	0.556606024527878	0.912	0.224	5.30169503014997e-50	1	Nfia
11	8.19136856428644e-38	0.551871822790347	0.973	0.509	1.49656303669513e-33	1	Fn1
12	8.84775414952181e-31	0.545114445151399	0.986	0.717	1.61648468311764e-26	1	Alcam
13	7.52136731773276e-17	0.538336284369914	0.946	0.724	1.37415380894978e-12	1	Igfbp5
14	9.16983980471849e-36	0.52877888199716	1	0.947	1.67532973232207e-31	1	Nr2f2
15	2.95225856337847e-31	0.523251617466552	0.736	0.246	5.39377639529246e-27	1	Penk
16	7.99048052526794e-53	0.497170277381617	0.811	0.162	1.45986079196645e-48	1	Cfh
17	1.12925228074714e-29	0.49325695198313	1	0.708	2.06314391692503e-25	1	Cald1
18	1.45117983808932e-29	0.486418090916676	1	0.95	2.65130556418919e-25	1	Marcks
19	1.39436699906078e-21	0.476810956356425	0.595	0.206	2.54750850728405e-17	1	Dcn
20	1.09270074720478e-35	0.474830917479793	0.709	0.191	1.99636426514314e-31	1	Gucy1a3
21	3.71148832257461e-44	0.473050797068682	0.757	0.16	6.78088916534382e-40	1	Ebf1
22	8.55355441808511e-21	0.470519282799045	0.98	0.814	1.56273439218415e-16	1	Gpc3
23	6.3807481933762e-24	0.468869989962007	1	0.82	1.16576269492983e-19	1	Meis2
24	1.4129262650452e-29	0.462168075979385	0.851	0.393	2.58141628623759e-25	1	Lbh
25	1.67049113003049e-20	0.427818713017391	1	0.888	3.0519872945657e-16	1	Ccnd2
26	1.24086644966172e-29	0.426009910416593	0.892	0.432	2.26706300353196e-25	1	Akap12
27	6.69066456480839e-26	0.419712636057819	0.966	0.572	1.22238441599049e-21	1	Nr2f1
28	1.17023917150377e-27	0.41844092639182	0.872	0.425	2.1380269663374e-23	1	Cnn2
29	1.42689657612563e-34	0.411654957396328	0.818	0.292	2.60694004458152e-30	1	Snai2
30	5.90967887457375e-30	0.406236304999234	0.966	0.577	1.07969833038462e-25	1	Meis1
31	7.187713804178e-23	0.402500219894447	0.986	0.763	1.31319531202332e-18	1	Vim
32	1.68063490405521e-23	0.399819787733668	0.831	0.346	3.07051996970887e-19	1	Foxd1
33	4.01747716390937e-27	0.398105297165446	0.892	0.382	7.33993077846242e-23	1	Nfib
34	3.7170391812958e-24	0.396827669247976	0.865	0.441	6.79103058422742e-20	1	Lhfp
35	4.17351938917026e-26	0.39062559417718	0.98	0.75	7.62501992401406e-22	1	Flna
36	1.68526122643224e-35	0.378089442542318	0.784	0.239	3.0789722606917e-31	1	Bgn
37	3.49392875358619e-21	0.371467421457467	0.932	0.577	6.38340783280197e-17	1	Shisa3
38	6.33019795430928e-22	0.355712241318245	0.986	0.651	1.15652716625231e-17	1	Cdh11
39	4.48484323485228e-16	0.355709632540534	0.993	0.893	8.19380859007511e-12	1	Peg3
40	4.7850166525533e-13	0.354581363190739	1	0.956	8.74222542421488e-09	1	Mest
41	1.18604869093426e-24	0.350063341345121	0.818	0.368	2.16691095833689e-20	1	Myl9
42	4.55696420433245e-11	0.348255902433196	0.966	0.803	8.32557360131539e-07	1	S100a10
43	5.01854139019693e-41	0.344478718412284	0.757	0.189	9.16887511988979e-37	1	Hic1
44	8.00177968177582e-22	0.3411031110393	0.993	0.901	1.46192514786044e-17	1	Chd3
45	2.00290676031634e-22	0.338173255129073	0.98	0.708	3.65931065109796e-18	1	Hoxc8
46	2.10232084935363e-20	0.333429071242288	0.784	0.375	3.84094019176909e-16	1	Mylk
47	3.90358373674767e-15	0.33248379640161	0.986	0.846	7.131847487038e-11	1	Basp1
48	2.54473438155797e-16	0.329629920252944	0.973	0.737	4.64922971510641e-12	1	Tril
49	7.1702601314934e-18	0.328784718015274	0.635	0.265	1.31000652602384e-13	1	Dlk1
50	5.48217038950479e-18	0.321543839497948	0.885	0.456	1.00159253016253e-13	1	Plagl1
51	4.59131803167821e-22	0.3209676563038	0.784	0.382	8.38833804387609e-18	1	Flrt2
52	8.410564977683e-25	0.316339739081341	0.926	0.476	1.53661022142268e-20	1	Emp3
53	2.51083525060122e-34	0.31333960472182	0.811	0.27	4.58729600284843e-30	1	Nid1
54	6.70187833553365e-16	0.311430891122489	1	0.967	1.224433171902e-11	1	Kcnq1ot1
55	2.6981345834828e-18	0.310460665141011	0.75	0.401	4.92949188402308e-14	1	Epb41l2
56	5.92812762141027e-24	0.304392313808981	0.466	0.096	1.08306891643166e-19	1	Ogn
57	3.18185773171389e-16	0.303024583608747	0.966	0.667	5.81325407584128e-12	1	Hmcn1
58	3.5711253577054e-31	0.302556489493453	0.608	0.134	6.52444602852776e-27	1	Pdgfrb
59	1.25342466685073e-17	0.301121252262722	0.953	0.776	2.29000686633628e-13	1	Eva1b
60	1.80213184574646e-18	0.295498302887056	0.973	0.741	3.29249488217879e-14	1	Fbn2
61	7.71641321781743e-15	0.294544312913274	1	0.805	1.40978869489524e-10	1	Ttc28
62	1.2966050983021e-34	0.292822632359035	0.75	0.211	2.36889751459794e-30	1	Olfml3
63	4.6086660234205e-48	0.289287339681927	0.777	0.145	8.42003282478924e-44	1	Ldb2
64	8.46232076422008e-20	0.285276772502264	0.966	0.66	1.54606600362301e-15	1	Thra
65	1.66662544433908e-22	0.28514861643948	0.52	0.143	3.0449246868075e-18	1	Col23a1
66	2.68553281160854e-20	0.28477867567754	0.993	0.614	4.9064684468088e-16	1	Cped1
67	1.76671223233398e-14	0.279337795022422	0.993	0.796	3.22778324847418e-10	1	Lsp1
68	8.8360634799099e-13	0.277443446914451	1	0.827	1.61434879777954e-08	1	Vcan
69	5.53165468164366e-12	0.275854509384723	1	0.91	1.0106333103363e-07	1	Igf2
70	8.97080679766523e-18	0.272177429755827	0.939	0.612	1.63896640193344e-13	1	Hoxc6
71	5.40157523168403e-16	0.271303966746982	0.986	0.925	9.86867794828673e-12	1	Nrep
72	4.96416563584673e-20	0.270608948769615	0.804	0.373	9.06953061669197e-16	1	Sfrp1
73	8.62184941428128e-21	0.268008092942433	0.878	0.456	1.57521188798919e-16	1	Selm
74	1.04329057059181e-13	0.265365227288953	0.926	0.66	1.90609187247123e-09	1	Arpc1b
75	2.49488197803985e-14	0.263900610088411	0.959	0.721	4.5581493738788e-10	1	Unc5c
76	5.53323098428505e-11	0.263162993308987	1	0.904	1.01092130082888e-06	1	Pdcd4
77	2.01681723011208e-17	0.260703339316522	0.973	0.724	3.68472507941478e-13	1	Fzd2
78	1.39948820164127e-14	0.259870190704125	0.98	0.785	2.55686494439861e-10	1	Myh10
79	1.29341164656536e-25	0.25749685855967	0.784	0.285	2.36306307827491e-21	1	Fzd1
80	3.92996455218739e-31	0.257464061536365	0.818	0.285	7.18004523684637e-27	1	Emilin1
81	1.71961355495513e-16	0.256968690270284	0.507	0.173	3.14173396490302e-12	1	Cldn11
82	3.18518912038297e-13	0.256539219612137	1	0.882	5.81934052293968e-09	1	Tshz2
83	1.51065198230304e-22	0.25317371172741	0.797	0.34	2.75996117166766e-18	1	Negr1
84	3.44130444890368e-14	0.251719405496443	0.966	0.825	6.28726322814702e-10	1	Mxd4
85	5.07422184039546e-21	0.251432537136106	0.649	0.237	9.27060330240251e-17	1	Fhl2
86	1.67164710954293e-10	0.250879323176864	1	0.904	3.05409926913493e-06	1	R26_STOP
87	1.54028252948757e-15	0.249810956844515	0.919	0.634	2.8140961813738e-11	1	Pkdcc
88	4.10774711203547e-13	0.249630939334566	0.98	0.811	7.5048539736888e-09	1	Hoxd11
89	2.22726986324343e-36	0.246460739377064	0.73	0.175	4.06922204014574e-32	1	Islr
90	4.13936873086138e-17	0.242396366939508	0.845	0.48	7.56262667128374e-13	1	Pik3r1
91	4.51788774336106e-10	0.23909018019767	0.993	0.928	8.25418090712065e-06	1	Ncam1
92	2.46953445435649e-17	0.237517881294626	0.878	0.511	4.51183944810931e-13	1	Nfic
93	1.62424381445827e-11	0.236148726065439	0.973	0.636	2.96749344901525e-07	1	Six2
94	3.96829149101193e-23	0.235928892351843	0.682	0.259	7.25006855407879e-19	1	Fbn1
95	1.53410885273099e-28	0.232621097943828	0.655	0.175	2.80281687393951e-24	1	Pde3a
96	6.44797925522874e-18	0.23248087349766	0.716	0.307	1.17804580993029e-13	1	Rasgrp2
97	8.81612261372048e-14	0.231237098771608	0.986	0.827	1.61070560152673e-09	1	Ppp3ca
98	1.80765756105049e-14	0.230671533408238	0.939	0.616	3.30259036403925e-10	1	Clmp
99	3.17850841109776e-17	0.228445473677694	0.865	0.454	5.80713486707561e-13	1	Zeb1
100	8.208764203865e-21	0.228127663241798	0.784	0.342	1.49974122004614e-16	1	Ifitm3
101	1.61207512181997e-27	0.225746869156406	0.574	0.14	2.94526124756508e-23	1	Col5a2
102	6.721259639988e-14	0.225429409366836	0.905	0.586	1.22797413622581e-09	1	Kif26b
103	9.74619793451746e-27	0.225418043989868	0.527	0.116	1.78063036263634e-22	1	Rgs5
104	1.98760405844141e-23	0.224808572676664	0.831	0.344	3.63135261477246e-19	1	Lix1l
105	4.34123048776591e-24	0.22421077507607	0.682	0.257	7.93142810114832e-20	1	Mmp2
106	7.97424045338829e-29	0.223136174531703	0.574	0.132	1.45689373083404e-24	1	Pid1
107	1.27925205607288e-30	0.222842180493412	0.493	0.081	2.33719350644516e-26	1	Thy1
108	7.91999285248923e-14	0.222679969932502	0.946	0.634	1.44698269414978e-09	1	Ptprd
109	1.83312409189207e-13	0.221175308549219	0.885	0.518	3.34911771588681e-09	1	Dlc1
110	6.65392989023532e-14	0.220407277052482	0.905	0.546	1.21567299094599e-09	1	Tgfbi
111	2.01901224220844e-26	0.220235400642738	0.791	0.305	3.68873536651482e-22	1	Itga9
112	1.14105223001737e-11	0.217457031938936	0.993	0.897	2.08470242424174e-07	1	Mfap2
113	4.24852577021249e-13	0.214926972015001	0.932	0.643	7.76205658217823e-09	1	Nfat5
114	2.07553850938834e-07	0.213909882705528	0.932	0.82	0.0037920088566525	1	Atp2b1
115	5.54119530657258e-34	0.213862734973971	0.635	0.129	1.01237638251081e-29	1	Dact1
116	3.11692158341072e-12	0.212191481162076	1	0.939	5.69461573289139e-08	1	H19
117	1.67013585164117e-13	0.207468424187283	0.959	0.689	3.05133820094841e-09	1	Adgrl1
118	5.26969934969178e-12	0.207095258038341	0.946	0.704	9.62774071188689e-08	1	Rbfox2
119	6.21023070933965e-13	0.20672257773558	0.878	0.561	1.13460915059635e-08	1	Rbms3
120	8.5570939775387e-12	0.206552463479071	0.98	0.934	1.56338106969632e-07	1	Zfp36l1
121	1.88467255597799e-12	0.20554648050445	1	0.98	3.44329675977178e-08	1	Zfos1
122	2.93297184191881e-12	0.205048088507265	1	0.875	5.35853955518566e-08	1	Eid1
123	1.04950619771447e-18	0.204859480713608	0.736	0.331	1.91744782322433e-14	1	S100a6
124	3.80166230637719e-09	0.202269395127258	0.696	0.395	6.94563703375112e-05	1	Mgp
125	9.49959571968617e-20	0.201421406406441	0.784	0.355	1.73557613798666e-15	1	Axl
126	3.80830194523516e-09	0.200043345029211	0.946	0.785	6.95776765394464e-05	1	Eml4
127	4.4391354895001e-24	0.198544961248166	0.459	0.088	8.11030053931668e-20	1	Ntn1
128	1.05031478147824e-33	0.198254308431989	0.595	0.118	1.91892510576075e-29	1	Ddr2
129	2.85419391534475e-11	0.197964996647436	0.973	0.794	5.21461228333486e-07	1	Gpc6
130	3.99482616383022e-12	0.197191900876872	0.764	0.419	7.29854740131782e-08	1	Palld
131	8.75812424303933e-13	0.195909722902787	1	1	1.60010929920329e-08	1	Tmsb10
132	2.36213199580124e-11	0.195504831821804	0.926	0.664	4.31561515632886e-07	1	6330403K07Rik
133	2.14703984860067e-14	0.195391228978314	0.378	0.107	3.92264180339342e-10	1	Postn
134	1.73128337175889e-23	0.194823094023731	0.426	0.079	3.16305472020349e-19	1	Alx1
135	3.67311583937148e-14	0.193231599997846	0.946	0.618	6.7107826385317e-10	1	Sulf2
136	1.54476103320884e-11	0.193135053601293	0.959	0.739	2.82227840767254e-07	1	Amotl1
137	3.83244437372033e-27	0.192948693044197	0.655	0.195	7.00187587078704e-23	1	Col5a1
138	7.9997138462291e-16	0.192883247374397	0.736	0.373	1.46154771970606e-11	1	Anxa6
139	1.47241499867833e-16	0.192752203524178	0.736	0.375	2.69010220258531e-12	1	Lrp1
140	9.12360802219637e-27	0.191487154131369	0.682	0.206	1.66688318565528e-22	1	Pcdh18
141	7.43677778002388e-09	0.19134484781968	0.993	0.923	0.000135869930041036	1	Hnrnpa0
142	6.06561552793076e-10	0.191203586596482	0.993	0.914	1.10818795695295e-05	1	Auts2
143	6.99825673939984e-26	0.189322912236708	0.547	0.129	1.27858150628835e-21	1	Col6a1
144	2.86287202924527e-09	0.188943962199775	0.986	0.726	5.2304671974311e-05	1	Spock2
145	1.24077509509989e-14	0.188101602337132	0.73	0.364	2.2668960987475e-10	1	Pdlim2
146	4.89700729843486e-12	0.187921586229743	0.986	0.851	8.94683233424049e-08	1	Tcf12
147	8.75321153703805e-13	0.187288944634206	0.723	0.393	1.59921174781685e-08	1	Ccdc80
148	3.49408626706512e-19	0.186941310742896	0.574	0.178	6.38369560992797e-15	1	Mef2c
149	1.4964483698583e-07	0.186817789702309	0.885	0.7	0.00273401117173112	1	Adgrl2
150	3.34900296046706e-10	0.186622951087861	0.959	0.809	6.11862840877332e-06	1	Ptprs
151	2.21908621507223e-09	0.185810696905649	0.98	0.895	4.05427051493697e-05	1	Ddx17
152	5.99761690708768e-27	0.183661379840741	0.676	0.202	1.09576460892492e-22	1	Fxyd1
153	1.85998068969229e-09	0.183281511023326	0.939	0.711	3.39818472006781e-05	1	Maged2
154	4.32306885493434e-27	0.182759865703194	0.595	0.149	7.89824679796503e-23	1	Tgfb1i1
155	2.38851860056185e-26	0.182756172838735	0.541	0.118	4.36382348322651e-22	1	Piezo2
156	4.3325828003353e-10	0.182657838860393	0.973	0.794	7.9156287762126e-06	1	Map4k4
157	1.80236757515337e-25	0.18252733712271	0.635	0.173	3.2929255598052e-21	1	Nfix
158	6.34856838767908e-15	0.181585949552111	0.351	0.086	1.15988344442897e-10	1	Lum
159	2.41454945698317e-12	0.181496606699737	0.926	0.629	4.41138185790826e-08	1	Hoxd10
160	4.11129261922704e-11	0.181012343538585	0.885	0.59	7.51133161532779e-07	1	Mmp14
161	1.15227714792562e-08	0.180115253105135	0.905	0.618	0.00021052103492601	1	Snhg18
162	5.98489249866244e-23	0.180045007937976	0.52	0.127	1.09343985950563e-18	1	Col6a2
163	2.93374502998431e-11	0.179779969324271	0.986	0.704	5.35995216978134e-07	1	Mfap4
164	4.64262194150675e-26	0.178166486814026	0.466	0.086	8.48207028713284e-22	1	Gata6
165	4.40695908163206e-18	0.177969864828441	0.541	0.173	8.05151424214177e-14	1	Wnt5a
166	7.91804534940092e-10	0.176792420601467	0.872	0.575	1.44662688533555e-05	1	Csrp1
167	1.91459444709208e-11	0.17665866677218	0.912	0.643	3.49796405483722e-07	1	Klhdc10
168	6.89395035536436e-09	0.17632940365704	0.946	0.75	0.000125952472992507	1	Smad5
169	5.3824830977296e-07	0.175756727848858	0.912	0.739	0.00983379661955198	1	Tead1
170	6.44854976318445e-19	0.175646681288358	0.682	0.268	1.1781500417338e-14	1	Adgrl3
171	6.68091530070422e-10	0.175548071715617	1	0.978	1.22060322543866e-05	1	Grb10
172	7.79756364374033e-20	0.174681414302587	0.716	0.281	1.42461487771136e-15	1	P3h3
173	4.55248047275819e-12	0.174586006918859	1	0.998	8.31738182372921e-08	1	Sepw1
174	3.14856878721412e-11	0.174575457998252	0.831	0.546	5.75243517424019e-07	1	Hoxa5
175	7.72939331554429e-15	0.17441395153494	0.432	0.14	1.41216015874994e-10	1	Col14a1
176	3.94897990595833e-11	0.172367596201805	0.784	0.491	7.21478628818587e-07	1	Cntln
177	2.32279053695578e-08	0.172225516787289	0.932	0.757	0.000424373831101821	1	Gm6483
178	2.26513027929547e-36	0.171850806477028	0.561	0.083	4.13839302027282e-32	1	Sema3a
179	2.2147065699182e-07	0.171693219587528	0.946	0.787	0.00404626890324055	1	Gm21092
180	4.52314032264695e-22	0.171424590838446	0.419	0.081	8.26377736947598e-18	1	Agtr2
181	1.86416110092401e-19	0.171417662056264	0.561	0.18	3.40582233138816e-15	1	Ptrf
182	6.36871793235545e-09	0.170955024078706	0.973	0.93	0.000116356476624134	1	Tcf4
183	1.6370576709394e-14	0.170226985572346	0.351	0.094	2.99090436480628e-10	1	Col15a1
184	8.94784845437049e-08	0.170056179287071	0.953	0.774	0.00163477191261349	1	Trim44
185	4.87281021797874e-07	0.168067620936248	0.689	0.445	0.00890262426824716	1	Arl4a
186	2.22214102408171e-06	0.167995162214991	0.939	0.726	0.0405985165099729	1	Nrp1
187	8.64898155889545e-14	0.167215105583119	0.797	0.428	1.5801689308102e-09	1	Enho
188	3.56354031511765e-13	0.167060613714405	0.818	0.43	6.51058815571995e-09	1	Rspo3
189	4.41984907138630e-11	0.166194905135665	0.831	0.544	8.07506425342278e-07	1	Cask
190	3.95490884793104e-25	0.165808295261308	0.622	0.169	7.22561846517001e-21	1	Rarres2
191	5.13794370772295e-10	0.165735198880286	0.959	0.84	9.38702315400983e-06	1	Ctdsp2
192	2.23445271980226e-30	0.165684264749425	0.554	0.103	4.08234511907873e-26	1	Col6a3
193	1.84384499912485e-11	0.165001152550612	0.919	0.616	3.3687048134011e-07	1	Spred1
194	5.38672026201402e-21	0.164936884640735	0.703	0.259	9.84153791869961e-17	1	Cnrip1
195	1.28905000761327e-07	0.164167634325709	0.986	0.884	0.00235509436390944	1	Zbtb20
196	1.05145913754399e-07	0.163704720857535	0.892	0.721	0.00192101584429287	1	Gnaq
197	1.16305228485808e-07	0.163636884123751	0.993	0.759	0.00212489652443572	1	Robo2
198	1.45672851211867e-09	0.162895479531854	0.912	0.656	2.66144299164082e-05	1	Clip3
199	1.77237247699894e-09	0.162338433833018	0.919	0.667	3.23812451547706e-05	1	Tcf7l1
200	1.0807373258943e-07	0.161828080243552	1	0.967	0.00197450709440889	1	Gm42418
201	4.86734517153467e-22	0.161518108237241	0.385	0.066	8.89263962839385e-18	1	Nrxn3
202	2.78239651156752e-19	0.161338076702614	0.52	0.162	5.08343842663386e-15	1	Sertad4
203	2.25401512047661e-20	0.160661129040237	0.466	0.118	4.11808562511077e-16	1	Tshz3
204	4.65765370350328e-15	0.159993409325212	0.777	0.395	8.50953331630049e-11	1	Dzip1
205	3.99503570389303e-09	0.159527323416974	0.959	0.846	7.29893023101257e-05	1	Gtf2i
206	9.78668165814971e-25	0.159304634350994	0.682	0.213	1.78802673894395e-20	1	Zcchc24
207	1.03850890900043e-17	0.158728550261225	0.284	0.042	1.89735577674378e-13	1	Tbx18
208	5.26899258353488e-10	0.158279186482175	0.466	0.206	9.62644945011822e-06	1	Crabp1
209	3.30368149973796e-08	0.157516167326527	1	0.987	0.000603582610002125	1	Ptms
210	6.31560800819173e-12	0.157295566553735	0.757	0.414	1.15386158309663e-07	1	1190002N15Rik
211	2.00835083952257e-08	0.157286004323967	1	0.978	0.000366925698380774	1	Gnai2
212	3.38756353763168e-19	0.156913176792613	0.561	0.171	6.18907858325309e-15	1	Nrk
213	8.8646320506545e-23	0.156396249996757	0.622	0.189	1.61956827565458e-18	1	Arap1
214	1.19199355015926e-15	0.156390286401784	0.757	0.349	2.17777221614097e-11	1	Asxl3
215	2.94830665103823e-16	0.156329133416018	0.655	0.281	5.38655625144685e-12	1	Peak1
216	4.17690966519061e-30	0.156297272786763	0.52	0.088	7.63121395830324e-26	1	Mn1
217	7.17918823176453e-08	0.155913681834769	0.993	0.963	0.00131163768994338	1	B230219D22Rik
218	2.2932790183606e-09	0.155674333118937	0.973	0.77	4.18982076654482e-05	1	Dst
219	9.86493735450903e-10	0.154544692557612	0.75	0.452	1.8023240546688e-05	1	Snx18
220	2.09089788005882e-08	0.154416462627128	1	0.958	0.000382007042686746	1	Nisch
221	1.25462858541845e-06	0.153938652010219	0.986	0.897	0.022922064255595	1	Rrbp1
222	2.55367881579576e-09	0.153692925593918	0.791	0.513	4.66557119645884e-05	1	Scx
223	2.70593320611598e-17	0.153687988252003	0.507	0.169	4.9437399675739e-13	1	Celf4
224	2.05032327783856e-07	0.153327465946466	0.628	0.397	0.00374594062861106	1	Sema5a
225	8.93782815894456e-12	0.153253443160427	1	1	1.63294120463917e-07	1	Nedd4
226	2.18631354626851e-18	0.152145716016819	0.676	0.259	3.99439484903256e-14	1	Fat4
227	5.31315884876649e-10	0.152121176878723	0.324	0.112	9.70714121669637e-06	1	Igf1
228	6.35661468629176e-18	0.151374702614245	0.784	0.357	1.1613535031855e-13	1	Rarb
229	2.48907218928435e-10	0.15050418392863	0.784	0.467	4.54753488982251e-06	1	Tenm3
230	1.81104218531686e-11	0.150475670590853	0.818	0.52	3.3087740725739e-07	1	2700081O15Rik
231	1.94259664143817e-07	0.149260641093996	0.993	0.735	0.00354912406390754	1	Tpm2
232	6.63369088026675e-07	0.149018277634082	0.959	0.803	0.0121197532382474	1	Purb
233	1.55702196085499e-08	0.148620658460994	0.939	0.761	0.000284467912248207	1	Wdr6
234	5.17422807585376e-08	0.148477329933569	0.993	0.888	0.000945331469458483	1	Nktr
235	4.62669212267641e-11	0.148355011784139	0.804	0.485	8.4529665081298e-07	1	Gng2
236	1.79282846849851e-14	0.147924365936357	0.878	0.583	3.27549761194678e-10	1	Tcf21
237	1.23759015575286e-14	0.14763882539784	0.615	0.248	2.26107721456047e-10	1	Ahnak
238	1.02564259906976e-07	0.147410529371983	0.993	0.849	0.00187384902850046	1	Mex3a
239	3.49752362995877e-08	0.146923094752247	0.953	0.715	0.000638997567193467	1	Ccdc88a
240	3.4310435793537e-09	0.146718684138833	0.791	0.509	6.2685166194792e-05	1	Tspan9
241	1.18823429187153e-07	0.146356699830356	0.926	0.656	0.00217090405124928	1	Cmtm3
242	9.19897118146177e-26	0.146280458837328	0.534	0.118	1.68065203485307e-21	1	Sned1
243	1.75120548105229e-08	0.1461185372445	0.932	0.706	0.000319945241388253	1	Add1
244	1.36924785761231e-09	0.145544615866175	0.392	0.16	2.50161583585769e-05	1	Acta2
245	2.62580363889386e-13	0.144625898299895	0.642	0.3	4.79734324825909e-09	1	Fign
246	3.57284332327529e-26	0.14390534871789	0.514	0.105	6.52758475162395e-22	1	S1pr3
247	9.76434039295848e-10	0.143723241999143	0.709	0.399	1.78394498979351e-05	1	Rap2a
248	1.57081203124282e-07	0.143593958033127	0.986	0.884	0.00286987358108064	1	Sept2
249	8.81982807453747e-15	0.143558169738468	0.709	0.329	1.611382589218e-10	1	Arhgef25
250	2.16835621768622e-18	0.143328703971366	0.601	0.208	3.96158680971272e-14	1	St8sia2
251	2.00700904219621e-06	0.143005641902919	0.98	0.853	0.0366680552009248	1	Zcchc11
252	1.20480453491094e-11	0.14270014645581	0.703	0.382	2.20117788528228e-07	1	Sh3pxd2a
253	4.79446751090071e-13	0.142678320273464	0.831	0.465	8.7594921424156e-09	1	Des
254	1.46123507835393e-27	0.142441439103686	0.419	0.057	2.66967648815263e-23	1	Pcdh9
255	3.13820258159582e-12	0.142436406008235	0.818	0.456	5.73349611657556e-08	1	Itga8
256	1.55271516795248e-08	0.142145131626179	0.926	0.732	0.000283681061184919	1	Sox12
257	3.34981456084441e-07	0.142117551914286	0.946	0.811	0.00612011120266273	1	Tln1
258	2.90752397694965e-19	0.142051550435227	0.534	0.164	5.31204630588701e-15	1	Gpm6b
259	4.61774505546174e-14	0.14200736865034	0.757	0.355	8.4366202163286e-10	1	Ifitm1
260	3.08331978039823e-27	0.141548874187668	0.426	0.059	5.63322523878757e-23	1	Epha3
261	6.53926551755896e-10	0.141438935620267	0.649	0.331	1.19472381005802e-05	1	Cdc42ep3
262	5.70873192069239e-18	0.140657665853175	0.676	0.265	1.0429853219105e-13	1	Pmepa1
263	5.45001366315313e-07	0.14022676733263	0.899	0.691	0.00995717496258077	1	Mta1
264	1.7021289601946e-07	0.140216014953737	0.953	0.721	0.00310978961027553	1	Wdr26
265	1.14964708151348e-14	0.140056089644827	0.392	0.107	2.10040521792513e-10	1	Tnnt1
266	5.48740889991853e-07	0.140050244631737	0.919	0.697	0.0100254960601512	1	Sesn3
267	1.03067584740391e-07	0.140014952970111	1	0.998	0.00188304477320694	1	Gm10076
268	5.28949315570704e-12	0.139680892284516	0.385	0.132	9.66390399547675e-08	1	Gas6
269	1.24944030746879e-07	0.139584832635663	0.912	0.719	0.00228272744174548	1	Zfp260
270	4.4444363047812e-12	0.13929874664547	0.622	0.303	8.11998512883526e-08	1	Col27a1
271	1.01843085228007e-15	0.139290442053713	0.52	0.18	1.86067316711568e-11	1	Rhoj
272	6.6436489951685e-07	0.139263750708853	0.986	0.928	0.0121379467141728	1	Arid1a
273	6.73889535784488e-24	0.139123130231237	0.459	0.09	1.23119618187826e-19	1	Figf
274	1.23999248696748e-10	0.138391931014353	0.716	0.408	2.26546627368959e-06	1	Obsl1
275	1.20686860133879e-08	0.138380883782821	0.872	0.614	0.000220494893464598	1	Actn1
276	1.0536189723573e-06	0.138060096520944	0.986	0.967	0.0192496186249678	1	Tpm4
277	3.70132966051908e-15	0.137691725761131	0.601	0.243	6.76232928976837e-11	1	Mdfi
278	2.11231905383212e-06	0.137548611974589	0.946	0.765	0.0385920691135129	1	Fip1l1
279	4.51506492115877e-08	0.137087975259822	0.851	0.627	0.000824902361095708	1	Zfp618
280	2.13055892479436e-15	0.136669346014773	0.615	0.248	3.89253115559929e-11	1	Adgra2
281	1.32854206884721e-06	0.136545180837782	0.831	0.612	0.0242724635978386	1	Svil
282	6.64388916650539e-07	0.135113976534622	0.966	0.84	0.0121383855072053	1	Ssbp3
283	2.13992725501706e-08	0.135030634502308	0.223	0.064	0.000390964709491617	1	Ndufa4l2
284	1.75656234622e-13	0.13443471593124	1	1	3.20923940654394e-09	1	Rps28
285	1.30130362092567e-06	0.133907631846736	0.986	0.991	0.0237748171543121	1	Gm10073
286	3.03245117240542e-08	0.133890573229574	0.878	0.614	0.00055402882919847	1	Bcl2l11
287	1.88676759952808e-06	0.13387132148841	0.926	0.765	0.034471244043378	1	Hoxc9
288	9.38953925135552e-07	0.133737919297685	0.973	0.888	0.0171546882122265	1	Pum1
289	9.07000188394655e-12	0.133549405773733	0.676	0.314	1.65708934419703e-07	1	Elavl4
290	1.1608065701049e-20	0.133386718901481	0.385	0.07	2.12079360358164e-16	1	Col12a1
291	9.66926987991279e-11	0.132951925095238	0.851	0.476	1.76657560706007e-06	1	Oaf
292	3.9089445085463e-10	0.132909822412903	0.743	0.428	7.1416416171141e-06	1	Kank2
293	1.54179861251975e-08	0.132803268544235	0.878	0.588	0.000281686606507359	1	Col26a1
294	2.12724600200398e-07	0.132042644599238	0.851	0.607	0.00388647844566126	1	Pxdn
295	6.47158938185004e-08	0.13177882513721	0.865	0.621	0.001182359380064	1	Cenpb
296	1.22184881791129e-07	0.131748647773406	0.824	0.583	0.00223231779032392	1	Trim24
297	4.7585033372819e-13	0.131561293536899	0.723	0.344	8.69378559721404e-09	1	Dhrs3
298	1.03481687836814e-06	0.130747040624566	0.919	0.737	0.018906104367786	1	Usp22
299	2.03017103931926e-11	0.130613398983902	0.824	0.456	3.70912248883629e-07	1	Plekho1
300	1.40240866089054e-07	0.130610646212668	0.777	0.529	0.00256220062344701	1	Ptch1
301	1.45105790540308e-07	0.130553833214254	1	0.965	0.00265108279317144	1	Tia1
302	8.34595390801657e-13	0.130074964416803	0.615	0.285	1.52480577899463e-08	1	St3gal1
303	1.92030173612857e-06	0.129708966918592	0.905	0.732	0.035083912719069	1	Kdm2a
304	1.09744108346372e-06	0.129620571343625	0.98	0.844	0.0200502485948821	1	Sept11
305	7.4188143259103e-22	0.129191997060432	0.547	0.149	1.35541737734381e-17	1	Glipr2
306	8.25294253581221e-07	0.128817484230167	1	0.976	0.0150781260129289	1	Luc7l2
307	1.55758995775526e-11	0.12861621756311	0.642	0.307	2.84571685281886e-07	1	Antxr1
308	3.52776635897505e-10	0.12845731428657	0.811	0.515	6.44522913784742e-06	1	Gtf2ird1
309	3.02382531504934e-08	0.127962440771147	0.959	0.789	0.000552452885059515	1	Ssbp2
310	5.22919999142639e-09	0.127896087764123	0.804	0.496	9.55374838433601e-05	1	Cacna2d1
311	1.00107819901423e-19	0.127894305156817	0.615	0.215	1.828969869599e-15	1	Reck
312	2.84345378532544e-12	0.127787517230005	0.682	0.346	5.19499006578958e-08	1	Tbc1d24
313	8.81199101173588e-26	0.127520323063381	0.419	0.064	1.60995075784414e-21	1	Gria4
314	1.16863965868112e-06	0.127482178950666	0.831	0.61	0.021351046564104	1	Zfp462
315	3.28648066429775e-11	0.127316891188313	0.716	0.397	6.00440017367198e-07	1	Elk3
316	7.55379032124091e-17	0.127247208690251	0.689	0.292	1.38007749169071e-12	1	Frem1
317	2.95464259456033e-07	0.127150567096522	0.912	0.662	0.00539813202026172	1	Tshz1
318	1.11578327499679e-06	0.127093377831273	0.878	0.7	0.0203853604341913	1	Zfp516
319	3.0033468656881e-17	0.126904235694025	0.581	0.213	5.48711472361215e-13	1	Ednra
320	1.67212846470713e-06	0.126683817957601	0.946	0.737	0.0305497870501993	1	Capn6
321	9.76683083593433e-07	0.124496998747088	0.953	0.794	0.017843999937252	1	mt-Atp8
322	9.48301301989122e-09	0.124421048610182	0.777	0.478	0.000173254647873413	1	Igf2r
323	1.3003369861849e-16	0.123498325255662	0.392	0.096	2.37571567375981e-12	1	Ace2
324	4.12456514049848e-19	0.123440642060893	0.561	0.175	7.53558051169073e-15	1	Itpripl2
325	9.29378834197689e-21	0.12322687843543	0.561	0.167	1.69797513007918e-16	1	Scarf2
326	4.43284428033191e-07	0.123063070622192	0.905	0.697	0.0080988065001664	1	Kmt2a
327	1.07896077206558e-09	0.122894752093051	0.824	0.533	1.97126133056382e-05	1	Cyth3
328	5.11812728711653e-24	0.122836743751829	0.412	0.07	9.35081855356189e-20	1	Tmem119
329	1.918200988276e-13	0.122696631350365	0.703	0.322	3.50455320558024e-09	1	A830082K12Rik
330	2.46465699679373e-07	0.122425059943912	0.939	0.68	0.00450292833314215	1	Rhobtb3
331	2.76576286128906e-07	0.121882501989043	0.851	0.601	0.0050530487475751	1	Slc12a2
332	1.25120157937128e-06	0.121736379480851	0.959	0.779	0.0228594528551133	1	Ankrd17
333	2.24919787738628e-06	0.121628512393552	0.912	0.623	0.0410928452198473	1	Eya1
334	9.33112035482897e-13	0.121528267419804	0.358	0.107	1.70479568882725e-08	1	Lox
335	2.28733350666745e-13	0.121431615366392	0.534	0.217	4.17895831668143e-09	1	Fat3
336	1.0235933447734e-13	0.121294756188615	0.568	0.213	1.87010504090099e-09	1	Emp1
337	1.62753150557907e-06	0.121293473609962	0.953	0.818	0.0297350006069295	1	Ash1l
338	2.58652366717727e-19	0.121033647288212	0.419	0.096	4.72557873993288e-15	1	Cd248
339	6.36688355662732e-10	0.120984345432795	0.574	0.279	1.16322962579581e-05	1	Kctd12
340	3.58163050108075e-09	0.120297073866226	0.716	0.423	6.54363892547453e-05	1	Tln2
341	8.62228966580692e-14	0.120287262572532	1	1	1.57529232194292e-09	1	Rpl41
342	2.26489234318161e-12	0.12027768977637	0.723	0.349	4.13795831099281e-08	1	Tmtc2
343	2.57061934757296e-06	0.120113571159894	1	0.963	0.046965215480158	1	Csde1
344	3.39451593841524e-08	0.119650742113217	0.899	0.616	0.000620178061948464	1	Copz2
345	3.55319340890374e-08	0.119634193334932	0.696	0.417	0.000649168435806714	1	Inppl1
346	1.46744160549992e-06	0.119388857094374	0.98	0.886	0.0268101581324836	1	Qk
347	5.43099137721216e-08	0.119226762951312	0.818	0.55	0.000992242124616661	1	Bmpr2
348	3.69193630967111e-08	0.118999540856647	0.77	0.511	0.000674516763776912	1	Rab12
349	6.81851788609069e-17	0.118408636032834	0.514	0.167	1.24574321778877e-12	1	Uba7
350	1.11738078186379e-06	0.118305140230422	0.838	0.621	0.0204145468846515	1	Anapc1
351	5.43250042053936e-16	0.117936500336885	0.608	0.235	9.92517826832541e-12	1	Stra6
352	2.02004477029043e-07	0.117571853786181	0.818	0.535	0.00369062179532061	1	Dock1
353	5.18769574719184e-18	0.117545674782367	0.547	0.18	9.47792013011949e-14	1	Flnc
354	1.65940190715969e-14	0.117016183414751	1	1	3.03172728438075e-10	1	Rpl37a
355	1.05738610105911e-07	0.116867780950919	0.885	0.61	0.00193184440663499	1	Pds5b
356	1.15621498075297e-12	0.116799908657222	0.851	0.482	2.11240476983568e-08	1	Anxa2
357	7.19238495170508e-11	0.116601664927482	0.655	0.333	1.31404873067652e-06	1	Plac8
358	7.36389746556194e-12	0.116515184957962	0.473	0.186	1.34538406695817e-07	1	Thbs1
359	1.31101751840115e-06	0.116398962374715	0.73	0.463	0.0239522900611891	1	Gigyf1
360	1.13206712862169e-06	0.116368362513729	0.878	0.664	0.0206828664399182	1	Trip12
361	7.89831981116003e-14	0.116147621587748	0.568	0.224	1.44302302949894e-09	1	Olfm1
362	5.22322453199389e-18	0.115899235969746	0.493	0.143	9.54283121995284e-14	1	Fam212a
363	1.1638043869942e-06	0.115611788004148	0.953	0.814	0.0212627061503841	1	Prrc2b
364	4.98039599255974e-12	0.115477647708642	1	1	9.09918347840664e-08	1	Rps27
365	2.95822378409875e-07	0.115192988172554	0.791	0.526	0.00540467485354842	1	Taok2
366	6.03493710665649e-07	0.115191546247651	0.905	0.658	0.0110258300938614	1	Mbnl2
367	1.45822502732801e-17	0.114992113044555	0.486	0.147	2.66417712492827e-13	1	Adam19
368	1.78739508560186e-18	0.114932314823571	0.324	0.053	3.26557082139459e-14	1	Zfp536
369	1.17744514931582e-06	0.114727451138141	0.953	0.75	0.021511922878	1	Lmo4
370	1.11839322103535e-15	0.114599981907002	0.385	0.099	2.04330441483159e-11	1	Adamtsl1
371	9.13334837972253e-08	0.114174814825673	0.892	0.627	0.00166866274897531	1	Spag9
372	2.64339184910174e-11	0.11374630519776	0.595	0.265	4.82947690830888e-07	1	Gng11
373	1.58405686935137e-06	0.113593945138528	0.878	0.66	0.0289407190030496	1	Wdr82
374	4.52913134067741e-13	0.113400406534735	1	1	8.27472295941763e-09	1	Rps29
375	4.56422406679749e-09	0.113381621597491	0.818	0.471	8.33883737003901e-05	1	4931406P16Rik
376	3.44105553460456e-07	0.113163236538459	0.797	0.52	0.00628680846172252	1	Rai1
377	4.19671059722147e-14	0.113101995639908	0.608	0.25	7.66739026112363e-10	1	Cdc42ep5
378	3.947642985028e-17	0.113089807130653	0.372	0.081	7.21234373364615e-13	1	Foxp2
379	3.65241793140237e-10	0.113047105144585	0.757	0.371	6.67296756067213e-06	1	Pdzd2
380	5.49296941040715e-09	0.113023486839296	0.676	0.417	0.000100356551128139	1	Samd1
381	8.62570280154366e-08	0.112891261222964	0.784	0.496	0.00157591590184203	1	Maml3
382	4.13350029563897e-07	0.112880293351401	0.818	0.559	0.0075519050401324	1	Ipo9
383	2.88121717712131e-21	0.112412469044825	0.372	0.064	5.26398378260063e-17	1	Nav3
384	2.47486272891296e-09	0.112271721291323	1	1	4.52157420572399e-05	1	mt-Co1
385	1.21533446707918e-08	0.111484656262933	0.649	0.382	0.000222041607135366	1	Dchs1
386	9.5578926572301e-17	0.111352478236398	0.426	0.112	1.74622698847594e-12	1	Nexn
387	2.27986581391857e-11	0.111343172815846	0.601	0.296	4.16531484202922e-07	1	Atrnl1
388	3.98924339679202e-07	0.110999949243318	0.838	0.561	0.00728834768593902	1	Akap11
389	7.03193000808745e-08	0.110877988956971	0.838	0.555	0.00128473361247758	1	Cox6b2
390	3.44039272180712e-12	0.110560106903985	1	1	6.28559750274162e-08	1	Rpl37
391	1.15360251597494e-12	0.110146909664629	0.561	0.246	2.10763179668621e-08	1	Lpar1
392	3.67214891746067e-13	0.109987700849375	0.581	0.248	6.70901607220064e-09	1	Aff3
393	9.83997581349839e-07	0.109878668409446	0.858	0.605	0.0179776358112616	1	Trrap
394	9.73611417883358e-08	0.109781614130586	0.804	0.515	0.00177878806047289	1	Cdyl
395	1.43882521654689e-10	0.109542198248137	0.709	0.384	2.62873367063117e-06	1	Ppp1r9b
396	1.73201036678768e-06	0.109267264801591	0.872	0.594	0.0316438294012109	1	Ino80d
397	5.26710203196133e-12	0.109162594156416	0.541	0.235	9.62299541239335e-08	1	Smarca1
398	1.60342716652747e-17	0.108931627396826	0.595	0.2	2.92946143324568e-13	1	Rgl1
399	6.53718880853273e-10	0.108777411001244	0.709	0.386	1.19434439531893e-05	1	Rnf157
400	6.70446092337798e-10	0.10838334464777	1	1	1.22490501070116e-05	1	Serf2
401	1.38597060128879e-07	0.108353499087577	0.851	0.57	0.00253216828855461	1	Asph
402	1.0635882602855e-07	0.108161795647928	0.77	0.498	0.00194317575154161	1	Bahcc1
403	2.9659253267195e-07	0.107752984773895	0.723	0.474	0.00541874557191653	1	Hs6st2
404	1.24414401608307e-07	0.107625580409811	0.676	0.408	0.00227305111738377	1	Lima1
405	3.95785577238496e-12	0.107565373571863	0.527	0.217	7.23100249614732e-08	1	Ets1
406	9.86079188046261e-16	0.107262401612568	0.358	0.086	1.80156667656052e-11	1	Twist1
407	5.55168660039163e-08	0.106741629609415	0.811	0.485	0.00101429314189155	1	Map7d1
408	3.50288019315156e-07	0.106671262772129	0.791	0.522	0.0063997621128879	1	Crtap
409	9.34990928213761e-07	0.106415918903196	0.811	0.568	0.0170822842584654	1	Rhoq
410	3.56564641710139e-14	0.106411943838807	1	1	6.51443600404423e-10	1	Rps15a
411	2.5215069839421e-08	0.106351236138405	0.784	0.482	0.000460679325966222	1	Thap3
412	1.27746132560445e-09	0.105753586096747	0.588	0.281	2.33392184187934e-05	1	Gdnf
413	1.64248140649213e-16	0.105641966993482	0.514	0.16	3.00081352966111e-12	1	Tgfb3
414	4.346904112713e-09	0.105487130723753	0.757	0.425	7.94179381392665e-05	1	Tle3
415	4.68621842210252e-18	0.105349556748914	0.378	0.083	8.5617210571813e-14	1	Gm11627
416	7.12232680645521e-12	0.10532932395744	0.338	0.103	1.30124910753937e-07	1	Igfbp3
417	2.31466188430279e-06	0.105278978776223	0.885	0.59	0.042288872626212	1	Cntfr
418	5.94613066240433e-13	0.105207699564131	0.757	0.357	1.08635807202127e-08	1	Meis3
419	1.87180740907798e-17	0.105086579799308	0.399	0.092	3.41979213638548e-13	1	Col16a1
420	1.18722855818282e-06	0.10507958285909	0.831	0.592	0.0216906657580001	1	Tmcc1
421	1.27020663061171e-07	0.105070403816624	0.75	0.467	0.0023206675141276	1	Gfpt1
422	6.52472221087913e-09	0.104661426403565	0.709	0.404	0.000119206674792762	1	Cxxc4
423	4.96480680349125e-11	0.104123887987012	0.581	0.279	9.07070202997851e-07	1	Tro
424	1.78449356498105e-15	0.104056332202138	0.473	0.147	3.26026974322038e-11	1	Plxna2
425	6.99371714091923e-11	0.103767885303761	0.642	0.311	1.27775212164594e-06	1	Myadm
426	1.37145539282846e-06	0.1036881414158	0.858	0.61	0.0250564900269759	1	Mbnl1
427	1.35384284708701e-10	0.103664239197549	0.703	0.362	2.47347088162798e-06	1	Dpy19l1
428	2.57859439924733e-06	0.103451064838064	0.811	0.548	0.0471109196742488	1	Arhgef2
429	2.76528887066539e-15	0.103330519966995	0.473	0.151	5.05218276670567e-11	1	Heg1
430	6.69656999681899e-08	0.102635112148705	0.696	0.421	0.00122346333841883	1	Zfp354c
431	3.77305978894961e-07	0.102604324298994	0.797	0.531	0.00689338023441094	1	Ncor2
432	3.54016334112778e-09	0.102595302967702	0.696	0.395	6.46787842424045e-05	1	Tcf20
433	5.98787675237287e-15	0.102441643115553	0.392	0.105	1.09398508265852e-10	1	Ecm1
434	5.24838674953076e-14	0.102405394227021	0.345	0.086	9.5888025913927e-10	1	Arhgap20
435	7.21762628199421e-08	0.102390211507361	0.838	0.546	0.00131866032172034	1	Crtc3
436	1.06886109975635e-08	0.102359668896657	0.27	0.083	0.000195280922925485	1	Asb4
437	8.34573533250476e-16	0.102286361628953	0.446	0.129	1.52476584524862e-11	1	Dact3
438	1.40145561560682e-08	0.101769331697918	0.676	0.368	0.000256045940971367	1	Fblim1
439	2.37305443540923e-06	0.101681796553033	0.784	0.526	0.0433557045349267	1	Kdm5c
440	4.27451771102857e-08	0.101625662650594	0.547	0.279	0.00078095438580492	1	Prkcdbp
441	1.14321021533171e-06	0.101566493399518	0.872	0.636	0.0208864506341104	1	Myo10
442	1.13109056212299e-09	0.101507138128039	0.669	0.355	2.0665024569987e-05	1	Pygb
443	1.40231738639452e-11	0.101317388522055	0.642	0.305	2.56203386494278e-07	1	Man2a2
444	3.01607601273949e-18	0.101073746098817	0.378	0.081	5.51037087527504e-14	1	Dpysl3
445	3.18435352307491e-08	0.100577855077636	0.507	0.243	0.000581781388665787	1	Tm4sf1
446	7.60185388519163e-12	0.100509564203548	0.595	0.263	1.38885870482451e-07	1	Adamts10
