# Supplementary material for: Nephron progenitor commitment is a stochastic process influenced by cell migration
Source: eLife. 2019 Jan 24;8:e41156. doi: 10.7554/eLife.41156 (PMC6363379; doi:10.7554/eLife.41156)
Supplement: Supplementary file 2. — scRNA-seq data is available via GEO accession GSE118486 (token kfwtoegufxejzkz). [file elife-41156-supp2.zip › cluster_2.csv]

	p_val	avg_logFC	pct.1	pct.2	p_val_adj	cluster	gene
1	2.66772415741892e-26	0.787527858315113	0.97	0.849	4.87393203560437e-22	2	Fam132a
2	2.4360975133885e-18	0.603063472293625	0.72	0.339	4.45075015696078e-14	2	Wnt4
3	4.07075283380596e-20	0.57026484159077	1	0.944	7.43726542736349e-16	2	H19
4	1.23141406126347e-16	0.568296441193018	0.99	0.881	2.24979348992837e-12	2	Id2
5	6.04899779929091e-26	0.47824040853732	0.75	0.27	1.10515189793045e-21	2	Tmem100
6	2.44118258306184e-13	0.477487294928973	0.98	0.859	4.46004057925398e-09	2	Csrp2
7	2.82079611384728e-16	0.476365712707953	0.98	0.923	5.15359449999898e-12	2	Igf2
8	7.09687162178445e-21	0.447402306799656	0.88	0.528	1.29659844530002e-16	2	Gxylt2
9	5.11975865799472e-09	0.395365807221034	0.97	0.831	9.35379906815634e-05	2	2810417H13Rik
10	2.22858740198178e-12	0.378732324920035	0.99	0.921	4.07162918342072e-08	2	Igfbp4
11	7.24517126611986e-07	0.369694260391025	0.94	0.698	0.013236927903201	2	Hist1h2ap
12	3.38738974808520e-11	0.36237362253724	0.98	0.817	6.18876106975167e-07	2	Lsp1
13	4.04670478811638e-09	0.335393500667915	0.99	0.964	7.39332964788862e-05	2	Id3
14	9.51472118946924e-12	0.329199317956474	0.82	0.605	1.73833956131603e-07	2	Gja1
15	4.13914528995477e-12	0.323260320441503	1	0.982	7.56221844474736e-08	2	Serf1
16	3.49368533591229e-14	0.307716137944322	0.84	0.468	6.38296310871176e-10	2	Slit2
17	1.11822745945101e-15	0.303998328878208	0.89	0.552	2.04300156841699e-11	2	Dlc1
18	6.96780452742545e-12	0.300509976758143	0.72	0.429	1.27301788716063e-07	2	Tenm4
19	2.74343038042351e-09	0.299028912586934	0.81	0.631	5.01224730503376e-05	2	Gas2
20	8.65784710422934e-09	0.292755349683954	0.96	0.899	0.00015817886659427	2	Pax2
21	6.41207232197117e-09	0.278195561213699	0.84	0.643	0.000117148561322413	2	Aldh1a2
22	8.12135705696861e-15	0.276596728661302	0.68	0.302	1.48377193430817e-10	2	Scube3
23	1.41377800855694e-08	0.275341134090394	1	1	0.000258297242163353	2	H2afz
24	2.44401338754013e-11	0.2719419392321	0.67	0.347	4.46521245903581e-07	2	Hey1
25	9.40936899577109e-10	0.268792698474028	0.97	0.825	1.71909171552738e-05	2	Wt1
26	1.58550664475693e-07	0.261951810658157	1	0.97	0.00289672063997091	2	Dut
27	3.19948093895985e-10	0.261911947578516	0.89	0.625	5.84545167547964e-06	2	Nr2f1
28	8.77800215246874e-21	0.258491498049469	0.62	0.192	1.60374099325604e-16	2	Frzb
29	2.68129127740303e-10	0.252117213339899	0.93	0.694	4.89871916381534e-06	2	Gmnn
30	3.85115509926422e-09	0.24431130676893	0.92	0.688	7.03606036635573e-05	2	Pcna
31	5.31679130719276e-09	0.242818062691679	0.84	0.677	9.71377771824118e-05	2	Pdgfa
32	5.34953143178292e-07	0.241769911198157	0.86	0.692	0.0097735939258674	2	Id1
33	2.44635158156998e-09	0.238285335911082	1	0.982	4.46948433952835e-05	2	Siva1
34	1.98464796439122e-06	0.237539612300413	0.96	0.927	0.0362595183094276	2	Cxxc5
35	4.00995717992346e-08	0.23495051934935	1	0.996	0.000732619176772016	2	Ranbp1
36	1.07368174970769e-06	0.229146609006057	0.98	0.937	0.0196161655671595	2	Ncam1
37	1.36673365440743e-07	0.228021321729337	0.98	0.861	0.00249702238660238	2	Tipin
38	1.89987619269307e-14	0.225917549573636	0.6	0.246	3.47107380405024e-10	2	Bmper
39	1.58049455460996e-06	0.2223240772473	0.71	0.46	0.028875635512724	2	Hist1h1b
40	8.41173988030273e-15	0.220416716702021	0.8	0.403	1.53682487613131e-10	2	Mgp
41	7.42192023339543e-07	0.220253718522583	1	0.976	0.0135598482664135	2	Dek
42	1.47844679921924e-06	0.213887240353477	0.83	0.671	0.0270112230217355	2	Uhrf1
43	2.25849571948727e-08	0.207483994904772	0.76	0.514	0.000412627167950324	2	Ier5
44	3.46576828167759e-08	0.20504282134842	0.8	0.56	0.000633195865062496	2	Rdh10
45	1.17648307597975e-07	0.195624295399526	0.87	0.71	0.002149434579815	2	Pla2g12a
46	2.09692219003104e-06	0.188871250917917	0.82	0.585	0.0383107684118671	2	Rrm2
47	6.12017395707901e-07	0.18607530627051	0.44	0.22	0.0111815578195834	2	Pmp22
48	3.04150987147556e-11	0.178331431300019	0.72	0.423	5.55683853518584e-07	2	Rhou
49	5.40869432480725e-07	0.17455357358594	1	0.839	0.00988168453142284	2	Ppp3ca
50	5.70815176764548e-15	0.169900704519036	0.39	0.093	1.04287932794883e-10	2	Npy
51	9.81034028758064e-08	0.168163000341385	0.68	0.46	0.00179234917054098	2	AU020206
52	1.68366012459418e-06	0.163105914390735	0.92	0.728	0.0307604704763356	2	Cdca7
53	2.61834706326181e-06	0.162411949494481	0.82	0.611	0.0478372008457934	2	Rfc3
54	3.39684258177069e-07	0.160863937996899	0.65	0.377	0.00620603139689505	2	Lpl
55	6.74083695612578e-07	0.16025327612967	0.68	0.435	0.0123155091188418	2	A730017C20Rik
56	1.48727217581317e-06	0.154233875226062	1	0.968	0.0271724626521066	2	Ptges3
57	1.680324876829e-06	0.142181769580193	0.57	0.337	0.0306995354996658	2	Bmp4
58	1.05070239641373e-10	0.139966522799669	0.48	0.188	1.91963327824789e-06	2	Cacna1g
59	5.92276440505835e-11	0.138838952164095	0.48	0.183	1.08208905680416e-06	2	Sdk2
60	2.62829305443709e-17	0.137559433374645	0.52	0.147	4.80189141045656e-13	2	Sulf1
61	2.34202152403646e-06	0.136446816836663	0.64	0.401	0.042788733244146	2	Dusp9
62	2.07199527010504e-06	0.135266894135654	0.75	0.506	0.0378553535848191	2	Cd302
63	7.84030798156966e-07	0.134090454769472	1	1	0.0143242426823278	2	Atp5g3
64	5.02448472966015e-09	0.131135360781029	0.49	0.222	9.17973360108909e-05	2	Greb1
65	5.97307178882516e-07	0.129317354122106	0.72	0.427	0.0109128021581836	2	Mylk
66	1.96737061309917e-06	0.126413769222447	1	1	0.0359438611013218	2	Cox6c
67	9.71335046376527e-14	0.126199505692094	0.55	0.196	1.77462912972991e-09	2	Dab1
68	5.23892891192138e-08	0.125706243674014	0.57	0.288	0.000957152312208036	2	H2-Ab1
69	1.33077806028113e-08	0.125319044550131	0.39	0.157	0.000243133151613362	2	Pcdh19
70	1.93017579843657e-08	0.1208090062338	0.52	0.238	0.000352643118374362	2	Prrx2
71	1.11768360352871e-10	0.115214624203489	0.36	0.113	2.04200794364695e-06	2	Kif26a
72	1.81930319169965e-07	0.112246987422765	0.55	0.296	0.00332386693123526	2	Cdc7
73	2.21086564171827e-06	0.111053620209214	0.49	0.248	0.0403925152741929	2	Ap1s2
74	1.0927555408472e-07	0.110588343076913	0.41	0.177	0.00199646437312783	2	Fam105a
75	1.08264532423906e-09	0.109570626801691	0.43	0.163	1.97799300738476e-05	2	Fam107a
76	3.41535040971315e-07	0.106931646792316	0.7	0.365	0.00623984519854593	2	Snai2
77	2.65370641571167e-08	0.106107941278671	0.46	0.198	0.000484832162150523	2	Ppargc1b
78	9.44623974692189e-08	0.105513569538419	0.33	0.117	0.00172582800176263	2	Col9a1
79	2.43979870381723e-07	0.105157992381839	0.54	0.29	0.00445751223187408	2	Khdrbs3
80	2.52375546269684e-09	0.10428009228026	0.51	0.214	4.61090123034713e-05	2	Tmem35
81	4.90546328698022e-08	0.103474510276709	0.57	0.294	0.000896228142531286	2	Raver2
82	2.34485818035821e-06	0.100292306118434	0.41	0.202	0.0428405589551445	2	Cdc6
