# Supplementary material for: Nephron progenitor commitment is a stochastic process influenced by cell migration
Source: eLife. 2019 Jan 24;8:e41156. doi: 10.7554/eLife.41156 (PMC6363379; doi:10.7554/eLife.41156)
Supplement: Supplementary file 2. — scRNA-seq data is available via GEO accession GSE118486 (token kfwtoegufxejzkz). [file elife-41156-supp2.zip › cluster_3.csv]

	p_val	avg_logFC	pct.1	pct.2	p_val_adj	cluster	gene
1	5.06906358534218e-13	1.36141987940813	0.448	0.169	9.26117917042016e-09	3	Fxyd2
2	1.1000186615504e-44	1.09795820956154	0.604	0.063	2.00973409465258e-40	3	Ly6a
3	4.02340116836528e-42	1.08128908049987	0.802	0.197	7.35075393460336e-38	3	Lhx1
4	6.54246294074105e-17	1.05690814331665	0.896	0.841	1.19530797927339e-12	3	Ccnd1
5	1.34119975312318e-27	1.02765111387041	0.646	0.165	2.45037194895605e-23	3	Osr2
6	1.49950468014499e-59	0.963887939117294	0.917	0.177	2.7395950506249e-55	3	Lhx1os
7	8.51366618219696e-16	0.953970412038779	0.865	0.648	1.55544681148738e-11	3	Wfdc2
8	2.75435058048283e-43	0.909834839626946	0.979	0.537	5.03219851054213e-39	3	Rab3ip
9	4.96612803492944e-24	0.907069942943238	0.281	0.018	9.07311591981609e-20	3	Spink1
10	7.80757292301023e-15	0.906739157448033	0.833	0.626	1.42644357303397e-10	3	Sfrp2
11	2.12084449661585e-34	0.874490440662824	0.833	0.274	3.87478289531716e-30	3	Atp1b1
12	3.06639420207081e-23	0.86352743805365	0.583	0.157	5.60230220718338e-19	3	Mt1
13	5.77376957890043e-48	0.842082822780482	0.823	0.157	1.05486770206511e-43	3	Emx2
14	4.54024246791224e-07	0.812391204572619	0.458	0.268	0.00829502298887567	3	Calml4
15	2.3180652166219e-47	0.803787012948405	0.802	0.138	4.23510515076822e-43	3	Cldn6
16	1.50432274253092e-25	0.770238191495793	0.979	0.843	2.748397650604e-21	3	Rab11a
17	5.09030438913786e-21	0.763146250617577	0.979	0.904	9.29998611895487e-17	3	Mpc2
18	2.4021434022489e-27	0.757829614072019	0.99	0.748	4.38871599590875e-23	3	Chchd10
19	3.18107559520787e-36	0.753248457165899	0.917	0.427	5.81182511244477e-32	3	Emid1
20	4.12672204420805e-28	0.752753638073356	0.927	0.53	7.53952117476811e-24	3	Pax8
21	5.79874994081541e-37	0.740606177920314	0.844	0.272	1.05943161418697e-32	3	Clu
22	1.05082418576243e-27	0.710912554721983	0.635	0.177	1.91985578738797e-23	3	Cthrc1
23	2.20497939127098e-14	0.704956366798638	0.333	0.071	4.02849734785208e-10	3	Mt2
24	1.68434854448324e-58	0.693168522876708	0.76	0.087	3.07730479077089e-54	3	Car4
25	2.70511200666154e-32	0.693113964742426	0.979	0.516	4.94223963617064e-28	3	Spint2
26	1.53911223770437e-14	0.678415882774494	0.885	0.764	2.81195805828589e-10	3	Cyba
27	1.71792023386869e-24	0.666079370846387	0.99	0.89	3.13864026727809e-20	3	Ldhb
28	1.18410522993212e-28	0.659115946838189	0.885	0.447	2.16336025508599e-24	3	Arl4c
29	1.61147552382612e-20	0.646717658071973	0.271	0.024	2.94416578203032e-16	3	Aldob
30	3.61892462486433e-14	0.641561536255793	0.875	0.713	6.61177528962713e-10	3	Kdm2b
31	1.05612174295668e-27	0.628366927969911	0.802	0.313	1.92953442438185e-23	3	Stard10
32	2.73623397783763e-46	0.62706059722654	0.885	0.23	4.99909947750934e-42	3	Eva1a
33	1.58191223259011e-41	0.619972754008426	0.771	0.173	2.89015364894214e-37	3	Prss23
34	4.36553992588414e-25	0.608797393493853	0.938	0.648	7.97584144459033e-21	3	Pcbd1
35	1.74504034680559e-14	0.603252835680193	0.396	0.11	3.18818871361382e-10	3	Sostdc1
36	1.31761617370519e-57	0.583780719150532	0.823	0.12	2.40728474935938e-53	3	Hnf1b
37	3.61637179364926e-44	0.558641819322567	0.76	0.14	6.60711126699719e-40	3	Clec18a
38	2.43953590162899e-18	0.548485087813243	1	0.98	4.45703209227616e-14	3	Dbi
39	2.1252868728999e-34	0.543259697182449	0.667	0.118	3.88289911678811e-30	3	1700011H14Rik
40	2.53481983456002e-13	0.536313359755537	0.896	0.644	4.63111583774116e-09	3	Hrsp12
41	1.38189729925475e-24	0.533733021133349	0.865	0.461	2.52472636573842e-20	3	R26_tdTomato
42	6.10915184389824e-28	0.526661135093477	0.542	0.096	1.11614204188021e-23	3	Pou3f3
43	1.69421744626747e-40	0.523211067652969	0.854	0.244	3.09533527433067e-36	3	Jag1
44	1.78640325915853e-35	0.50531184441957	0.385	0.02	3.26375875448263e-31	3	Hnf4a
45	7.40923522302762e-19	0.504508052157699	0.417	0.093	1.35366727524715e-14	3	Bmp2
46	2.29762238942452e-17	0.49727327650231	1	0.943	4.19775610547861e-13	3	Cyb5a
47	7.62387807855528e-17	0.495100334506228	0.938	0.87	1.39288252495205e-12	3	Ivns1abp
48	1.51114808780688e-23	0.495021472416627	0.948	0.683	2.76086755642318e-19	3	Tpd52
49	7.85333524890997e-11	0.490207203650572	0.958	0.864	1.43480434997585e-06	3	Cks2
50	2.50667935150811e-21	0.4895818059476	0.354	0.049	4.57970317520531e-17	3	Fut9
51	4.14852023382388e-27	0.484166371329588	0.344	0.028	7.57934646719624e-23	3	Pdzk1
52	3.12661739793183e-17	0.478708819775836	0.917	0.663	5.71232998602146e-13	3	Pdgfa
53	3.45386734188822e-25	0.478177143257716	0.844	0.419	6.31021563362978e-21	3	Itga6
54	9.84666158315353e-14	0.477096102212611	0.302	0.063	1.79898507124215e-09	3	Tfap2b
55	3.77956211341393e-18	0.473427247144671	0.354	0.063	6.90525998120724e-14	3	Lrp2
56	2.25396976825649e-08	0.470378081650436	0.302	0.104	0.000411800276660461	3	Ttc36
57	2.41738029300344e-22	0.45991752765294	0.979	0.778	4.41655379531728e-18	3	Clic4
58	2.7345187280514e-17	0.455007171307931	0.854	0.472	4.9959657161499e-13	3	Igfbp7
59	2.59395833769079e-11	0.452745170772754	0.896	0.785	4.73916188296108e-07	3	Glud1
60	3.72349967485629e-14	0.451996646110785	0.792	0.526	6.80283390596245e-10	3	Ly6e
61	1.9053099215455e-14	0.450914079569238	0.646	0.262	3.48100122666363e-10	3	Npnt
62	1.08634959408946e-26	0.448669130665405	0.792	0.26	1.98476070840144e-22	3	Epcam
63	6.41379104416661e-11	0.440755261680306	0.969	0.87	1.17179962376924e-06	3	Cotl1
64	1.82877269790972e-10	0.440730623248793	0.552	0.289	3.34116771908106e-06	3	Adamts1
65	1.89506683499689e-26	0.439742028380443	0.604	0.152	3.46228710753933e-22	3	Cpn1
66	3.74273545481343e-39	0.432157877444413	0.573	0.073	6.83797767594413e-35	3	Gm17750
67	2.08976345814099e-29	0.431591070741524	0.583	0.108	3.81799783802359e-25	3	Rbm47
68	1.63045789979423e-11	0.425373899173676	0.844	0.632	2.97884658292406e-07	3	Ddah1
69	1.03355330090425e-13	0.42511261669659	0.865	0.691	1.88830188075207e-09	3	Hipk2
70	2.74310570530861e-19	0.419968342363016	0.917	0.596	5.01165412359883e-15	3	Sephs2
71	1.55715157891647e-25	0.418191008604838	0.5	0.098	2.84491593468039e-21	3	Dkk1
72	6.18922576612294e-21	0.416154777829661	0.844	0.531	1.13077154747066e-16	3	Trim2
73	3.15761568170977e-32	0.415949740821634	0.583	0.096	5.76896385048375e-28	3	Pantr1
74	4.69039665603362e-18	0.41359749453103	0.49	0.154	8.56935469057342e-14	3	Enpp2
75	1.33507817925143e-16	0.410160040280819	0.521	0.185	2.43918783349237e-12	3	4930523C07Rik
76	7.82727647588395e-29	0.410031274304779	0.552	0.094	1.430043412144e-24	3	Dcdc2a
77	3.39053109503151e-21	0.409889503925549	0.562	0.163	6.19450031062257e-17	3	Steap2
78	1.53270575445012e-11	0.402900158819026	0.177	0.022	2.80025341338037e-07	3	Tmem52b
79	6.25237055375252e-32	0.402090078294665	0.635	0.126	1.14230810017059e-27	3	Nrarp
80	8.86091909726383e-15	0.401711558713242	0.958	0.801	1.6188899190701e-10	3	Smim15
81	3.03043427051859e-15	0.400549374834363	0.781	0.463	5.53660341223747e-11	3	Ethe1
82	1.9132928669373e-35	0.400136480059367	0.562	0.081	3.49558606789445e-31	3	Papss2
83	5.06477419765598e-07	0.398734001748384	1	0.974	0.00925334245911747	3	Hmgb2
84	3.32555089630001e-25	0.398329070572065	0.792	0.331	6.07578148754011e-21	3	Ptpn13
85	1.65303762450403e-11	0.395773040271234	0.875	0.691	3.02009973996886e-07	3	Fdps
86	1.05866152415293e-30	0.39300737765054	0.667	0.142	1.93417460462741e-26	3	Crb3
87	5.27954867373243e-26	0.39287057034631	0.615	0.167	9.64573542690914e-22	3	Sept4
88	1.55468490983369e-21	0.392307938624565	0.208	0.006	2.84040933026616e-17	3	Sult1d1
89	5.28804940163023e-13	0.387728178674543	0.823	0.596	9.66126625677843e-09	3	Hmgcs1
90	9.58250456470362e-16	0.386450113519346	0.198	0.016	1.75072358397135e-11	3	Hdc
91	1.44718546311165e-10	0.384757040606091	1	0.933	2.64400784110499e-06	3	Tmbim6
92	1.98925985972009e-30	0.382468551396293	0.375	0.03	3.63437776370861e-26	3	Folr1
93	4.64252010790868e-17	0.377718364407222	0.896	0.614	8.48188423714916e-13	3	Palm
94	2.62232262916401e-13	0.374943495485806	0.938	0.768	4.79098344348265e-09	3	Dag1
95	1.86971808399696e-08	0.373209766842086	0.896	0.809	0.000341597493946244	3	Rcn1
96	1.12947756093507e-11	0.37143791920302	0.99	0.939	2.06355550382838e-07	3	Mdh1
97	8.39940709879153e-24	0.37133229426914	0.875	0.411	1.53457167694921e-19	3	Syne2
98	6.77535703861216e-10	0.369388262812633	0.792	0.537	1.23785773095444e-05	3	Idh1
99	6.66908525780369e-20	0.365317340161711	0.573	0.177	1.21844187660074e-15	3	Prnp
100	2.25715972745707e-12	0.364646456554411	0.708	0.433	4.12383082206406e-08	3	Epha4
101	1.61158873108966e-16	0.362653453482252	1	0.986	2.94437261170081e-12	3	Mdk
102	9.10997185924193e-17	0.357902306006192	1	0.992	1.6643918586835e-12	3	Slc25a5
103	8.8136602779618e-33	0.357852549626368	0.354	0.018	1.61025573278362e-28	3	Tmem27
104	1.19986832677252e-22	0.355592822139274	0.823	0.415	2.1921594330134e-18	3	Notch1
105	3.74700691278321e-13	0.351256764896948	0.99	0.894	6.84578162965493e-09	3	Gcsh
106	5.03327121758154e-15	0.350735231641043	0.917	0.657	9.19578651452148e-11	3	Bex1
107	2.62816929499177e-14	0.350591233837708	0.406	0.118	4.80166530194997e-10	3	Cxcl14
108	6.85771641873242e-12	0.348985618552703	0.854	0.63	1.25290478970241e-07	3	Ezr
109	2.1830698814871e-18	0.348622132040613	0.938	0.835	3.98846867347693e-14	3	Aars
110	8.54039036056078e-11	0.346976101435109	0.979	0.841	1.56032931887445e-06	3	Col4a1
111	4.65740110030198e-14	0.343041612591732	0.927	0.78	8.50907181025171e-10	3	Tspan13
112	2.02401036518017e-11	0.340781350093355	1	0.982	3.69786693718418e-07	3	Ndufa12
113	1.34805497664183e-32	0.340724891190657	0.594	0.096	2.46289644232462e-28	3	Kif12
114	1.98811785828509e-24	0.339942679974852	0.406	0.059	3.63229132708687e-20	3	Dll1
115	5.10700101608855e-10	0.339817758969568	0.76	0.522	9.33049085639378e-06	3	Col18a1
116	1.49402855981057e-25	0.339349086627666	0.438	0.067	2.72959017877391e-21	3	Sim1
117	1.48424185935173e-15	0.338097912654715	0.156	0.006	2.7117098770356e-11	3	Slc34a1
118	6.76396727226425e-11	0.337658246731158	0.875	0.72	1.23577682064268e-06	3	Cnot6l
119	3.69088752723712e-07	0.333941242117841	0.76	0.585	0.00674325151226222	3	Atp1a1
120	4.65883530810722e-29	0.33383421363599	0.552	0.102	8.51169210791189e-25	3	Irx3
121	2.48625549365845e-12	0.333171001012298	0.979	0.972	4.54238878691399e-08	3	Fkbp4
122	7.19134015002146e-32	0.331359219309741	0.635	0.122	1.31385784540892e-27	3	Grb7
123	2.9264991817495e-19	0.329173416392936	1	1	5.34671400505634e-15	3	Atpif1
124	4.60330181247313e-08	0.328634015829626	1	0.919	0.000841023241138841	3	Igfbp4
125	4.80522019417494e-11	0.327514727847694	0.646	0.366	8.77913729475762e-07	3	Epha7
126	6.96066542577787e-18	0.325236909419354	0.427	0.098	1.27171357328962e-13	3	Gcnt1
127	4.97027147237078e-10	0.325154094845807	0.969	0.931	9.08068598002142e-06	3	Hsp90b1
128	4.5112542911788e-19	0.319910792529611	0.865	0.535	8.24206158998366e-15	3	Vmp1
129	2.04454005240335e-17	0.318387530795189	1	0.984	3.73537467574091e-13	3	Dstn
130	9.95841549964667e-08	0.317984623560656	0.948	0.902	0.00181940251178545	3	Arl6ip1
131	9.46569279978298e-12	0.317653699521101	0.854	0.6	1.72938207452035e-07	3	Gja1
132	1.15592321514412e-10	0.314722283280382	0.906	0.77	2.11187171406831e-06	3	Hoxb2
133	6.52355039943913e-14	0.313213804833624	0.979	0.965	1.19185265797753e-09	3	Bag1
134	1.91215909717821e-10	0.311277557643902	0.854	0.748	3.49351467054459e-06	3	Hoxb8
135	2.04313172790775e-14	0.310052928754749	0.885	0.632	3.73280166688746e-10	3	Lamc1
136	2.23545253608644e-10	0.309574619195324	0.708	0.474	4.08417178342992e-06	3	Lgr4
137	2.92324925609149e-19	0.309352091741276	0.542	0.142	5.34077639087916e-15	3	Dpp4
138	2.11969465897628e-06	0.309020155835773	0.865	0.707	0.0387268214194967	3	Cenpa
139	7.38118042795052e-09	0.308423655439742	0.927	0.925	0.000134854166418656	3	Manf
140	1.1405617000266e-25	0.307834783884499	0.646	0.171	2.0838062259486e-21	3	0610040J01Rik
141	5.74703276914578e-19	0.305661337807289	0.688	0.262	1.04998288692293e-14	3	Smagp
142	9.92012783191635e-44	0.305555471644224	0.479	0.026	1.81240735489112e-39	3	Ggt1
143	2.94691056779577e-15	0.305069206749339	0.76	0.386	5.38400560736287e-11	3	Lamb1
144	6.15591550732274e-20	0.303211087044307	0.792	0.372	1.12468576318786e-15	3	Smtnl2
145	6.3012362459971e-09	0.30227629226275	1	0.996	0.000115123586214367	3	Nme1
146	9.20481013537677e-11	0.298648590926875	1	1	1.68171881173334e-06	3	Eif5a
147	5.79918237457186e-08	0.298269689614944	0.698	0.463	0.00105951061983428	3	Agrn
148	2.06220977092959e-15	0.297210722898256	0.969	0.783	3.76765725148836e-11	3	Cdk2ap2
149	9.11375209339984e-14	0.296285860976352	0.802	0.474	1.66508250746415e-09	3	Cryz
150	1.77098316865895e-30	0.295411916786751	0.542	0.089	3.23558624913991e-26	3	Svopl
151	6.45140378561217e-13	0.295321207112548	0.906	0.65	1.17867147163134e-08	3	Gng12
152	2.51731837744888e-16	0.294408075058605	0.896	0.585	4.5991406755991e-12	3	Dach1
153	6.82206394980545e-10	0.294299743866433	1	0.994	1.24639108362946e-05	3	Cox5a
154	4.66379499656611e-07	0.289752564901652	0.74	0.555	0.00852075345872628	3	Myo6
155	3.46230680061807e-11	0.289511211735006	0.844	0.555	6.32563452472922e-07	3	Idi1
156	1.95464372279483e-11	0.288498911974034	1	1	3.57113408154615e-07	3	Atp5g3
157	5.35057540738658e-07	0.287152567372533	1	1	0.00977550126929528	3	Prdx1
158	1.55645941846074e-07	0.286525354441014	1	0.998	0.00284365135752777	3	Ran
159	4.80635899744661e-13	0.284964849415271	0.677	0.354	8.78121788833495e-09	3	Atp6ap2
160	7.10107579521279e-13	0.284585712840442	1	0.998	1.29736654778538e-08	3	Ywhaq
161	2.89302658068111e-10	0.284342127582595	1	0.996	5.28555956290439e-06	3	Txn1
162	2.31605193963943e-12	0.282422115638033	0.844	0.665	4.23142689372125e-08	3	Ormdl2
163	2.70462534470317e-22	0.282182336338153	0.49	0.091	4.94135050477269e-18	3	Cdh1
164	4.43773083915843e-08	0.282170425151621	0.948	0.917	0.000810773424314246	3	Odc1
165	3.55456906447356e-11	0.281191179449513	0.802	0.535	6.4941976807932e-07	3	Gnpnat1
166	6.26782450377153e-17	0.281143962473603	0.677	0.301	1.14513153683906e-12	3	Acer2
167	5.8411974365728e-07	0.280203620568846	1	0.996	0.0106718677166185	3	Ranbp1
168	9.89806553999393e-09	0.27944829244513	0.844	0.634	0.000180837657415689	3	Hoxb6
169	2.02565558810977e-10	0.279019313907597	0.885	0.724	3.70087275947654e-06	3	Vamp8
170	1.24622647937289e-09	0.278451624933663	1	0.994	2.27685577781427e-05	3	Calm1
171	1.17086095787775e-12	0.278117332148923	0.927	0.711	2.13916297004265e-08	3	Hprt
172	3.93208258015205e-09	0.275981242598851	0.99	0.978	7.1839148739378e-05	3	Ndufs6
173	7.62943402020993e-18	0.275815558950833	0.167	0.004	1.39389759549235e-13	3	Mep1a
174	4.26499527699872e-14	0.275241369628213	0.708	0.36	7.79214637107667e-10	3	Cmtm8
175	3.25281118520882e-10	0.274121643508954	0.479	0.213	5.94288603537652e-06	3	Lfng
176	1.33167240885564e-10	0.273581680970334	0.792	0.539	2.43296549097925e-06	3	Cib1
177	5.65848071924724e-37	0.273280386478758	0.594	0.091	1.03380442740647e-32	3	Lama1
178	1.00447088812378e-33	0.271314041114065	0.604	0.104	1.83516831260214e-29	3	Rph3al
179	8.96392760313964e-09	0.270240597278933	0.99	0.992	0.000163770957309361	3	Psmb6
180	2.09165789486524e-13	0.270078833228425	0.146	0.008	3.82145897391879e-09	3	Irx1
181	8.96286411957352e-08	0.269918472505647	1	0.965	0.00163751527464608	3	Ddah2
182	5.37259098852909e-41	0.268205401638772	0.542	0.051	9.81572373604265e-37	3	H2-DMb2
183	1.43686716373691e-09	0.267937893323377	0.708	0.48	2.62515630814733e-05	3	Uchl1
184	9.48521272936187e-08	0.267617734733475	0.948	0.862	0.00173294836565441	3	Asap1
185	2.58168929696605e-13	0.267180391298018	1	0.994	4.71674634555697e-09	3	Wbp5
186	4.44783928008875e-10	0.26695882148234	1	0.998	8.12620236472214e-06	3	Atp5o
187	6.25575492847706e-13	0.266896149671999	1	0.965	1.14292642543276e-08	3	Itm2b
188	8.70908343844813e-12	0.265860537033575	0.844	0.594	1.59114954420447e-07	3	Adgra3
189	4.68055841333965e-16	0.264459448369356	0.385	0.087	8.55138022117154e-12	3	Socs2
190	9.42524932698285e-24	0.264323255471972	0.438	0.067	1.72199305203977e-19	3	Prr15l
191	6.45672368761854e-07	0.263252429361102	0.792	0.598	0.0117964341772791	3	Ccnb2
192	8.86316960620096e-07	0.261301439155996	0.854	0.726	0.0161930108705291	3	Cdca3
193	5.92633876615734e-24	0.260940474589472	0.531	0.114	1.08274209257695e-19	3	Cys1
194	1.44843208806342e-09	0.260107707115314	0.865	0.636	2.64628542489186e-05	3	Bag2
195	2.01739016838116e-07	0.259918949356059	0.969	0.963	0.00368577183763238	3	Psmb5
196	8.61524546977122e-07	0.259883637077192	0.698	0.5	0.015740053473272	3	Pbk
197	5.24400338097438e-13	0.257512819986924	0.396	0.104	9.58079417704019e-09	3	Tfcp2l1
198	5.82055078176257e-10	0.257458639566383	0.927	0.805	1.06341462782802e-05	3	Selt
199	1.99476924180527e-08	0.257121408443607	1	1	0.000364444340477824	3	Erh
200	7.31786447852541e-22	0.257064884053359	0.542	0.128	1.33697384022659e-17	3	Lamc2
201	3.23854239218781e-09	0.253811043686288	0.896	0.687	5.91681695052712e-05	3	Bex4
202	8.9061138886022e-19	0.252795215819129	0.604	0.211	1.62714700744762e-14	3	Lef1
203	2.87185843126136e-11	0.249753684111196	0.5	0.228	5.24688535391451e-07	3	Gnai1
204	2.64783596590404e-11	0.249486543539213	0.833	0.634	4.83759630970668e-07	3	Hoxa7
205	1.32961731090014e-20	0.24773757897701	0.375	0.059	2.42921082701456e-16	3	Fermt1
206	2.75802682643532e-21	0.246621953984871	0.312	0.035	5.03891501189733e-17	3	Qprt
207	2.80293880487991e-20	0.246007493524211	0.417	0.077	5.12096919651559e-16	3	Hpn
208	9.79063841535422e-11	0.245205139917132	0.948	0.758	1.78874963848522e-06	3	Crip1
209	4.75817833521381e-18	0.244846874842006	0.854	0.411	8.69319181843562e-14	3	Lsr
210	6.81574625747765e-18	0.244174066529778	0.344	0.061	1.24523684124117e-13	3	Eaf2
211	1.94365900416609e-09	0.24405434597363	0.979	0.947	3.55106500061144e-05	3	Med28
212	1.15619387084624e-11	0.243234395092167	1	0.996	2.11236620203609e-07	3	Ppp1ca
213	1.65945620054011e-17	0.242401484661096	0.615	0.213	3.03182647838678e-13	3	Fhl1
214	8.09299204558077e-09	0.241880871128298	0.979	0.906	0.000147858964672761	3	Cyc1
215	1.84813580309517e-06	0.241596324987223	1	0.998	0.0337654411225488	3	Mif
216	2.15922956167867e-17	0.241250054858566	0.542	0.154	3.94491240918694e-13	3	Hs3st3b1
217	8.20279408416593e-10	0.241045752084808	0.969	0.965	1.49865047917711e-05	3	Spcs2
218	3.35255758309449e-07	0.240457074595096	0.573	0.358	0.00612512270431364	3	Gucd1
219	1.43711980629544e-09	0.240226745634972	0.771	0.518	2.62561788610177e-05	3	Abhd16a
220	1.51243632419936e-07	0.238555721935607	0.865	0.734	0.00276322116431224	3	Tmbim4
221	6.87450065241496e-19	0.238363555886909	0.219	0.014	1.25597126919621e-14	3	Asb9
222	3.13322346112211e-09	0.237736182758495	0.698	0.467	5.7243992634701e-05	3	Clcn5
223	1.71325313831531e-33	0.237479353071916	0.635	0.116	3.13011348370208e-29	3	Dact2
224	2.70267569699364e-11	0.236873648489868	0.708	0.437	4.93778849840738e-07	3	Adamts9
225	6.52109866918091e-12	0.236686016409929	0.979	0.955	1.19140472685935e-07	3	Emc6
226	1.13488640119017e-08	0.236602945686913	1	0.955	0.000207343745497445	3	Uqcc2
227	1.30974414520569e-09	0.234961138568703	0.625	0.356	2.39290255329079e-05	3	Tuba1c
228	1.64565742953104e-10	0.234252463524633	0.917	0.732	3.00661612375321e-06	3	Cyb5b
229	7.41358200939868e-11	0.233234286386183	0.979	0.852	1.35446143311714e-06	3	Dnajc15
230	9.81697478590599e-17	0.232191414091957	0.656	0.268	1.79356129338503e-12	3	Spata13
231	2.16809483041035e-08	0.232001453368134	0.938	0.931	0.000396110925515972	3	Ubald2
232	8.99719587041365e-08	0.231479734553317	0.99	0.98	0.00164378768552457	3	Hnrnpf
233	2.41273867279252e-10	0.230636690395462	1	0.998	4.40807355519194e-06	3	Sec61b
234	5.13324462834045e-10	0.230370107795757	0.823	0.634	9.37843793597801e-06	3	Dnajc21
235	3.89543260447843e-08	0.230330477264031	0.969	0.967	0.000711695536838208	3	Rbm8a
236	1.48425108842721e-09	0.229792443200783	0.635	0.388	2.71172673855651e-05	3	Fam107b
237	4.39655536651878e-21	0.22841431807423	0.458	0.096	8.03250665462981e-17	3	Cela1
238	5.66604482448834e-17	0.228309227812711	0.5	0.122	1.03518638943402e-12	3	Cldn7
239	5.06909306915292e-15	0.22820792367525	0.177	0.012	9.26123303734239e-11	3	Keg1
240	9.30223317506136e-09	0.227218027117324	0.844	0.701	0.000169951800108371	3	Ddx39
241	1.08982959952489e-33	0.226855947399026	0.354	0.016	1.99111867833198e-29	3	Slc47a1
242	1.55703453953061e-06	0.226853420391079	0.344	0.15	0.0284470210372242	3	Cdkn1a
243	2.20220878485253e-13	0.226600983462152	0.667	0.325	4.02343544992556e-09	3	Cpox
244	1.91112321833244e-13	0.226321351567436	0.573	0.244	3.49162211989337e-09	3	Kif21a
245	4.38473592429744e-09	0.225515382297592	0.792	0.553	8.01091253369142e-05	3	Ncs1
246	4.62779534276484e-10	0.225210216547175	0.562	0.299	8.45498209123136e-06	3	Tst
247	2.70238341409224e-20	0.224031953331956	0.51	0.124	4.93725449754653e-16	3	Lad1
248	1.72870909599623e-20	0.222766970433893	0.49	0.108	3.15835151838511e-16	3	Prss8
249	1.4858155236979e-06	0.222018457025879	0.719	0.543	0.0271458496179606	3	Bex2
250	2.59766135473698e-12	0.220581729504026	0.219	0.033	4.74592729510447e-08	3	Dapl1
251	8.11139231671079e-07	0.219048504007811	0.948	0.947	0.0148195137626306	3	Sarnp
252	1.73294440063168e-09	0.218619107807786	0.927	0.821	3.16608941995408e-05	3	Sod2
253	4.36076715995685e-08	0.218382093504806	0.427	0.207	0.000796712160124116	3	Lrp4
254	6.35592360547214e-07	0.218055503420066	0.938	0.858	0.0116122724271976	3	Snrpa1
255	8.67842469799943e-14	0.217129032171664	0.615	0.256	1.5855481923245e-09	3	Emb
256	9.78101277625666e-20	0.217062260677346	0.469	0.11	1.78699103422209e-15	3	Dusp14
257	5.05714356053964e-11	0.215164766750854	0.594	0.283	9.23940128510593e-07	3	Prom1
258	3.61660870619744e-12	0.215150977456605	0.646	0.343	6.60754410622272e-08	3	Tspan18
259	1.3226698674321e-33	0.214931425872663	0.354	0.016	2.41651784779845e-29	3	Tmem252
260	1.6774649789669e-13	0.214310473083689	0.177	0.016	3.06472851657252e-09	3	Dao
261	2.78769585540326e-13	0.214191837268912	0.479	0.175	5.09312032782175e-09	3	Hsd17b14
262	1.67240758097224e-06	0.214134645285985	0.99	0.994	0.0305548865043628	3	Snrpb
263	5.82500026345632e-07	0.213930428867067	0.958	0.89	0.0106422754813347	3	Sec11a
264	3.14858036725699e-08	0.213451923988033	0.906	0.764	0.000575245633097852	3	Mrps28
265	1.12499458414853e-09	0.213423583989595	0.979	0.919	2.05536510523936e-05	3	Sdhd
266	1.76340753544828e-08	0.212858299581572	0.844	0.657	0.000322174556726401	3	Dhrs4
267	1.6479043838181e-09	0.212635222345339	0.729	0.435	3.01072130923567e-05	3	Gprc5c
268	2.14562742151573e-09	0.21090362037513	0.854	0.624	3.92006129910924e-05	3	Ppa2
269	6.12750411217567e-07	0.210688232665498	0.979	0.917	0.011194950012945	3	Eif4e
270	8.5409199357923e-28	0.210042752510437	0.271	0.008	1.56042607226925e-23	3	Slc39a5
271	1.61168561992768e-08	0.209812924761533	0.948	0.904	0.000294454962760787	3	Nol7
272	2.45201427295058e-08	0.208873593500103	0.979	0.935	0.000447983007668071	3	Lamp1
273	2.28944657947118e-12	0.208426669218019	0.76	0.413	4.18281890069384e-08	3	Plpp2
274	1.77827239467384e-07	0.208195279055319	0.51	0.283	0.0032489036650691	3	Trabd2b
275	3.14551817253002e-09	0.207901005845913	0.74	0.467	5.74686170121235e-05	3	Cxadr
276	4.43852017941105e-12	0.207492783107744	0.792	0.508	8.10917636778399e-08	3	Tes
277	1.21378989569233e-22	0.207089378867805	0.271	0.018	2.21759413942989e-18	3	S100g
278	1.034333069825e-09	0.207052130258054	0.49	0.224	1.88972651857028e-05	3	Greb1
279	4.95082102653284e-09	0.206582485158656	0.833	0.648	9.0451500154755e-05	3	Nipsnap1
280	2.13817736204582e-12	0.206216610054532	0.323	0.081	3.90645004045771e-08	3	Tcea3
281	6.01575611149669e-07	0.205893374879615	0.99	0.969	0.0109907864157045	3	Arpc2
282	4.15250977520355e-23	0.205517865309451	0.5	0.108	7.58663535929688e-19	3	Fhod3
283	4.57020694082009e-21	0.205402097631346	0.583	0.157	8.3497680808783e-17	3	Myo5b
284	1.71674238383373e-07	0.205185954583563	0.917	0.841	0.00313648833526422	3	Ccdc124
285	6.09699826546171e-07	0.204546969319739	1	0.978	0.0111392158309985	3	Cycs
286	8.58175307541047e-08	0.204344823843948	0.948	0.835	0.00156788628687749	3	Nabp2
287	1.51911657324911e-06	0.204213535462172	0.958	0.89	0.0277542597932613	3	Ppil1
288	1.70628394227165e-10	0.203750420511175	0.802	0.524	3.1173807625303e-06	3	Bpgm
289	8.69914072564454e-10	0.20183899478129	0.656	0.396	1.58933301057526e-05	3	Stard4
290	6.69639860431226e-12	0.20127411259236	0.573	0.281	1.22343202500785e-07	3	Lrrc16a
291	2.15874094700145e-06	0.201174965587953	0.844	0.722	0.0394401971017165	3	Spr
292	2.05781392581264e-10	0.200096564135983	0.792	0.492	3.7596260424597e-06	3	Ninj1
293	3.44733100887606e-16	0.19923995471816	0.396	0.083	6.29827375321657e-12	3	Cdh16
294	4.50859220718191e-09	0.199053536828898	1	0.992	8.23719796252135e-05	3	Uqcrq
295	2.90169270201161e-09	0.197873643776286	1	1	5.30139256657521e-05	3	Tma7
296	4.00564442451034e-15	0.197043468058416	0.25	0.033	7.31831236358039e-11	3	Cldn10
297	1.90340272781254e-07	0.196977869519078	0.906	0.868	0.00347751678371351	3	Akap9
298	3.36278877528744e-07	0.196788791422523	0.958	0.935	0.00614381509245016	3	Mrpl51
299	1.73268878720559e-06	0.19668664495254	0.906	0.746	0.031656224142246	3	Bcap31
300	9.5199243030318e-16	0.19651683375142	0.562	0.199	1.73929017016391e-11	3	Igsf5
301	5.57434727542881e-08	0.195280812442893	0.312	0.11	0.00101843324722084	3	Npy
302	3.77438569184057e-11	0.195168013191206	0.656	0.323	6.89580265899273e-07	3	Bmp4
303	2.56547940738285e-07	0.194587436256643	0.677	0.467	0.00468713087728847	3	Ccnjl
304	1.23187591452968e-18	0.194135756699082	0.375	0.071	2.25063729584572e-14	3	Gpc4
305	2.14512656439164e-20	0.19363936032551	0.198	0.006	3.91914623314352e-16	3	Tmem174
306	2.76775044579546e-07	0.193621395729439	1	0.992	0.0050566800644683	3	Arf1
307	1.87669865822041e-07	0.193487190157689	0.948	0.78	0.00342872844856868	3	Ctsl
308	2.25013522673595e-06	0.192540630660135	0.781	0.675	0.0411099705924658	3	Acat2
309	1.03913555059514e-14	0.191998544231042	0.615	0.27	1.89850065093733e-10	3	Fjx1
310	2.27561500570067e-06	0.19184642329669	1	0.998	0.0415754861541512	3	Cox7b
311	2.13663658120947e-07	0.191843063165606	0.302	0.114	0.0039036350338697	3	AI838599
312	1.20157485967393e-07	0.191630531832973	0.958	0.896	0.00219527726862428	3	Myl12b
313	4.16313535087389e-21	0.191048001417869	0.385	0.063	7.6060482860466e-17	3	Doc2a
314	2.14399730946658e-24	0.190919195094796	0.542	0.114	3.91708308439544e-20	3	Fam84b
315	2.6100283918066e-08	0.189725791437736	0.969	0.795	0.000476852187183066	3	Ddt
316	5.11382168821742e-07	0.189002582930709	0.948	0.88	0.00934295222437323	3	Cisd1
317	1.03028572536001e-08	0.188577067857602	0.833	0.555	0.000188233202023273	3	Gsr
318	6.06500550402569e-08	0.188297309009894	0.802	0.567	0.00110807650558549	3	Ccdc25
319	6.10523940037457e-08	0.188001550957341	0.875	0.717	0.00111542723844843	3	Hoxb7
320	2.42383565084769e-17	0.187595985505268	0.531	0.157	4.42834773409872e-13	3	Pcdh7
321	1.80446306588171e-18	0.187402652926828	0.417	0.087	3.29675402136588e-14	3	Eps8
322	9.89373109978508e-08	0.185853914414966	0.99	0.986	0.00180758467193073	3	Zfp706
323	7.6519693936399e-08	0.18500588514289	0.76	0.49	0.00139801480821801	3	Aktip
324	3.69011079816031e-08	0.183634192761211	0.938	0.783	0.000674183242823888	3	Tspan31
325	1.49174944896462e-06	0.183479395743919	0.906	0.78	0.0272542624325836	3	Kras
326	2.54907320257476e-07	0.183288291981216	0.969	0.961	0.00465715674110409	3	Map2k2
327	3.19450450259126e-07	0.18315840912822	0.896	0.734	0.00583635972623423	3	Traf4
328	3.34892286108651e-07	0.182735741930173	0.969	0.967	0.00611848206720505	3	Psmd8
329	1.14996931400773e-06	0.18221109188641	0.99	0.986	0.0210099393669212	3	Eif1ax
330	3.26454194835986e-07	0.182105355132254	0.76	0.535	0.00596431813965347	3	Hpcal1
331	2.0452016829059e-06	0.181756765688928	0.969	0.88	0.0373658347466909	3	Nsmce4a
332	9.42044190590702e-08	0.181661889493594	0.979	0.931	0.00172111473620921	3	Mrps36
333	4.90428270313887e-12	0.181480381108554	0.26	0.051	8.96012449863472e-08	3	Gipc2
334	7.77432711183601e-07	0.181470626355488	1	0.97	0.0142036956333244	3	Txndc17
335	8.59506673101174e-08	0.181455943975857	1	0.996	0.00157031869175585	3	Edf1
336	4.52334559562112e-07	0.181446926404618	1	1	0.00826415240319978	3	Ftl1
337	8.33409669965056e-10	0.181082815998191	0.729	0.431	1.52263946702616e-05	3	Homer2
338	1.37662044770162e-06	0.181010446148873	0.76	0.547	0.0251508555795085	3	Dram2
339	1.95946724920442e-06	0.180804456283834	1	0.996	0.0357994666429647	3	Ndufb8
340	1.08995122452619e-06	0.180649646831006	0.99	0.965	0.0199134088720935	3	Arpp19
341	8.98540445152042e-07	0.180290054867493	0.562	0.335	0.0164163339329278	3	Mettl7a1
342	2.77984489225902e-07	0.180253611262886	0.948	0.827	0.00507877661815722	3	Fam96b
343	3.42350527367539e-17	0.179537814606661	0.198	0.012	6.25474413500494e-13	3	Hao2
344	2.01171648481565e-17	0.179128502087276	0.375	0.069	3.6754060177582e-13	3	Tmem229a
345	3.51638651160914e-08	0.178609303797407	0.677	0.415	0.00064244381567099	3	Ppt2
346	1.05063430951536e-07	0.178360602165892	0.802	0.608	0.00191950888348456	3	Hmga1
347	1.28901620535499e-06	0.177916365701725	0.99	0.906	0.0235503260718356	3	Coa3
348	2.22111636433739e-09	0.177698131700749	1	1	4.05797959764442e-05	3	Hint1
349	1.61468666238595e-07	0.17750807475736	0.771	0.528	0.00295003253217913	3	Spsb4
350	2.10660767579594e-14	0.177500329739994	0.427	0.12	3.84877222367918e-10	3	Dsp
351	3.03755288147326e-09	0.177459052825653	0.833	0.565	5.54960911445164e-05	3	Rfk
352	1.31896225500643e-07	0.177293689298786	0.802	0.583	0.00240974403989675	3	Stx7
353	3.2436283949835e-07	0.176847695322863	0.812	0.565	0.00592610907763485	3	Mad2l1
354	2.49424189362225e-20	0.176715114012382	0.188	0.004	4.55697993964784e-16	3	RP23-306P12.2
355	1.38908361281955e-18	0.176501905873954	0.51	0.134	2.53785576062131e-14	3	Map7
356	1.72075271434183e-07	0.176168239423502	0.844	0.628	0.00314381520910252	3	Commd2
357	6.69519242698186e-11	0.176020932706196	0.688	0.398	1.22321165640959e-06	3	Hook1
358	8.69360067918553e-07	0.175929659786385	0.469	0.23	0.015883208440872	3	Plcb1
359	1.95443984200974e-06	0.174925031693853	0.333	0.157	0.035707615913518	3	Filip1l
360	1.18251259728632e-06	0.174778242539247	0.802	0.604	0.0216045051524211	3	Brix1
361	4.96362665527769e-10	0.174754943424796	0.344	0.116	9.06854589919234e-06	3	Hoga1
362	8.32594517992327e-14	0.173695516429371	0.479	0.159	1.52115018437198e-09	3	Snx7
363	2.82030093947767e-16	0.173099547390518	0.677	0.254	5.1526898164257e-12	3	Cystm1
364	6.70182292992056e-12	0.17294205811907	0.115	0.004	1.22442304929649e-07	3	Irx2
365	1.96291348899732e-07	0.172151714344501	0.646	0.386	0.00358624294439811	3	Cndp2
366	2.75167038112451e-14	0.170405974129987	0.135	0.004	5.02730178631448e-10	3	Cyp4a31
367	2.31390892562895e-07	0.170352619514158	0.844	0.626	0.00422751160712409	3	Rbpms
368	8.40816661179639e-17	0.169997717758569	0.573	0.197	1.5361720399752e-12	3	Sgk3
369	5.49155649709946e-11	0.169761337480683	0.229	0.043	1.00330737202007e-06	3	Spon1
370	3.36366286754364e-08	0.169132257398615	0.51	0.272	0.000614541205900222	3	Gatsl2
371	1.49361681925971e-06	0.167186744618784	1	0.992	0.027288379287875	3	Ostc
372	7.89892789760226e-26	0.16706846986324	0.406	0.051	1.44313412689193e-21	3	Gm12576
373	1.45729525241678e-06	0.166397340051326	0.604	0.392	0.0266247842616546	3	Aldh4a1
374	1.62839599735797e-10	0.166331354147968	0.312	0.089	2.97507948717301e-06	3	Anpep
375	4.35353167387049e-07	0.166137932009657	0.885	0.805	0.00795390236816138	3	Vps29
376	1.97319057483639e-17	0.165572335708747	0.521	0.146	3.60501918022608e-13	3	Fam134b
377	1.86148707620245e-08	0.165317555050302	0.385	0.161	0.000340093688822188	3	Dmd
378	4.41890432563405e-07	0.165313223392975	1	1	0.00807333820293341	3	Eif1
379	1.48537878325614e-06	0.165243276154988	0.625	0.451	0.0271378703700897	3	Mfhas1
380	6.68990754671437e-07	0.164533747725497	0.656	0.445	0.0122224610878472	3	Tmem238
381	2.05836699363107e-07	0.164324395957107	0.896	0.711	0.00376063649736396	3	Ak6
382	9.45539851833072e-07	0.164003261321834	1	0.998	0.0172750130929902	3	Ywhae
383	5.91679438289222e-07	0.163966420592198	0.469	0.242	0.0108099833375441	3	Tnfrsf12a
384	2.25421752326399e-06	0.163834691374671	1	0.984	0.0411845541500331	3	Phb2
385	1.08673835985649e-15	0.163801687845356	0.167	0.008	1.98547098345781e-11	3	Clrn3
386	3.79504803346464e-08	0.163259883367677	0.552	0.285	0.00069335527571399	3	Arhgap24
387	2.61914349161987e-14	0.163203686679086	0.458	0.142	4.78517515918949e-10	3	Sema4d
388	1.73883018719606e-07	0.162980836129751	0.865	0.705	0.0031768427520072	3	Tmx1
389	6.07791479177398e-21	0.162900930862502	0.354	0.049	1.11043503245711e-16	3	Chst8
390	6.0999752735935e-09	0.162876341513719	0.427	0.171	0.000111446548248553	3	Mapk13
391	1.78378449039373e-10	0.162604964980679	0.615	0.323	3.25897426394935e-06	3	Pdlim5
392	1.77965126575267e-22	0.161516175630431	0.26	0.016	3.25142286253013e-18	3	Amn
393	4.25056949272159e-08	0.161276199236417	0.49	0.232	0.000776579046320234	3	Arhgef28
394	4.56789745927554e-29	0.160946875188194	0.292	0.01	8.34554865809641e-25	3	Cpb2
395	3.08574468407312e-09	0.160754332583918	0.365	0.13	5.6376555378016e-05	3	Tmem178
396	4.85600754488576e-15	0.160540172365754	0.542	0.187	8.87192578450629e-11	3	Stx3
397	3.83643486975898e-16	0.16023357307435	0.188	0.012	7.00916650704967e-12	3	Susd3
398	1.76940417193168e-06	0.160225643390239	0.698	0.439	0.0323270142211919	3	Rai14
399	1.26466778746725e-10	0.160197916577778	0.26	0.061	2.31054804770267e-06	3	Ccdc182
400	1.41597438745945e-06	0.160140745555705	1	0.955	0.0258698520588841	3	Tmed10
401	3.30912584673989e-10	0.159307661482117	0.656	0.358	6.04577292199378e-06	3	Sgms1
402	1.66894462246279e-08	0.158367273279219	0.406	0.173	0.000304916182523952	3	9230105E05Rik
403	2.55751844363703e-07	0.158038567497266	0.646	0.421	0.00467258619652485	3	Robo1
404	2.54169550164976e-07	0.157943084078285	0.635	0.427	0.00464367768151411	3	Fam171a1
405	6.67973602721943e-16	0.156429352079354	0.427	0.11	1.22038777217299e-11	3	Cobll1
406	1.80328641686451e-06	0.15606129219999	0.875	0.748	0.0329460428361146	3	Pop5
407	3.51174823579437e-08	0.155968185472503	0.333	0.126	0.000641596402679631	3	Lactb2
408	2.25427756891724e-06	0.155728143871211	1	1	0.0411856511841179	3	Hspe1
409	4.40991894847973e-12	0.155454733671136	0.406	0.132	8.05692191887247e-08	3	Lmo7
410	6.16171473123485e-23	0.155026690300252	0.24	0.01	1.12574528139661e-18	3	Acsm2
411	6.30780388100692e-18	0.154952066279969	0.417	0.087	1.15243576905996e-13	3	Emx2os
412	5.45356743197673e-14	0.154185575923297	0.354	0.087	9.96366769822149e-10	3	Oxtr
413	5.33897868894416e-12	0.15390810047691	0.219	0.035	9.75431406470098e-08	3	C130074G19Rik
414	3.02894157107076e-13	0.153901755809631	0.458	0.156	5.53387625034627e-09	3	Raet1e
415	2.05559303952731e-06	0.153116226764563	0.677	0.478	0.0375556848321639	3	Dhcr24
416	1.2949029558555e-18	0.152567720411427	0.312	0.041	2.365787700348e-14	3	Paqr5
417	9.26829029906e-19	0.151909667029505	0.229	0.016	1.69331663763826e-14	3	Hes5
418	2.72224030215493e-09	0.151730764633528	0.833	0.526	4.97353303203705e-05	3	S100a16
419	1.88718507967587e-21	0.151665652234561	0.26	0.018	3.44788714056781e-17	3	Sall3
420	2.59010730417449e-15	0.151587405499512	0.375	0.085	4.73212604472679e-11	3	Sgpp2
421	3.62052867831946e-10	0.151378525845114	0.729	0.421	6.61470589528966e-06	3	Plekhf2
422	6.40661166537377e-07	0.150144601397389	1	0.992	0.0117048795126379	3	Polr2m
423	2.14002747881173e-06	0.150032796449035	0.635	0.404	0.0390983020378904	3	Dusp9
424	1.72736190900096e-13	0.148741301898154	0.375	0.098	3.15589020774475e-09	3	Slc39a8
425	2.97007031711375e-10	0.148495304525875	0.583	0.28	5.42631846936682e-06	3	Rassf7
426	3.41987201064479e-13	0.147916949336747	0.312	0.067	6.24810616344803e-09	3	Prdm16
427	2.27656581011099e-14	0.147855745590552	0.146	0.006	4.15928573507278e-10	3	Cldn2
428	5.9877187440918e-10	0.14547812203825	0.25	0.061	1.09395621454557e-05	3	Vcam1
429	1.45652482308439e-06	0.145287859372235	0.615	0.37	0.0266107085177519	3	Tspo
430	1.81552414242395e-07	0.14473065937668	0.479	0.252	0.00331696260820856	3	Ap1s2
431	1.81392629889518e-06	0.143028888191607	0.688	0.486	0.033140433480815	3	Spns1
432	6.65881131955979e-08	0.142491203886286	0.771	0.5	0.00121656482808357	3	Tvp23b
433	2.39047439493033e-13	0.141758351380475	0.198	0.022	4.3673967195377e-09	3	Nppc
434	4.68936800436832e-21	0.141047100561354	0.385	0.057	8.56747534398092e-17	3	Kdf1
435	1.04293241054383e-15	0.139425899438897	0.312	0.053	1.90543751406359e-11	3	Hnf1aos1
436	2.77071090864568e-18	0.138535419072599	0.229	0.018	5.06208883009566e-14	3	Ar
437	2.67599035982762e-34	0.138446691573322	0.417	0.03	4.88903438740506e-30	3	Me3
438	7.69016418024937e-08	0.138042763719988	0.438	0.209	0.00140499299573156	3	Sh3yl1
439	3.30318266491516e-08	0.136297009875638	0.396	0.167	0.000603491472880001	3	Grb14
440	1.08666110092673e-12	0.13590251763304	0.469	0.154	1.98532983139314e-08	3	Cyb561
441	3.3651461468573e-12	0.135847281725058	0.219	0.033	6.14812201030829e-08	3	Perp
442	5.89097636239815e-07	0.135713111528479	0.667	0.411	0.0107628138141014	3	Cyp51
443	6.00255755255395e-18	0.135370236195139	0.396	0.077	1.09666726485161e-13	3	Tuba4a
444	7.16342920264546e-18	0.134738914965539	0.177	0.006	1.30875851532333e-13	3	Gm4450
445	4.3163905755928e-07	0.134540617698012	0.76	0.543	0.00788604558160804	3	Prr13
446	8.44200259310565e-15	0.13424183679772	0.521	0.167	1.5423538737604e-10	3	Frrs1
447	4.85591873105164e-07	0.13404875654105	0.604	0.36	0.00887176352163135	3	Bpnt1
448	4.63996359752861e-10	0.133936623498962	0.5	0.211	8.47721349268476e-06	3	Arhgap18
449	1.60718369945685e-06	0.133750489494648	0.812	0.593	0.0293632461890767	3	Dnajb11
450	1.09214000858848e-08	0.133696082084549	0.615	0.329	0.000199533979569114	3	Celsr1
451	4.31893328373604e-15	0.13315518571098	0.385	0.091	7.89069110938575e-11	3	Deptor
452	4.80525881080869e-08	0.132882738239424	0.49	0.234	0.000877920784734747	3	Lrba
453	2.29846315813744e-08	0.132543298961269	0.656	0.386	0.00041992921899171	3	Atg4d
454	3.92722828295858e-08	0.132048106426028	0.542	0.281	0.000717504607296532	3	Mid1ip1
455	5.68148092718927e-09	0.13117427177395	0.458	0.201	0.000103800656539748	3	Hacd4
456	1.39383884635933e-07	0.130945845884108	0.604	0.356	0.00254654357229849	3	Cecr2
457	4.03204283095109e-10	0.129564289708637	0.51	0.226	7.36654225214763e-06	3	Car14
458	1.45843648523012e-15	0.129089177804751	0.156	0.006	2.66456345851544e-11	3	RP23-306P12.3
459	2.99439207877189e-07	0.126360473028699	0.479	0.262	0.00547075432791624	3	Cth
460	9.98930841150748e-10	0.125164827267451	0.219	0.047	1.82504664678242e-05	3	Steap1
461	1.93141949156918e-09	0.12491082553334	0.177	0.03	3.52870341109688e-05	3	B3gat2
462	4.09266149276633e-18	0.124539936640352	0.188	0.008	7.47729254728408e-14	3	Slc2a2
463	3.75779138720474e-07	0.124425805285516	0.656	0.406	0.00686548486442306	3	Tnfrsf21
464	1.9127858600214e-10	0.123222198903758	0.542	0.238	3.4946597662591e-06	3	Dcbld1
465	2.11778010637231e-14	0.122982361132811	0.312	0.063	3.86918425434222e-10	3	Elovl7
466	2.00807169427125e-06	0.122733447868071	0.698	0.419	0.0366874698543357	3	Cd9
467	3.99545965396931e-08	0.122219459644764	0.26	0.081	0.000729970478780194	3	Tnfaip6
468	7.44117066304482e-17	0.120368291354765	0.344	0.061	1.35950188013829e-12	3	Tmed6
469	3.10156876677005e-07	0.120080206626994	0.74	0.449	0.00566656613688889	3	Creld2
470	2.35969662957409e-08	0.11998618347104	0.396	0.157	0.000431116574223187	3	Nrip2
471	2.79117239350466e-14	0.11979233390838	0.479	0.152	5.09947196293302e-10	3	Krtcap3
472	1.66074640129409e-07	0.119623513332729	0.385	0.163	0.00303418367516431	3	Myof
473	1.13000193602601e-06	0.119251013924429	0.385	0.189	0.0206451353711952	3	Mtmr11
474	4.38788784571335e-11	0.118566958817983	0.562	0.238	8.0166710941183e-07	3	Wwc1
475	4.13731955681868e-07	0.118006307308103	0.344	0.134	0.00755888283030773	3	Car2
476	2.88649738940506e-26	0.117712822627066	0.302	0.018	5.27363073044304e-22	3	Erbb4
477	4.66510367149195e-13	0.116895670662933	0.167	0.014	8.52314440781579e-09	3	Afp
478	3.91822391210943e-08	0.116100416793715	0.104	0.01	0.000715859508742393	3	RP24-64C6.3
479	5.26172064875091e-20	0.115770804221724	0.292	0.031	9.61316362526791e-16	3	Fam167a
480	3.22307086102284e-07	0.114982318295004	1	1	0.00588855046308872	3	Chchd2
481	6.58376877046694e-12	0.114430142783792	0.115	0.004	1.20285455436431e-07	3	Ugt2b37
482	1.23067424606765e-06	0.114146855290427	0.302	0.122	0.022484418475656	3	Slc15a2
483	2.74804475477628e-10	0.113354082338065	0.146	0.016	5.02067776697627e-06	3	Unc5cl
484	5.71622423961492e-10	0.112646954389987	0.333	0.102	1.04435416857765e-05	3	Abcc4
485	8.31601604357527e-14	0.112316279445265	0.375	0.091	1.5193361311612e-09	3	Ptpn3
486	1.10039038878404e-15	0.111120916420119	0.354	0.069	2.01041324030843e-11	3	Arhgef16
487	3.71223485507844e-08	0.110883823569234	0.344	0.128	0.00067822530802283	3	Scly
488	1.94553268174375e-08	0.110791820436512	0.427	0.179	0.000355448820954584	3	Hoxb3os
489	3.48287813629728e-14	0.11012277963898	0.438	0.122	6.36321835501514e-10	3	Marveld2
490	1.35439162105931e-06	0.10987555995626	0.292	0.114	0.0247447349167536	3	Cldn1
491	9.97665497891148e-11	0.109493499110733	0.396	0.128	1.82273486464713e-06	3	Plekhh1
492	7.16059839759575e-11	0.109359845689383	0.333	0.096	1.30824132724074e-06	3	Adamts16
493	9.83989261522952e-10	0.109255803865168	0.323	0.106	1.79774838080243e-05	3	Gldn
494	1.22472852114094e-27	0.109108930314017	0.365	0.031	2.23757900812449e-23	3	Pcsk9
495	1.10791320132521e-12	0.106787089602681	0.177	0.018	2.02415741882116e-08	3	Acaa1b
496	1.14341153774715e-06	0.106629149909487	0.333	0.14	0.0208901287946404	3	Mgll
497	1.83127699691575e-15	0.106619747969763	0.156	0.006	3.34574307336508e-11	3	Serpina1a
498	1.07303752345608e-07	0.105942484364043	0.375	0.154	0.00196043955535426	3	Entpd5
499	1.48260600547895e-12	0.105140400422694	0.354	0.093	2.70872117201003e-08	3	Llgl2
500	1.55089138946946e-07	0.104405708742137	0.5	0.24	0.0028334785685607	3	Tspan33
501	1.35293960089748e-08	0.103978222773728	0.292	0.093	0.00024718206508397	3	Pbld2
502	2.85322104247688e-20	0.10386979705124	0.188	0.004	5.21283484460526e-16	3	Stxbp5l
503	4.12311435039319e-13	0.103791740877949	0.302	0.063	7.53292991816835e-09	3	E330013P04Rik
504	2.92047402319868e-07	0.103679768916999	0.406	0.181	0.00533570604038399	3	Scn8a
505	3.61907955397868e-08	0.103345096899596	0.312	0.104	0.000661205834511905	3	Cds1
506	1.84387376914863e-07	0.10177393850055	0.104	0.012	0.00336875737623456	3	Itgb6
507	3.76610862092492e-15	0.101211353265043	0.271	0.041	6.88068045042982e-11	3	AW011738
508	2.69701623202863e-16	0.100791950364851	0.375	0.075	4.92744865591631e-12	3	Lypd6b
509	4.85337157752001e-20	0.100705020564323	0.323	0.039	8.86710987212905e-16	3	Mkrn2os
