# Supplementary material for: Nephron progenitor commitment is a stochastic process influenced by cell migration
Source: eLife. 2019 Jan 24;8:e41156. doi: 10.7554/eLife.41156 (PMC6363379; doi:10.7554/eLife.41156)
Supplement: Supplementary file 2. — scRNA-seq data is available via GEO accession GSE118486 (token kfwtoegufxejzkz). [file elife-41156-supp2.zip › cluster_4.csv]

	p_val	avg_logFC	pct.1	pct.2	p_val_adj	cluster	gene
1	1.01206844288769e-67	2.36853981341986	0.842	0.039	1.84904904515582e-63	4	Calb1
2	9.95945694530937e-36	1.99012402418536	0.974	0.237	1.81959278390802e-31	4	Krt18
3	6.62228643274e-75	1.87280098969449	0.868	0.034	1.2098917312616e-70	4	Rprm
4	6.07298484054163e-33	1.65497809716178	1	0.3	1.10953433036696e-28	4	Epcam
5	7.16644541047028e-52	1.64383987829005	1	0.127	1.30930957649292e-47	4	Cldn7
6	1.03147801749867e-67	1.59706578286079	1	0.072	1.88451033797007e-63	4	Gata3
7	1.73173641816871e-61	1.55107304070295	0.974	0.081	3.16388243599423e-57	4	Krt8
8	8.92605576211624e-27	1.48443119386887	0.526	0.053	1.63079038773864e-22	4	Fxyd4
9	8.33959873807344e-44	1.46269188517241	0.816	0.08	1.52364468944602e-39	4	Pdzk1ip1
10	2.46948010066746e-18	1.36131957477175	0.895	0.399	4.51174014391945e-14	4	S100a6
11	7.09056934626632e-82	1.35446176936291	1	0.044	1.29544701956286e-77	4	Wfdc15b
12	5.3304225501064e-21	1.30319795372074	1	0.661	9.7386819990444e-17	4	Wfdc2
13	2.15939419996632e-88	1.20184992915706	0.974	0.034	3.94521320333846e-84	4	Mal2
14	1.35056412853803e-30	1.19441857046094	0.974	0.307	2.46748066283898e-26	4	Fam149a
15	1.73982642805243e-31	1.12469162299593	1	0.325	3.17866288405179e-27	4	Mpped2
16	2.19186100604024e-89	1.09409026277933	0.974	0.032	4.00453005803551e-85	4	Cldn3
17	1.264848298054e-57	1.08546638072852	0.763	0.039	2.31087784054466e-53	4	Tacstd2
18	3.11915364441374e-22	1.08065500449617	0.895	0.283	5.69869370834391e-18	4	Cystm1
19	1.49626369774046e-47	1.06699587146315	0.921	0.099	2.73367377577183e-43	4	Tfcp2l1
20	2.00110447931506e-27	1.0624878301468	0.974	0.279	3.65601788370861e-23	4	Npnt
21	4.45831584703874e-85	1.04813273971762	0.868	0.021	8.14534305253978e-81	4	Cldn8
22	8.67889662416138e-22	1.04641145652836	0.947	0.376	1.58563441323428e-17	4	Plac8
23	6.24483254545484e-51	1.02811224702694	0.737	0.042	1.1409309060546e-46	4	Krt7
24	3.69420841761041e-23	1.01438608165478	0.842	0.231	6.74931877897422e-19	4	Sox9
25	6.1775994815853e-42	0.997502958410897	0.947	0.152	1.12864742528563e-37	4	Tbx3
26	6.39114598068968e-24	0.992726998605225	1	0.989	1.167662370672e-19	4	Atox1
27	2.88545986797378e-22	0.961920955111362	0.974	0.548	5.2717351787881e-18	4	S100a16
28	6.23507569540923e-21	0.912863481157164	1	0.562	1.13914832955127e-16	4	Spint2
29	3.58167110866944e-15	0.912115989485856	0.947	0.813	6.54371311553906e-11	4	Hoxb9
30	4.00954682568226e-27	0.912074847463935	0.474	0.039	7.32544205052149e-23	4	Krt19
31	2.76563266442582e-36	0.901875085749667	0.947	0.155	5.05281087790597e-32	4	1700011H14Rik
32	7.58389416794988e-56	0.847511049633862	0.763	0.039	1.38557746448444e-51	4	Mal
33	5.19667352557956e-14	0.8474814635494	0.895	0.588	9.49432253123385e-10	4	Gfra1
34	2.88667931823072e-41	0.84630519365242	0.868	0.106	5.27396311440753e-37	4	Cdh1
35	2.05765215342044e-33	0.840573366036168	1	0.193	3.75933048429915e-29	4	Cldn6
36	3.44223092571806e-40	0.83859960458147	0.395	0.007	6.2889559012869e-36	4	Foxq1
37	1.02565105082291e-15	0.826275965506102	0.947	0.857	1.87386446985346e-11	4	Nudt4
38	7.04846100409021e-07	0.820993051898685	0.974	0.988	0.0128775382544728	4	S100a11
39	4.03272869317583e-20	0.813986329077941	1	0.749	7.36779532243225e-16	4	Hoxb8
40	1.70355857221451e-22	0.804373382867465	0.895	0.221	3.11240151143591e-18	4	Emx2
41	1.71176816457048e-15	0.803471188178129	1	0.968	3.12740043667027e-11	4	Itm2b
42	1.10162925589986e-15	0.79573679169164	0.921	0.479	2.01267665052904e-11	4	Nfib
43	8.42130723011975e-66	0.788090887556413	0.868	0.048	1.53857283094288e-61	4	Bspry
44	6.15610911693215e-12	0.783077849574927	0.974	0.776	1.1247211356635e-07	4	Crip1
45	2.0340926666111e-18	0.779594997101887	0.868	0.32	3.71628730189849e-14	4	Mecom
46	1.27754746018959e-18	0.769912023242222	1	0.617	2.33407920976638e-14	4	Mgst1
47	2.37031881325204e-26	0.744974354507431	0.605	0.074	4.33057247181148e-22	4	Plet1
48	9.6675445317714e-17	0.743706815465406	0.974	0.68	1.76626038595464e-12	4	Bex1
49	1.09082138291325e-42	0.74338523041461	0.553	0.025	1.99293066658251e-38	4	Krt23
50	3.25958446359656e-15	0.732577006318336	1	0.783	5.95526081499091e-11	4	Ptprf
51	2.55996860895814e-66	0.729513752496323	0.763	0.027	4.67706264856653e-62	4	Cldn4
52	2.40175770399792e-66	0.720349019942015	0.737	0.023	4.38801132520421e-62	4	Tesc
53	1.30216945844506e-19	0.707106244978958	0.974	0.726	2.37906360057913e-15	4	Hoxb7
54	7.45358861208164e-15	0.706293028044739	0.974	0.583	1.36177063942731e-10	4	Rab3ip
55	1.72277035398101e-15	0.690879594825634	0.974	0.703	3.1475014367233e-11	4	Bex4
56	3.84240916553612e-34	0.690196609961845	0.868	0.12	7.0200815454345e-30	4	Pou3f3
57	5.29588851408788e-16	0.689013313416346	0.947	0.705	9.67558831523855e-12	4	Zfhx3
58	9.68881324131322e-10	0.688437822147434	0.974	0.788	1.77014617918792e-05	4	Lmo4
59	4.82592397312087e-11	0.686643695576968	0.868	0.539	8.81696309889183e-07	4	Col18a1
60	6.78297526182106e-53	0.685062883290212	0.526	0.011	1.23924958033471e-48	4	Ret
61	1.28661819887609e-20	0.682481435259954	0.868	0.277	2.35065144934662e-16	4	Efnb2
62	1.42898938253152e-28	0.682260902180929	0.895	0.198	2.61076360188508e-24	4	Hacd4
63	1.44186299393267e-17	0.675881865565935	0.947	0.578	2.63428368991498e-13	4	Fras1
64	2.06044934680557e-19	0.670549699946265	0.921	0.449	3.76444095661378e-15	4	Tmem238
65	3.134344906477e-15	0.666789994227956	0.868	0.329	5.72644814413347e-11	4	Atp1b1
66	9.26428159428684e-22	0.666303592153857	0.895	0.367	1.69258424727621e-17	4	B4galt6
67	5.38483321445349e-15	0.659596626354072	1	0.779	9.83809028280652e-11	4	Hoxb4
68	2.89782684696411e-17	0.654056239438363	1	0.673	5.29432964940343e-13	4	Pcbd1
69	5.82229824102226e-15	0.653677960865474	0.895	0.546	1.06373388863477e-10	4	Ly6e
70	1.3851312631191e-33	0.651316619829081	0.895	0.166	2.5306348177186e-29	4	Mapk13
71	8.72224343121282e-28	0.647441297516145	0.868	0.182	1.59355387488258e-23	4	Crb3
72	2.0055462648971e-22	0.642627323063588	0.842	0.256	3.66413302596699e-18	4	Vldlr
73	3.45454065207799e-13	0.63840054605866	0.947	0.807	6.31144577134649e-09	4	Ptbp3
74	1.28044943422405e-12	0.637731028030948	0.763	0.378	2.33938111632735e-08	4	Frem2
75	8.94380161024995e-101	0.63705902811585	0.789	0.002	1.63403255419267e-96	4	Ehf
76	8.11242301866386e-19	0.632693012497092	0.868	0.306	1.48213968550989e-14	4	Pycard
77	1.48024554020691e-17	0.628744953855664	0.921	0.542	2.70440860195803e-13	4	Spsb4
78	5.61376390835653e-14	0.625589706725083	0.921	0.694	1.02563466605674e-09	4	Hoxd4
79	8.16354058258237e-38	0.624796136253935	0.868	0.125	1.4914788644378e-33	4	Kcnk1
80	4.3460695129591e-11	0.624730544687075	0.974	0.91	7.94026900017627e-07	4	Sh3bgrl3
81	1.53096603186563e-59	0.622281667519521	0.737	0.032	2.79707494021851e-55	4	Aldh1a3
82	5.65669154792903e-15	0.620673940155987	0.947	0.572	1.03347754580663e-10	4	Fgfr2
83	5.69406739357459e-17	0.610479311205939	0.895	0.44	1.04030611280608e-12	4	Plpp2
84	5.66865113422227e-16	0.601990198521836	0.868	0.465	1.03566256222241e-11	4	Camkk2
85	9.36315923500864e-12	0.598763491994363	0.947	0.684	1.71064919223608e-07	4	Camk1
86	1.14241286683143e-25	0.592219083775459	0.921	0.24	2.08718830770103e-21	4	Capg
87	8.6555938924859e-11	0.59143955706498	0.868	0.465	1.58137700415717e-06	4	Wls
88	1.05073035576429e-17	0.591062807826371	1	0.763	1.91968435998136e-13	4	Ap2b1
89	1.39754965359522e-57	0.58814676064562	0.842	0.053	2.55332321711847e-53	4	Rnf128
90	2.43479144692742e-23	0.5876956647882	0.447	0.042	4.4483639735364e-19	4	Wnt11
91	4.29212772994368e-20	0.577271703529593	0.5	0.065	7.8417173626071e-16	4	Tspan8
92	2.99780060884906e-33	0.576893281955004	0.789	0.122	5.47698171236723e-29	4	Fosl2
93	4.23611601315021e-95	0.576652654956425	0.895	0.014	7.73938395602543e-91	4	Rab25
94	2.80743159112273e-14	0.574304455000656	0.947	0.654	5.12917751698122e-10	4	Lamc1
95	5.78346438059555e-45	0.57068423508929	0.816	0.078	1.05663894233481e-40	4	Gstt3
96	6.42709132150043e-12	0.567271917319606	0.895	0.491	1.17422958443813e-07	4	Arl4c
97	8.69307940789763e-11	0.566476798710857	1	0.873	1.5882256078229e-06	4	Fstl1
98	3.03642333854296e-44	0.565075590208508	0.526	0.019	5.54754543951799e-40	4	Crlf1
99	6.72456974174805e-29	0.562560580280191	0.816	0.131	1.22857889181737e-24	4	Pantr1
100	7.78538662944554e-14	0.562436088338555	1	0.899	1.4223901371997e-09	4	Myl12b
101	1.11538820217122e-11	0.559008361725725	0.868	0.585	2.03781424536682e-07	4	2810001G20Rik
102	4.13658187472574e-09	0.55851260885734	0.895	0.647	7.55753508512394e-05	4	Bcam
103	8.53417264146311e-23	0.557801119462008	0.737	0.157	1.55919334159531e-18	4	Lamc2
104	2.02362083317154e-21	0.547537038032679	0.974	0.39	3.6971552622044e-17	4	Cndp2
105	1.0238514435148e-13	0.547179881467289	0.895	0.491	1.87057658730154e-09	4	Tox3
106	1.97694962628567e-31	0.547175426104549	0.737	0.092	3.61188696722392e-27	4	Cdh16
107	1.82766388397296e-12	0.545820551377062	1	0.903	3.33914191601859e-08	4	Tpm1
108	5.03307665837256e-17	0.543977005569751	0.868	0.39	9.19543105484666e-13	4	Soat1
109	4.85236593921201e-13	0.543828702239919	0.974	0.645	8.86527257094035e-09	4	Ezr
110	5.30987565870092e-27	0.542043485183057	0.316	0.011	9.70114282844659e-23	4	Fxyd3
111	4.18084532207237e-15	0.541602162005126	0.921	0.641	7.63840440342623e-11	4	Hoxd9
112	2.08920894891399e-15	0.541063675973021	0.5	0.087	3.81698474966586e-11	4	Mt2
113	3.7119620599191e-21	0.541017590586065	0.947	0.385	6.78175468347219e-17	4	Fam171a2
114	1.2424820536865e-15	0.539995179767563	0.842	0.392	2.27001471208523e-11	4	Nav1
115	2.86479475537391e-10	0.53982050536985	0.895	0.68	5.23398001806813e-06	4	Nrip1
116	1.00238828569826e-15	0.533593033593212	0.921	0.571	1.83136339797072e-11	4	Irf2bpl
117	9.53625549538667e-10	0.532252198441865	0.947	0.698	1.74227387900715e-05	4	Nfat5
118	1.45755356174825e-34	0.53113732539635	0.421	0.016	2.66295035731405e-30	4	Spink8
119	1.19492815549374e-06	0.526521269692968	0.632	0.353	0.0218313374008707	4	Hebp1
120	2.13304400770372e-14	0.526103599197394	0.868	0.495	3.89707140207469e-10	4	Ppfibp1
121	6.48402505232432e-22	0.523086000288458	0.684	0.134	1.18463137705965e-17	4	Anxa11
122	8.6710820191813e-88	0.518797327870911	0.737	0.005	1.58420668490442e-83	4	Mia
123	2.22658953196427e-43	0.516694967663544	0.789	0.076	4.06797907489873e-39	4	Kitl
124	5.93037853797132e-52	0.516605970531953	0.553	0.014	1.08348015888736e-47	4	Wnt7b
125	2.16441262787373e-13	0.514557715396307	0.921	0.592	3.9543818711253e-09	4	Atp1a1
126	1.06087534444396e-10	0.513854955173207	0.711	0.389	1.93821925429911e-06	4	Hoxd8
127	1.39242250761654e-22	0.506911714455639	0.711	0.143	2.54395592141542e-18	4	Arhgdib
128	3.4063707107924e-26	0.503264302809057	0.816	0.163	6.22343928861772e-22	4	Grb7
129	1.75064671565349e-12	0.503129330152942	1	0.986	3.19843154949893e-08	4	Dstn
130	1.4057965781457e-09	0.499870656224138	0.763	0.419	2.5683903482722e-05	4	Elf1
131	3.48343316199738e-07	0.498844637104365	0.816	0.587	0.00636423238696922	4	Spry1
132	4.64045882118e-12	0.497801212414308	0.947	0.737	8.47811826629586e-08	4	Vamp8
133	4.95855967295996e-15	0.496460398360598	0.921	0.433	9.05928852249784e-11	4	Cd9
134	2.15230212940023e-50	0.493396670775826	0.684	0.035	3.93225599041421e-46	4	Apoc1
135	1.20732914534875e-11	0.489614539313396	1	0.995	2.20579034855217e-07	4	Aes
136	3.33548405191718e-12	0.485508602090403	0.658	0.23	6.09392936285269e-08	4	Slc40a1
137	2.54228624457645e-12	0.485128882546152	0.895	0.59	4.64475696884118e-08	4	Pvrl3
138	1.65850392730177e-21	0.483442560088682	0.816	0.208	3.03008667518033e-17	4	0610040J01Rik
139	1.05452451434392e-07	0.482751084797786	0.658	0.332	0.00192661628770635	4	Sct
140	5.02760793491076e-10	0.481840218278885	1	0.899	9.18543969708197e-06	4	Ldhb
141	3.74277048926247e-12	0.481504207193901	0.868	0.413	6.83804168388252e-08	4	Sema3c
142	9.97257988905775e-11	0.480873690230951	0.921	0.896	1.82199034573085e-06	4	H2afj
143	4.57117713524697e-08	0.476034715740117	0.868	0.659	0.000835154062609622	4	Chka
144	3.80640650739916e-14	0.474933214889698	0.921	0.528	6.95430468901827e-10	4	Tes
145	1.61290174080487e-09	0.474406806393885	0.947	0.795	2.9467714804505e-05	4	Iqgap1
146	1.44163350051723e-49	0.473295862406321	0.684	0.035	2.63386440544498e-45	4	Esrp1
147	1.79198750483265e-34	0.472129110406186	0.737	0.087	3.27396117132925e-30	4	Cgn
148	3.30365763670808e-11	0.470352035504073	0.947	0.749	6.03578250226567e-07	4	Cyb5b
149	7.27547656644301e-11	0.468231467981634	0.947	0.779	1.32922956868914e-06	4	App
150	1.35899855083425e-10	0.461345537444114	0.816	0.489	2.48289035237418e-06	4	Hspg2
151	4.13568807940468e-21	0.460881038950631	0.605	0.106	7.55590212107235e-17	4	Lypd6
152	1.94451825503094e-16	0.460577560440718	0.789	0.281	3.55263485194153e-12	4	Emb
153	1.02069277961235e-17	0.45920811976633	0.895	0.323	1.86480570835176e-13	4	Tspan15
154	4.31871797002193e-71	0.455740467889671	0.684	0.012	7.89029773123006e-67	4	Gm16136
155	1.06351620901998e-13	0.454909808276722	0.895	0.588	1.9430441138795e-09	4	Laptm4b
156	7.85614839005454e-18	0.448853530154106	0.921	0.323	1.43531831086297e-13	4	Acer2
157	6.75408037410808e-08	0.448584582111983	0.789	0.512	0.00123397048434955	4	Cib2
158	1.0618182536937e-29	0.448485012851169	0.711	0.087	1.93994194949839e-25	4	Prr15l
159	8.46782225464035e-09	0.447318939351676	0.868	0.765	0.000154707112592279	4	Zmynd8
160	2.59912239422395e-10	0.44694378561161	0.842	0.511	4.74859661424716e-06	4	Lasp1
161	1.25706795196496e-07	0.446605493000824	0.895	0.65	0.00229666314823999	4	Crip2
162	1.02313011689061e-12	0.445994321824142	1	0.949	1.86925872355915e-08	4	Cyb5a
163	4.25740503742201e-25	0.444288246348479	0.789	0.143	7.77827900337002e-21	4	Rbm47
164	3.34123103725499e-07	0.442784349727884	0.947	0.876	0.00610442910506486	4	Ivns1abp
165	8.17658447819522e-09	0.442328489435309	0.868	0.551	0.000149386198416627	4	Bex2
166	2.88114593849789e-10	0.441941698312371	0.816	0.484	5.26385362963564e-06	4	Plekha1
167	8.68145643734685e-07	0.441919580648843	0.947	0.889	0.0158610209110327	4	Cstb
168	5.97381227434357e-20	0.439399230788444	0.658	0.131	1.09141550252257e-15	4	Gata2
169	2.19224247067707e-15	0.439339069591704	0.789	0.302	4.00522699392701e-11	4	Prom1
170	8.64529445154692e-29	0.436286031372755	0.711	0.102	1.57949529629762e-24	4	Lix1
171	8.62760820634515e-90	0.435712579966279	0.684	0	1.57626401929926e-85	4	Wnt9b
172	9.51099327239661e-09	0.432294234914488	0.947	0.784	0.000173765847086686	4	Hcfc1r1
173	8.5593453183555e-11	0.431217690203846	1	0.908	1.56379238966355e-06	4	Chmp4b
174	3.67709795701687e-23	0.431208482159281	0.237	0.005	6.71805796746981e-19	4	Sprr2f
175	1.1565590417758e-09	0.431086570525429	1	0.959	2.11303336932438e-05	4	Btg1
176	2.87821195307377e-08	0.430352888375495	0.895	0.883	0.000525849323826578	4	Ppic
177	8.16898949345542e-39	0.429206278759774	0.737	0.071	1.4924743804543e-34	4	Spint1
178	6.99231805308236e-13	0.42678729641421	0.921	0.555	1.27749650829815e-08	4	Prr13
179	6.84760681107609e-28	0.423760163140976	0.763	0.14	1.2510577643836e-23	4	Mboat1
180	6.61502371628093e-11	0.423581732092237	0.658	0.246	1.20856483296453e-06	4	Ikzf2
181	7.75093267543832e-47	0.422693842259262	0.711	0.048	1.41609539980258e-42	4	Erbb3
182	1.2852559133283e-49	0.421104868898003	0.658	0.032	2.3481625536508e-45	4	Apobec3
183	1.907994802417e-21	0.420055522215704	0.711	0.131	3.48590650401587e-17	4	Dcdc2a
184	4.56574954167412e-14	0.41907829436329	1	0.979	8.34162441263862e-10	4	Ppdpf
185	4.9660731528683e-57	0.416690184526055	0.579	0.012	9.07301565029039e-53	4	Gm13652
186	9.09618637498442e-11	0.416392043396362	0.947	0.885	1.66187325070965e-06	4	Gipc1
187	6.37823026093888e-36	0.41596568744778	0.737	0.076	1.16530266867353e-31	4	Tmem229a
188	3.07250867276477e-13	0.415390012756793	0.684	0.23	5.61347334514124e-09	4	Lama5
189	4.20032085603461e-07	0.414493389072172	0.605	0.311	0.00767398620397524	4	Sema6a
190	1.77207606349444e-13	0.413930712499101	0.842	0.364	3.23758296800435e-09	4	Gstm2
191	4.02055749994162e-08	0.413550892849794	0.868	0.654	0.000734555855239334	4	Hoxb6
192	4.29541870687696e-30	0.41157737713847	0.605	0.062	7.84772997746421e-26	4	Tbx3os1
193	3.79357195375544e-49	0.410673805722697	0.737	0.046	6.93085595951119e-45	4	Adgrg6
194	1.13030218829313e-08	0.410077034156388	0.868	0.647	0.000206506209801156	4	Klf3
195	4.75449923729857e-41	0.40997670625992	0.711	0.057	8.68647010654448e-37	4	Veph1
196	1.1186174109928e-10	0.409225629600308	0.947	0.671	2.04371400988384e-06	4	Snhg18
197	8.39009054556919e-60	0.408345004548383	0.526	0.005	1.53286954267549e-55	4	Slco4c1
198	3.81378424908475e-09	0.406523362393975	0.737	0.383	6.96778382307783e-05	4	Limch1
199	1.01679434653909e-20	0.405775517435429	0.763	0.18	1.85768327112691e-16	4	Scn8a
200	1.10711267229564e-07	0.402782193995957	0.868	0.707	0.00202269485228413	4	Hoxb3
201	7.15531037391194e-07	0.399820790188569	0.711	0.417	0.0130727520531371	4	4931406C07Rik
202	4.72866126780587e-44	0.397592025590685	0.632	0.035	8.63926413628133e-40	4	Cited4
203	1.92542949388589e-12	0.394564952852078	0.921	0.456	3.51775968532953e-08	4	Syne2
204	3.59578601182152e-08	0.394270151585347	0.895	0.827	0.000656950104359792	4	Cd2ap
205	1.60143069367945e-08	0.394241038482282	0.737	0.422	0.000292581387735235	4	Jup
206	5.23421745611026e-14	0.3933233361615	0.868	0.359	9.56291529231344e-10	4	Stard10
207	1.12580905333806e-06	0.393230009066897	0.763	0.558	0.0205685314044864	4	Psph
208	1.94350068756264e-12	0.393175208682287	0.816	0.417	3.55077575617695e-08	4	Cmtm4
209	4.42109392000516e-08	0.393090055142355	0.921	0.76	0.000807733859184942	4	Wasl
210	1.7024905558545e-08	0.391919313986047	0.526	0.194	0.000311045024554618	4	Smoc2
211	3.11527334389941e-55	0.391881546189639	0.763	0.042	5.69160439930422e-51	4	St14
212	3.55990746244508e-07	0.389676864394052	0.947	0.837	0.00650395093388715	4	Smco4
213	9.88197800933205e-07	0.389470968903491	0.711	0.468	0.0180543738230496	4	Tpd52l1
214	5.26357243074663e-10	0.389408657845551	0.921	0.74	9.61654683097409e-06	4	Nav2
215	7.09074041753216e-09	0.389233772242185	0.868	0.618	0.000129547827428313	4	Fam3c
216	9.00177684056404e-09	0.388245793062733	0.974	0.966	0.000164462462877105	4	Bag1
217	1.14308922543807e-07	0.386082597710211	1	0.995	0.00208842401487536	4	Wbp5
218	2.71916168655416e-15	0.385791848148236	0.526	0.102	4.96790840133445e-11	4	Asb4
219	1.24167273216269e-20	0.384032516277547	0.684	0.148	2.26853608166123e-16	4	Ap1s3
220	8.0296984923643e-16	0.383965150224017	0.763	0.24	1.46702591455496e-11	4	Unc5b
221	5.60947541542863e-09	0.383366989523615	0.921	0.811	0.000102485115839881	4	Vps36
222	2.11847216430961e-07	0.383366134615124	0.868	0.661	0.00387044864419366	4	Ctsd
223	7.78081892542918e-09	0.382420089160955	0.974	0.708	0.000142155561767591	4	Tpd52
224	9.85380806254795e-08	0.381939447861018	0.658	0.32	0.00180029073302751	4	Pi4k2b
225	6.71038612211038e-09	0.381801183030867	0.789	0.422	0.000122598754450957	4	Lamb1
226	4.95513815024936e-11	0.381658808594658	0.895	0.528	9.05303740050558e-07	4	Tagln2
227	1.44234674398715e-52	0.378936937402648	0.526	0.011	2.63516750126452e-48	4	Scnn1b
228	1.25330848101493e-15	0.37885899356566	0.842	0.304	2.28979459481428e-11	4	Cdc42ep5
229	4.72440456852332e-07	0.375813077331788	0.816	0.595	0.0086314871466921	4	F11r
230	1.9991922997186e-13	0.375595761249944	0.474	0.097	3.65252433158588e-09	4	2200002D01Rik
231	5.3500740644199e-10	0.375341634159799	0.737	0.353	9.77458531569516e-06	4	Nrtn
232	4.3296896667942e-27	0.374670003437837	0.763	0.129	7.910343021233e-23	4	Prss8
233	4.42043089708575e-09	0.374285847727106	1	0.913	8.07612724897567e-05	4	Coa3
234	1.30518715333718e-11	0.37340800361524	0.737	0.345	2.38457692914703e-07	4	Myo18a
235	5.14362931211886e-66	0.3727017877225	0.711	0.019	9.39741075324115e-62	4	9230102O04Rik
236	8.32756401419309e-32	0.372562273863083	0.474	0.028	1.52144594539308e-27	4	Klf5
237	1.0734769818969e-06	0.371895018047665	0.632	0.318	0.0196124244592563	4	Ahnak
238	2.63188546222208e-08	0.371121906992018	0.947	0.753	0.000480845473947975	4	Mien1
239	1.29901729341291e-14	0.371089714754833	0.711	0.221	2.37330459506538e-10	4	Tbx2
240	5.43661638500243e-11	0.370854587955008	1	0.993	9.93269813539944e-07	4	Smdt1
241	6.10219402222471e-12	0.370850308667737	0.895	0.454	1.11487084786045e-07	4	Lsr
242	2.84470285875147e-13	0.370814069856547	0.763	0.293	5.19727212293894e-09	4	Mid1ip1
243	6.49190256768081e-38	0.370495828380369	0.658	0.055	1.18607059911528e-33	4	Trpv4
244	2.57941126351307e-09	0.369276096133984	0.842	0.53	4.71258437843838e-05	4	Rras2
245	1.37148797599692e-09	0.368166390542675	0.553	0.194	2.50570853214636e-05	4	Pcdh7
246	1.27051741198892e-06	0.363439988347242	1	0.982	0.0232123531170376	4	Tpi1
247	4.63338154821831e-09	0.360022753428995	0.921	0.548	8.46518808859485e-05	4	Ostf1
248	1.74922222107225e-16	0.35714207592242	0.632	0.148	3.195828997899e-12	4	Cdh3
249	5.44333706669439e-20	0.354221049452202	0.711	0.14	9.94497682085065e-16	4	Kif12
250	9.35328598122266e-16	0.354013399984527	0.763	0.272	1.70884534876938e-11	4	Sorl1
251	4.59259625858417e-17	0.353500520617222	0.684	0.171	8.39067336443328e-13	4	Rnase4
252	2.03351203919886e-11	0.35229793850877	0.658	0.244	3.71522649561633e-07	4	Ptprj
253	1.58994272727961e-08	0.351542683572505	0.789	0.413	0.000290482536273985	4	Dhrs3
254	1.69364289275134e-07	0.350395169342304	0.947	0.896	0.00309428556505669	4	Dynll2
255	1.35037935956262e-10	0.348128251841449	0.842	0.544	2.4671430899209e-06	4	Dcaf11
256	1.31430811514476e-06	0.347841640319184	1	1	0.0240124092636947	4	H3f3b
257	4.48039722516842e-43	0.347681831168795	0.684	0.046	8.18568573038269e-39	4	Vav3
258	4.23906033870345e-08	0.344818182199705	0.895	0.783	0.000774476323881119	4	Aplp2
259	2.5221696472754e-06	0.344328197791753	0.974	0.873	0.0460800394557215	4	Csrp2
260	9.45603596340239e-27	0.344085926564694	0.658	0.092	1.72761777051362e-22	4	Slc35g1
261	8.20704149793663e-12	0.343265611459663	0.816	0.383	1.49942648167302e-07	4	Mllt3
262	3.5798279367689e-10	0.342454866791811	1	0.991	6.54034564047678e-06	4	Prelid1
263	3.38978365116169e-55	0.342273488952823	0.447	0.002	6.1931347306724e-51	4	S100a14
264	2.10562483531468e-10	0.342064490855939	0.789	0.431	3.84697657411993e-06	4	Pea15a
265	1.17492134952831e-38	0.34058519096441	0.632	0.046	2.14658130558822e-34	4	Glb1l2
266	1.4898779394774e-09	0.340154825955558	0.842	0.5	2.72200699542521e-05	4	Plscr1
267	4.40625836960127e-08	0.339542001536719	0.684	0.38	0.000805023404126152	4	Tjp2
268	4.94731590826127e-21	0.339103447193882	0.737	0.157	9.03874616439334e-17	4	Map7
269	4.39320687258482e-24	0.338353525912688	0.658	0.104	8.02638895621247e-20	4	Emx2os
270	1.60813227324178e-07	0.337129795355937	0.947	0.825	0.00293805766321274	4	Tsc22d4
271	2.86667136059009e-07	0.335975716204023	0.868	0.663	0.00523740857579809	4	Cbx6
272	1.27305177964901e-07	0.335816800163218	1	0.995	0.00232586560141875	4	Calm1
273	1.281503394065e-09	0.334161167827951	0.789	0.394	2.34130670095676e-05	4	Id4
274	1.4518079020548e-18	0.332960825880857	0.658	0.134	2.65245303705412e-14	4	Car2
275	9.20208692719743e-14	0.332816659632725	0.789	0.299	1.68122128159897e-09	4	Spata13
276	1.05513742267051e-07	0.33258268429818	1	0.956	0.00192773607121903	4	Knop1
277	4.13699870269467e-08	0.332444093650976	1	0.968	0.000755829662982315	4	Ptp4a2
278	7.72033344238554e-08	0.332326841243524	0.842	0.647	0.00141050491992384	4	Arfgef1
279	3.95569513748425e-10	0.33166707662704	0.763	0.389	7.22705501618372e-06	4	Lcorl
280	8.50829987159524e-09	0.330298219112525	0.842	0.528	0.000155446638654045	4	Bre
281	5.77175560687258e-08	0.328024929691585	0.974	0.943	0.00105449974937562	4	Zfp36l1
282	6.76355599367471e-11	0.328019678849231	1	1	1.23570168004437e-06	4	Fth1
283	1.66433004177495e-10	0.327955550308673	0.553	0.168	3.04073098632284e-06	4	Ly6h
284	7.25797202910172e-09	0.327931742254659	0.921	0.777	0.000132603148971688	4	Gde1
285	1.86486830642199e-21	0.327456869236468	0.737	0.155	3.40711439583298e-17	4	Frk
286	1.89507682689537e-09	0.327323894533365	0.711	0.322	3.46230536273784e-05	4	Gng11
287	7.59875331508000e-09	0.326718237199558	0.737	0.413	0.000138829223066512	4	Prkab1
288	2.16906505669776e-06	0.326423221701922	0.842	0.641	0.0396288185858681	4	Pvrl2
289	3.37568085955932e-44	0.326390441002028	0.632	0.034	6.16736893041489e-40	4	F2rl1
290	2.10265169618796e-09	0.326332055018017	0.711	0.36	3.8415446489354e-05	4	Gclc
291	5.83003367370225e-20	0.325850282633992	0.421	0.044	1.0651471521854e-15	4	Fam129a
292	3.7760067182625e-13	0.323615194419593	0.711	0.269	6.89876427426559e-09	4	Arhgef5
293	8.00483812628673e-25	0.322094162068062	0.632	0.092	1.46248392567259e-20	4	L1cam
294	1.63624083077437e-16	0.320570700562359	0.658	0.148	2.98941199782478e-12	4	Cys1
295	7.91760624729615e-14	0.320453744921753	0.684	0.219	1.44654666138101e-09	4	5730559C18Rik
296	2.03127139494617e-08	0.32016593526796	0.868	0.489	0.000371113283856665	4	Ethe1
297	2.31279917992401e-08	0.319904856617773	0.632	0.307	0.000422548410172117	4	Trib1
298	3.70881263361905e-10	0.319831876753887	0.737	0.369	6.776000681622e-06	4	Flnb
299	2.70194401232558e-07	0.318932638724903	0.737	0.412	0.00493645171051884	4	Tns1
300	2.38579971926807e-06	0.317688378487586	0.947	0.763	0.0435885608710276	4	Bcl7a
301	3.57119523638992e-09	0.317539085126138	0.816	0.473	6.52457369688439e-05	4	Sorbs2
302	1.59256028224794e-06	0.317435122133641	0.974	0.91	0.0290960763566699	4	Canx
303	1.74481382031562e-11	0.31727519313032	0.684	0.249	3.18777484971663e-07	4	Fhl1
304	2.68847395919333e-09	0.317117683942354	0.921	0.721	4.91184192344622e-05	4	Tprgl
305	4.15021526974149e-09	0.317092272274169	0.974	0.777	7.58244329781771e-05	4	Cltc
306	4.72192770422446e-30	0.31488800852307	0.658	0.064	8.62696191561809e-26	4	Tfap2b
307	3.8133710550621e-38	0.314149946048475	0.684	0.057	6.96702891759846e-34	4	Smim22
308	1.43016617798706e-07	0.313789445744178	0.474	0.161	0.00261291360718236	4	Cdkn1a
309	2.04344851558188e-28	0.313575951140647	0.711	0.101	3.73338043796809e-24	4	Rab20
310	1.42563368664889e-07	0.312553180350195	0.921	0.654	0.00260463274550752	4	Mvb12a
311	4.40939796611762e-14	0.311224251477402	0.737	0.26	8.05597008409688e-10	4	Wwc1
312	2.48794009166029e-07	0.310816784509959	0.921	0.74	0.00454546654746335	4	Tram1
313	6.01173693357481e-15	0.310037565383977	0.737	0.228	1.09834433776412e-10	4	Vat1
314	7.07635660260557e-07	0.309608825411584	0.737	0.419	0.0129285035129604	4	Nfe2l2
315	3.84172465426704e-26	0.309129306719877	0.632	0.081	7.01883094334587e-22	4	Mpzl2
316	1.27414894758191e-09	0.308913556225905	1	0.989	2.32787012723215e-05	4	Arf5
317	4.33387457953913e-10	0.308748672072328	0.711	0.352	7.91798885681799e-06	4	Celsr1
318	5.59012233055375e-08	0.308613074703572	0.947	0.693	0.00102131534979217	4	Gbas
319	5.24174155581268e-07	0.305936442141036	0.868	0.67	0.00957666182246977	4	Smim20
320	5.96723941423624e-08	0.305587432902212	0.816	0.477	0.00109021464098096	4	2510002D24Rik
321	1.01333537941884e-16	0.305353561703644	0.711	0.198	1.85136373819821e-12	4	Fuca2
322	2.01538228700087e-43	0.303585561673022	0.526	0.019	3.68210343835059e-39	4	Arhgef38
323	4.33476791396287e-43	0.303523934721169	0.526	0.019	7.91962097881016e-39	4	Aim1
324	2.64982398506925e-06	0.302074324259799	1	0.945	0.0484122842072152	4	Tmed9
325	1.94356532885586e-06	0.30191522835652	0.816	0.555	0.0355089385581965	4	Cdc42se1
326	3.9569833028849e-35	0.301566688127121	0.632	0.053	7.22940849437071e-31	4	Pkhd1
327	3.2623726989472e-14	0.300959547034936	0.658	0.168	5.96035492097654e-10	4	Dact2
328	2.0024262372418e-47	0.300891669539282	0.658	0.034	3.65843273544076e-43	4	Tfap2a
329	1.65185524817623e-06	0.30059633455662	0.974	0.924	0.0301793953841797	4	Taldo1
330	1.01483357993918e-12	0.300372148025417	0.553	0.147	1.85410095054887e-08	4	Nedd4l
331	1.42649308529702e-07	0.299333484578018	0.711	0.406	0.00260620286683766	4	Ablim1
332	1.03405250540271e-08	0.299219135348941	0.868	0.601	0.000188921392737074	4	Stx7
333	1.34143070657605e-18	0.299123882543081	0.711	0.168	2.45079390091445e-14	4	Arrdc1
334	3.18872316298404e-08	0.298263062792722	0.763	0.392	0.000582579721877184	4	Cmtm8
335	4.22175137867185e-12	0.298145294659854	0.553	0.138	7.71313976883346e-08	4	Cxcl14
336	8.75304563480149e-08	0.29610569200384	0.763	0.417	0.00159918143747823	4	Smtnl2
337	1.0871701097939e-09	0.295752048062934	0.737	0.337	1.98625979059345e-05	4	Acsl5
338	1.97164006588177e-08	0.295550044493613	1	1	0.0003602186400366	4	Tma7
339	6.70046294763625e-08	0.29525688739475	0.921	0.689	0.00122417458053314	4	Chmp2b
340	8.79852058542581e-30	0.293983093279278	0.474	0.03	1.6074897109573e-25	4	Tmprss2
341	1.1938129075838e-07	0.293718887961583	0.921	0.852	0.0021810961821556	4	Suds3
342	4.78000339928388e-13	0.292608284279764	0.684	0.214	8.73306621049164e-09	4	Stx3
343	1.77591815852639e-08	0.291065265253041	0.868	0.608	0.000324460247562772	4	Ubqln2
344	4.1519521594178e-33	0.290940305453143	0.632	0.057	7.58561659525632e-29	4	Blnk
345	8.7680384568151e-12	0.290919742098585	0.684	0.208	1.60192062606012e-07	4	4930523C07Rik
346	7.59759374634034e-11	0.289151905478372	0.684	0.269	1.38808037745638e-06	4	Nudt10
347	7.87465214579344e-07	0.288730927813817	1	0.973	0.0143869894703646	4	Mtch1
348	4.1539141203024e-07	0.286953947610917	0.868	0.638	0.00758920109779248	4	Ier2
349	5.88576178429282e-20	0.286317552604415	0.553	0.085	1.0753286779903e-15	4	Rab15
350	9.31778682003008e-23	0.286283867646431	0.579	0.078	1.7023596520195e-18	4	Kdf1
351	2.22185797048839e-07	0.285784997533563	0.895	0.629	0.00405933451208228	4	Pts
352	5.70283008360812e-22	0.285611079354281	0.605	0.09	1.0419070562752e-17	4	Lypd6b
353	2.68320325632578e-44	0.285247572822093	0.684	0.044	4.9022123493072e-40	4	Slc35f1
354	1.87668305476552e-66	0.284867290290739	0.579	0.005	3.4286999410566e-62	4	Il17re
355	1.6889600349768e-08	0.284610904375033	0.737	0.451	0.000308572998390261	4	Tmem189
356	1.01780686696204e-09	0.284121807096122	0.816	0.521	1.85953314593964e-05	4	Slc44a1
357	1.00834488120394e-06	0.283323197718274	0.658	0.376	0.018422460979596	4	Plxnb1
358	6.0139034874632e-12	0.283224637033949	0.342	0.053	1.09874016715953e-07	4	Hs3st3a1
359	4.35633085758432e-07	0.282984857788099	1	0.993	0.00795901647680655	4	Bsg
360	9.69956051815344e-49	0.282477277302694	0.421	0.004	1.77210970666663e-44	4	Scnn1g
361	2.3734916161734e-07	0.282338957025619	0.921	0.825	0.00433636918274881	4	Tnks2
362	7.54300712785418e-31	0.282089359205247	0.579	0.049	1.37810740225896e-26	4	Adgrg1
363	1.31993814544357e-11	0.281031507188555	0.553	0.147	2.41152699172539e-07	4	Hebp2
364	4.39970060797311e-08	0.280436388995083	0.763	0.459	0.000803825301076686	4	Mfhas1
365	5.36165238673541e-11	0.279873554296135	0.658	0.239	9.7957389105656e-07	4	Serinc2
366	8.18002065658438e-16	0.279392924361942	0.684	0.196	1.49448977395797e-11	4	Fam234b
367	1.53202878423094e-24	0.278508456711535	0.342	0.018	2.79901658878992e-20	4	Lgals3
368	1.4454567607385e-30	0.278451641034524	0.658	0.069	2.64084950186923e-26	4	Prdm16
369	2.27996739394296e-07	0.276702741568781	0.895	0.71	0.00416550042873378	4	Cdc42se2
370	9.11133453428005e-09	0.276100584878722	0.842	0.473	0.000166464081941297	4	Clcn3
371	4.91080278975329e-18	0.275067445932931	0.132	0	8.97203669687927e-14	4	Upk3a
372	3.42760794501994e-22	0.274944095940111	0.447	0.044	6.26223971555144e-18	4	Klhdc7a
373	1.37325131558442e-06	0.274432195264149	0.763	0.511	0.0250893015357273	4	Tada3
374	5.15519859056211e-12	0.274192946509463	0.684	0.247	9.41854782495697e-08	4	Lrba
375	4.87026908997269e-15	0.273759840721542	0.632	0.175	8.8979816273801e-11	4	Fam102a
376	2.69968219647332e-52	0.273627635926676	0.526	0.011	4.93231937295676e-48	4	Bhlhe22
377	2.02830302580031e-15	0.272299967897974	0.658	0.166	3.70570962813717e-11	4	Fanca
378	2.63912676095481e-06	0.272224240316906	0.974	0.885	0.0482168459226444	4	Sri
379	8.48519542147669e-15	0.271771680581988	0.711	0.23	1.55024520350379e-10	4	Chst11
380	3.2692707789856e-07	0.271699527037554	0.711	0.382	0.00597295771320669	4	Rps6ka1
381	3.68210400794585e-18	0.271108979214415	0.316	0.025	6.72720402251707e-14	4	Pllp
382	6.27413688665959e-09	0.270820528769633	0.658	0.292	0.000114628480919271	4	Lurap1l
383	8.94699665679488e-07	0.270145984583721	0.947	0.841	0.0163461628919642	4	Ckap4
384	1.14287166474669e-14	0.269566364856903	0.553	0.124	2.0880265314922e-10	4	Tmc4
385	3.21711214055796e-13	0.268761625500582	0.579	0.143	5.8776638807994e-09	4	Mgll
386	1.7024782438446e-07	0.268639690844278	0.737	0.412	0.00311042775150408	4	Cdca7l
387	8.98898912464599e-22	0.268454507968495	0.632	0.102	1.64228831307282e-17	4	Ptpn3
388	3.38626370432484e-07	0.267620997631395	0.895	0.68	0.00618670378780148	4	Hoxb5
389	6.46029368720015e-09	0.267441172484803	0.763	0.366	0.000118029565665147	4	Pdk1
390	2.70385578242655e-19	0.266643561157062	0.632	0.12	4.93994451449331e-15	4	Mfsd6
391	2.20615524595437e-07	0.266004968568075	0.605	0.286	0.00403064563435863	4	Met
392	1.21904431349717e-06	0.265777099233265	1	0.97	0.0222719396075932	4	Arpc2
393	6.53894269940301e-18	0.265373752756838	0.553	0.092	1.19466483118093e-13	4	Neurl3
394	1.08300536178901e-15	0.264759173260655	0.605	0.134	1.97865079598853e-11	4	Ctsh
395	4.05000104885151e-07	0.263870232252961	0.658	0.355	0.00739935191625171	4	Hk1
396	1.92906301578303e-21	0.263574928272929	0.579	0.078	3.5243981298356e-17	4	Fermt1
397	1.10299448096286e-23	0.263246881863378	0.526	0.058	2.01517091671914e-19	4	Sox6
398	1.25785619142252e-06	0.261683663370542	0.763	0.495	0.0229810326172895	4	Map3k1
399	2.51159840450474e-07	0.261153717584116	0.737	0.376	0.00458869028503015	4	Tuba1c
400	7.22654447544155e-17	0.26087865239587	0.553	0.102	1.32028967566317e-12	4	Sgpp2
401	4.9520217350914e-14	0.260605103328333	0.5	0.104	9.04734371001199e-10	4	Rgl3
402	2.43475538274986e-24	0.260595687470265	0.579	0.072	4.448298084284e-20	4	Cd200
403	1.28770710139598e-06	0.260388089492981	0.921	0.935	0.0235264087425045	4	Arl2bp
404	1.21603525930837e-40	0.260065768251138	0.447	0.012	2.2216964187564e-36	4	Smim6
405	5.76094082341962e-09	0.258732539674261	0.921	0.537	0.000105252388843876	4	Plagl1
406	1.29373594589954e-18	0.258062891262649	0.5	0.076	2.36365557315845e-14	4	Capn5
407	1.8294138151955e-06	0.256551069923857	0.895	0.645	0.0334233904036217	4	Rbpms
408	2.29756701274927e-14	0.256138352319026	0.605	0.155	4.19765493229292e-10	4	Pgap1
409	4.24096668965563e-10	0.254004651149405	0.526	0.15	7.74824614200083e-06	4	Rab11fip1
410	6.44838080866456e-20	0.253381364047061	0.605	0.099	1.17811917374301e-15	4	Hpn
411	7.98144742407785e-69	0.252216531329973	0.526	0	1.45821044437902e-64	4	Tmem30b
412	8.18661261291493e-59	0.249439876238118	0.579	0.011	1.49569412437956e-54	4	A4galt
413	9.71814011955681e-47	0.249051659159351	0.447	0.007	1.77550419984303e-42	4	Tmem45b
414	3.53902910275998e-18	0.248661557135625	0.421	0.049	6.46580617074248e-14	4	Irf6
415	4.59201528404248e-07	0.245800165073426	0.658	0.35	0.0083896119239456	4	Pdlim5
416	1.26556339709383e-08	0.245294881441384	0.658	0.272	0.000231218432649043	4	Pip4k2c
417	2.24445999193104e-06	0.245217751306205	1	0.972	0.0410062840525801	4	Brk1
418	1.6558832966529e-21	0.244289623545756	0.184	0.002	3.02529878298485e-17	4	Foxa1
419	1.10445500215917e-21	0.244275172446826	0.395	0.032	2.01783928894481e-17	4	Cldn19
420	1.66432773601125e-06	0.24283085233555	0.632	0.307	0.0304072677369255	4	Arhgap24
421	6.52360371272663e-11	0.242380327519005	0.553	0.157	1.19186239831516e-06	4	Fam84b
422	1.87429763213631e-36	0.242259010746764	0.579	0.037	3.42434177391304e-32	4	Anxa1
423	8.34961418866021e-08	0.241896214787139	0.711	0.318	0.00152547451226822	4	Fam177a
424	1.83356722271362e-37	0.240739017577028	0.447	0.016	3.34992731589779e-33	4	Tmem59l
425	2.04515590550785e-10	0.240405736790872	0.632	0.221	3.73649983936285e-06	4	Ccdc106
426	3.47427650141153e-10	0.239313399834281	0.184	0.016	6.34750316807886e-06	4	Tmem213
427	3.24164186746293e-30	0.238016079268141	0.579	0.053	5.92247969185477e-26	4	Ocln
428	2.33742345529257e-11	0.234681906474563	0.553	0.147	4.27047265281953e-07	4	Marveld2
429	4.43173751882249e-12	0.234611704952243	0.5	0.11	8.09678444688868e-08	4	Socs2
430	2.58704964393358e-06	0.23447643346946	0.737	0.498	0.0472653969946666	4	Ubald1
431	6.38994977938062e-13	0.234265463490086	0.605	0.171	1.16744382469284e-08	4	Plekha7
432	1.09030525279561e-65	0.234023093493131	0.553	0.004	1.99198769685757e-61	4	Slc16a5
433	2.13082205864908e-06	0.233914688797796	0.553	0.293	0.0389301190115187	4	Adcy6
434	2.83392400070698e-07	0.233836047607909	0.684	0.323	0.00517757914929165	4	Cdc25b
435	1.10188610657337e-21	0.232360321736755	0.605	0.094	2.01314591670955e-17	4	Cyp7b1
436	1.72026854610085e-22	0.232252255030738	0.605	0.092	3.14293063372625e-18	4	Rnf213
437	4.97681862194879e-19	0.231302721701749	0.395	0.039	9.09264762230044e-15	4	Samd9l
438	3.81083984775103e-12	0.231232210708172	0.737	0.242	6.96240440184114e-08	4	Arhgef28
439	1.59889994506056e-06	0.229658532169282	0.789	0.447	0.0292119019962565	4	Fam20b
440	6.18620274602424e-13	0.228841877214	0.553	0.131	1.13021924169863e-08	4	Epn3
441	7.35469087733092e-15	0.228137783683025	0.526	0.11	1.34370202328836e-10	4	Gprc5b
442	5.17676246857875e-09	0.227674853889152	0.632	0.263	9.45794503009338e-05	4	Dcbld1
443	1.78332701557636e-16	0.227374011228853	0.553	0.099	3.258138457458e-12	4	Tuba4a
444	1.77151610452608e-10	0.226816487980649	0.711	0.27	3.23655992296916e-06	4	Fam20c
445	1.54961525130446e-06	0.226077665235378	0.947	0.663	0.0283114706413326	4	Cenpb
446	1.02313272973492e-27	0.224041406094983	0.5	0.041	1.8692634972257e-23	4	Faah
447	1.41719573411082e-29	0.2237760588345	0.421	0.023	2.58921660622046e-25	4	Arg2
448	9.73761071536002e-23	0.223475023451357	0.526	0.062	1.77906147769628e-18	4	Eps8l2
449	3.80822220619257e-24	0.223378087701944	0.474	0.044	6.95762197071383e-20	4	Car8
450	4.84664074541489e-35	0.222249776761299	0.526	0.032	8.85481264187301e-31	4	Coro2a
451	7.21090322200155e-08	0.221968324654624	0.763	0.392	0.00131743201865968	4	Wdr86
452	5.32848523940677e-46	0.221609386676111	0.553	0.019	9.73514253239617e-42	4	Grhl2
453	2.83554816909606e-21	0.220762719071698	0.447	0.046	5.18054650493851e-17	4	Elf3
454	1.80445789027691e-30	0.219725717221428	0.421	0.021	3.29674456553592e-26	4	Btc
455	2.65072702686917e-12	0.215915824765905	0.395	0.072	4.84287827808997e-08	4	Ppp1r3c
456	4.0391989185756e-28	0.215667490119684	0.474	0.035	7.37961642423762e-24	4	Rnf43
457	4.70527662983283e-23	0.215387130911572	0.579	0.074	8.59654040270458e-19	4	Tmed6
458	1.25901277710374e-08	0.212157386061606	0.684	0.304	0.000230021634376854	4	Rassf7
459	2.29542413906247e-06	0.212064051049674	0.579	0.272	0.0419373990206713	4	Rxra
460	1.00355908977066e-38	0.211986031531897	0.342	0.004	1.833502457011e-34	4	Elf5
461	2.10071089421906e-06	0.211251954921239	0.684	0.36	0.0383799880373823	4	Hs6st1
462	5.29152676208391e-14	0.210850847170516	0.526	0.111	9.6676193943273e-10	4	Cds1
463	1.89031843315508e-12	0.210743073779912	0.579	0.163	3.45361177737433e-08	4	Lrrk1
464	3.43208663641332e-30	0.210717466280284	0.526	0.039	6.27042228472713e-26	4	Habp2
465	6.98108693275605e-09	0.210665895104235	0.579	0.221	0.000127544458261453	4	Cyfip2
466	1.04099804572775e-34	0.210147982631039	0.447	0.019	1.90190342954459e-30	4	Kcnh7
467	9.56167432971884e-31	0.208841164240423	0.579	0.051	1.74691790003963e-26	4	Arhgef19
468	5.879089035306e-16	0.208797685493866	0.421	0.058	1.07410956675041e-11	4	Arap2
469	1.33580483775028e-13	0.207851288903477	0.447	0.085	2.44051543856976e-09	4	Ctnnd2
470	5.17670375512872e-09	0.207571282045873	0.526	0.186	9.45783776062017e-05	4	Sipa1l3
471	1.05383232523638e-08	0.207091631632683	0.447	0.127	0.000192535165820687	4	Adora1
472	1.00080682473706e-16	0.205182274286486	0.474	0.074	1.82847406879461e-12	4	Vwa2
473	9.35868210041488e-12	0.204972591512638	0.605	0.177	1.7098312197458e-07	4	Krtcap3
474	8.39472311392558e-12	0.203911613825256	0.211	0.018	1.5337159129142e-07	4	Aqp3
475	2.01199317971746e-08	0.202983150757425	0.474	0.155	0.00036759115393438	4	Bmpr1b
476	1.71013549566303e-10	0.202372643015556	0.658	0.244	3.12441755057636e-06	4	Mospd2
477	1.25341906518337e-06	0.202282542156747	0.605	0.277	0.0228999663209002	4	Tcf7
478	8.19067520231162e-07	0.201219946756555	0.579	0.263	0.0149643635946233	4	Hdac11
479	1.10628053743609e-12	0.200997162332393	0.395	0.064	2.02117454189573e-08	4	Paqr5
480	7.53844194148303e-10	0.200524132580353	0.553	0.166	1.37727334270895e-05	4	Anxa4
481	8.51118169576969e-10	0.200430594739987	0.316	0.057	1.55499289581712e-05	4	Tchh
482	1.94395919804855e-08	0.19948112991879	0.553	0.201	0.000355161345483471	4	Itga3
483	1.05997170164271e-30	0.199368938538509	0.553	0.046	1.93656829890123e-26	4	Ap1m2
484	5.43240740688429e-09	0.199243268145966	0.526	0.168	9.92500833237759e-05	4	Vsig10
485	4.72484474549021e-08	0.199242661752049	0.684	0.304	0.000863229135001061	4	Lrrc16a
486	1.05672798588556e-08	0.198952019728717	0.632	0.23	0.000193064203021291	4	Gramd3
487	1.4257691533708e-10	0.198738175640638	0.684	0.201	2.60488024320845e-06	4	Hnf1b
488	1.14967254271477e-32	0.198693205455957	0.421	0.018	2.10045173553988e-28	4	Ptprc
489	1.49113091122837e-10	0.198488295773704	0.526	0.145	2.72429617481424e-06	4	Lrfn3
490	1.39641212181782e-08	0.198232034841741	0.632	0.221	0.000255124494656115	4	Fgf9
491	5.10679608571343e-49	0.19781505421952	0.5	0.011	9.33011644859843e-45	4	Fgf12
492	1.46393380193591e-29	0.19767750443676	0.395	0.018	2.67460705613691e-25	4	Atp8b1
493	8.80130295953961e-13	0.197555001013842	0.5	0.11	1.60799805070789e-08	4	Llgl2
494	2.18551217810048e-07	0.197223375100683	0.684	0.323	0.00399293074938958	4	Slc35b4
495	3.37228787508811e-13	0.196886634768765	0.395	0.067	6.16116994778598e-09	4	Galnt3
496	4.52783972586457e-09	0.196770979898113	0.474	0.141	8.27236317915458e-05	4	Srcin1
497	7.76380007713625e-08	0.196200148314303	0.526	0.193	0.00141844627409279	4	Abca3
498	2.94821446817928e-09	0.19609574710627	0.447	0.124	5.38638783336354e-05	4	Itpr3
499	4.50445035646659e-07	0.196046940279084	0.579	0.24	0.00822963080126447	4	C77080
500	3.7712019608971e-19	0.196018385410251	0.579	0.097	6.88998598255901e-15	4	Mbp
501	2.26381203588182e-14	0.194999509843395	0.526	0.11	4.13598458955609e-10	4	Hap1
502	2.19743772550279e-16	0.194950093058235	0.526	0.095	4.0147187244936e-12	4	Fmn1
503	2.63907939256929e-06	0.194116384967551	0.553	0.23	0.0482159805022409	4	Epb41l1
504	4.19667832367586e-12	0.193714256149647	0.684	0.214	7.66733129735579e-08	4	Atxn1
505	1.50034958891481e-15	0.193690514064287	0.421	0.062	2.74113869894737e-11	4	BC021891
506	1.23166221988503e-06	0.193336518572556	0.632	0.314	0.0225024687572996	4	Ermp1
507	8.93099597427639e-07	0.193327150701951	0.553	0.223	0.016316929645003	4	Acsl4
508	2.43975097817413e-06	0.193175233726166	0.658	0.36	0.0445742503712413	4	Cep170b
509	4.19131743204382e-31	0.193097402033866	0.421	0.019	7.65753694834406e-27	4	Sfta2
510	6.70901510118466e-10	0.192638120174542	0.632	0.23	1.22573705898644e-05	4	Rab11fip4
511	1.76370354627229e-06	0.192518416263595	0.632	0.279	0.0322228637903947	4	Ogg1
512	1.21141696203618e-28	0.190265878953811	0.5	0.039	2.21325878964009e-24	4	Tox
513	3.41738506282223e-22	0.190005742594963	0.526	0.064	6.24356250977622e-18	4	Cdcp1
514	1.2257487189739e-15	0.189928910694455	0.553	0.097	2.23944290956531e-11	4	Sim1
515	2.76361124820116e-11	0.18944775402469	0.553	0.143	5.04911775046352e-07	4	Dsp
516	9.31873525249363e-07	0.189032726553856	0.632	0.307	0.0170253293063059	4	Hdac6
517	6.60122953054279e-07	0.188460408314313	0.5	0.193	0.0120604463523017	4	Inpp1
518	3.91798759578741e-22	0.188351789828438	0.605	0.081	7.15816333750359e-18	4	Arhgef16
519	4.16924889187748e-07	0.188095943160004	0.5	0.178	0.00761721772546015	4	Myof
520	9.51578977117535e-07	0.187022569185225	0.5	0.187	0.0173853479119374	4	Rgs2
521	5.20862734672938e-08	0.185810748207282	0.526	0.171	0.000951616216247458	4	Rassf10
522	3.37770584079081e-09	0.185042550652755	0.553	0.177	6.1710685711248e-05	4	Hif3a
523	4.28518547893383e-07	0.183591075578332	0.526	0.208	0.00782903387001211	4	Itpripl1
524	2.21421484347128e-13	0.183269595591401	0.526	0.111	4.04537051902203e-09	4	2010107G23Rik
525	2.0169611634795e-07	0.183056258146407	0.526	0.198	0.00368498804567704	4	Ano1
526	5.67008124579487e-07	0.181184175618194	0.632	0.277	0.0103592384360672	4	B4galt4
527	5.61707836676906e-11	0.18110344261709	0.579	0.168	1.02624021760871e-06	4	Syngr1
528	1.21138585473666e-08	0.18039751155748	0.553	0.18	0.000221320195660387	4	Grb14
529	1.77772233797655e-21	0.180329222308504	0.526	0.065	3.24789871148316e-17	4	Slc35f2
530	5.67910126283052e-35	0.178235508309998	0.474	0.023	1.03757180071914e-30	4	Ptpre
531	9.47861200165773e-07	0.176911636256166	0.605	0.263	0.0173174241270287	4	Lrrfip1
532	2.28538504948068e-09	0.176681024563133	0.605	0.2	4.1753984854012e-05	4	Myo5b
533	2.16549034037006e-20	0.176456671534116	0.526	0.071	3.9563508518561e-16	4	Gca
534	1.35019078104246e-12	0.176378218289892	0.579	0.141	2.46679855696457e-08	4	Il10rb
535	7.56272431803373e-07	0.174569026026353	0.5	0.175	0.0138170973290476	4	Rmst
536	5.72273844305534e-09	0.173677234915998	0.342	0.071	0.000104554431354621	4	Tinagl1
537	1.02770683309312e-11	0.173489166332801	0.5	0.12	1.87762038406112e-07	4	Cdc42ep2
538	2.97900108146268e-07	0.173190636563102	0.474	0.164	0.00544263497583231	4	Rec8
539	1.06400880071735e-10	0.172911619025735	0.447	0.106	1.94394407891059e-06	4	H2-D1
540	1.77392684299435e-08	0.171815645820623	0.579	0.201	0.000324096434215068	4	Plekhg3
541	1.3036366237481e-10	0.171610132390841	0.474	0.12	2.38174411158777e-06	4	Bdh1
542	3.36667665519208e-27	0.170717176813607	0.447	0.03	6.15091824903594e-23	4	2610528J11Rik
543	5.59323477707927e-25	0.170583396389	0.447	0.035	1.02188399377238e-20	4	Fgd2
544	1.54812820785824e-06	0.170520238431464	0.579	0.254	0.02828430235757	4	Anxa7
545	1.60173056814883e-10	0.170520028679199	0.526	0.143	2.92636174800791e-06	4	Sh3gl2
546	4.81164751454982e-20	0.170256264806451	0.368	0.03	8.79088000908253e-16	4	Rrad
547	4.80161798920934e-14	0.169572449406616	0.526	0.108	8.77255606628546e-10	4	Ephb3
548	9.03403501749207e-10	0.169417806157715	0.553	0.161	1.6505181976958e-05	4	Lad1
549	4.4656132760284e-10	0.169262936496489	0.447	0.113	8.15867545530388e-06	4	St6galnac2
550	4.54729587919451e-21	0.168987769529786	0.263	0.011	8.30790957128837e-17	4	Rhcg
551	2.08545274528822e-07	0.168072202944983	0.684	0.307	0.00381012216564157	4	Daam1
552	3.65627383779109e-09	0.167966240981115	0.579	0.194	6.68001230164433e-05	4	Rhpn2
553	3.7334590508825e-22	0.167530883065642	0.211	0.004	6.82102968596233e-18	4	Guca2a
554	5.81917136581175e-08	0.167042645806475	0.342	0.085	0.00106316260853381	4	Crispld2
555	7.36545717239535e-07	0.166176773583691	0.5	0.184	0.0134566902539663	4	Cyb561
556	8.16250915528342e-08	0.166110018588009	0.658	0.272	0.00149129042267028	4	Kif21a
557	8.29402598734225e-11	0.165893658915505	0.579	0.173	1.51531854788743e-06	4	Susd4
558	2.55061305972828e-06	0.165502769442658	0.605	0.265	0.0465997006012357	4	Nfix
559	4.13553507449742e-14	0.164897021096568	0.526	0.108	7.55562258110678e-10	4	Smim10l2a
560	1.03696574175348e-17	0.163977607228645	0.368	0.037	1.89453641018361e-13	4	Gjb1
561	8.29217078747579e-18	0.16382180105389	0.447	0.053	1.51497960287183e-13	4	Tmem54
562	6.45823596120462e-09	0.163465334325572	0.368	0.083	0.000117991971011208	4	Ptgs1
563	1.11127297266964e-07	0.163450039722869	0.526	0.196	0.00203029572106743	4	Mob3b
564	7.35984867459123e-14	0.161741363064095	0.395	0.06	1.34464435284782e-09	4	Slc7a8
565	1.85688276077527e-07	0.16165502875351	0.395	0.115	0.00339252480393642	4	Galnt12
566	3.97788906285664e-07	0.16137026493178	0.658	0.295	0.00726760331783908	4	Rffl
567	2.7489550240957e-35	0.161251692561919	0.316	0.004	5.02234082902285e-31	4	Gm14133
568	6.67798536357713e-12	0.16098309006499	0.711	0.224	1.22006792592554e-07	4	Tmem150c
569	2.47420617279835e-40	0.160954616896963	0.5	0.019	4.52037467770259e-36	4	Tmem221
570	8.64602411763607e-13	0.159970339903771	0.421	0.072	1.57962860629211e-08	4	Hnf1aos1
571	3.63716770564596e-09	0.159255104001318	0.395	0.092	6.64510539821518e-05	4	Ppp1r14c
572	8.13554663878387e-10	0.158517829592524	0.526	0.154	1.48636437090581e-05	4	Tmem180
573	1.389117873038e-09	0.15826053546307	0.605	0.198	2.53791835404042e-05	4	Frrs1
574	3.2299824816543e-15	0.156527179645577	0.5	0.087	5.90117799398240e-11	4	Aqp11
575	2.31083800855863e-21	0.156222913209933	0.158	0	4.22190104163661e-17	4	Ctse
576	1.54204747312392e-15	0.155868560246604	0.289	0.025	2.81732073339740e-11	4	Pvrl4
577	1.40703860171431e-07	0.155374417373077	0.605	0.244	0.00257065952533204	4	Samd10
578	2.44846438317549e-08	0.155131388437016	0.421	0.115	0.000447334442806162	4	F3
579	3.8665484096637e-16	0.154651093115607	0.342	0.035	7.06418394445558e-12	4	AA986860
580	5.46578001519511e-09	0.154191867983348	0.474	0.134	9.98598008776147e-05	4	Palm3
581	3.00954931302522e-07	0.153094950968366	0.421	0.131	0.00549844659489707	4	Sdk1
582	2.7986503173307e-31	0.152198433046836	0.368	0.012	5.11313412976318e-27	4	Slc44a3
583	3.12563942355881e-07	0.152005951197492	0.526	0.186	0.00571054322684194	4	Nrarp
584	1.84024869966355e-09	0.151637594759024	0.342	0.067	3.36213437428531e-05	4	Mkrn2os
585	3.55832307264838e-38	0.151439714601737	0.316	0.002	6.5010562537286e-34	4	Tm4sf20
586	2.8398717151002e-07	0.150586326566843	0.658	0.258	0.00518844562348807	4	Sema3d
587	5.56092335656369e-22	0.149268345057307	0.395	0.032	1.01598069724419e-17	4	Ipcef1
588	7.39679371290755e-09	0.149248890525067	0.316	0.062	0.000135139421134821	4	Sptbn2
589	2.67504132656615e-06	0.148982466272274	0.711	0.345	0.0488730050363636	4	Slc25a10
590	2.73218182969915e-24	0.148557513739877	0.5	0.049	4.99169620286034e-20	4	Dsg2
591	9.90623043236124e-13	0.14812048328894	0.395	0.065	1.8098682999924e-08	4	Itga2b
592	8.71584096682255e-07	0.147814023162218	0.579	0.251	0.0159238414463848	4	Nup210
593	3.02719189575636e-18	0.145923078157247	0.158	0.002	5.53067959354687e-14	4	Sprr1a
594	3.28533034708614e-14	0.145538944828856	0.316	0.035	6.00229854412638e-10	4	Gsta3
595	5.83945509900621e-45	0.144998100250733	0.368	0.002	1.06686844658843e-40	4	Rnf186
596	7.517036766334e-30	0.144765579081885	0.395	0.018	1.37336261720922e-25	4	Ugt8a
597	5.2218458741984e-09	0.14372577315058	0.474	0.134	9.54031241216049e-05	4	Afap1l1
598	3.02511830259094e-09	0.143559637108128	0.5	0.14	5.52689113883364e-05	4	Scly
599	2.86889545618671e-09	0.142945811377725	0.289	0.049	5.24147199845311e-05	4	Ang
600	6.31032976427875e-09	0.142321453109078	0.211	0.027	0.000115289724793373	4	Scnn1a
601	2.84313296043823e-09	0.142059522301061	0.579	0.182	5.19440391872064e-05	4	Adrbk2
602	2.36692107968139e-13	0.140529275712814	0.421	0.071	4.3243648125779e-09	4	Adra2a
603	4.26050953633971e-08	0.140296843427469	0.289	0.058	0.000778395092289265	4	Adamts18
604	5.03458438974666e-28	0.140243539711761	0.237	0.002	9.19818568006715e-24	4	Cldn23
605	4.77348751917963e-18	0.140135946451086	0.421	0.048	8.72116169754118e-14	4	Lrrc4
606	1.92097126131845e-09	0.139529434036754	0.5	0.138	3.50961449442881e-05	4	Cobll1
607	4.87712436020928e-11	0.138158680684778	0.316	0.048	8.91050620610236e-07	4	Adh1
608	4.88058847424696e-08	0.138006754795278	0.816	0.389	0.000891683514244919	4	Itgb5
609	1.33658609053087e-19	0.137693427034297	0.395	0.037	2.44194278739989e-15	4	Gm13111
610	5.48799268704317e-14	0.137487879637909	0.316	0.035	1.00265626392279e-09	4	Ripk4
611	9.35924291928458e-10	0.136776389013214	0.5	0.131	1.70993368135329e-05	4	Cela1
612	2.32924340668066e-08	0.136223836482148	0.368	0.087	0.000425552770400556	4	Galnt18
613	7.53448167501689e-09	0.134872000693553	0.395	0.095	0.000137654980202559	4	Fam81a
614	2.68786141031028e-18	0.132827751700678	0.342	0.03	4.91072279663688e-14	4	Rtn4rl1
615	1.20788044233159e-12	0.132181603081074	0.395	0.067	2.20679756813982e-08	4	Nt5dc3
616	1.21490229746161e-33	0.132063851338468	0.342	0.007	2.21962649746237e-29	4	Ppl
617	4.39445085035654e-07	0.131589508184993	0.447	0.155	0.0080286617036014	4	Nedd9
618	1.60395180671507e-16	0.13090924613964	0.263	0.018	2.93041995086843e-12	4	Col9a3
619	6.98462105632061e-26	0.130443200765979	0.395	0.023	1.27609026698978e-21	4	Sfn
620	8.35770430727147e-17	0.130361189176855	0.421	0.053	1.5269525769385e-12	4	Mfap3l
621	1.79100472820504e-41	0.130250474445083	0.316	0	3.27216563843061e-37	4	Rasgrf2
622	1.17046574259854e-19	0.129935355507838	0.263	0.012	2.13844091172754e-15	4	Tbc1d2
623	3.43744089084081e-07	0.129867588626918	0.526	0.189	0.00628020450756617	4	Snx13
624	1.92665825470207e-16	0.129728950532243	0.368	0.041	3.52000463134068e-12	4	Ppp1r36
625	1.68164072926387e-12	0.128728657799394	0.368	0.057	3.07235761236508e-08	4	Kcnj16
626	1.31930413552954e-06	0.127865815539957	0.474	0.173	0.0241036865561247	4	Sema4d
627	2.75159256792425e-09	0.12773508644113	0.263	0.041	5.02715962159761e-05	4	Phlda2
628	2.85008060979401e-12	0.127190161320036	0.316	0.042	5.20709727409366e-08	4	Ddx58
629	2.46635650424362e-06	0.126987896244295	0.579	0.235	0.0450603333325309	4	Igsf5
630	7.43115676716011e-09	0.126878207258808	0.263	0.042	0.000135767234136015	4	Esrp2
631	1.21353221212748e-08	0.126160996197587	0.368	0.087	0.000221712335155691	4	Irak4
632	8.7481479634292e-19	0.125361961777793	0.316	0.023	1.59828663291852e-14	4	Cyp26b1
633	5.0094285875294e-11	0.12511858156169	0.289	0.041	9.15222602941621e-07	4	Efemp1
634	1.06699486308707e-22	0.122424891554048	0.316	0.016	1.94939961486007e-18	4	Cndp1
635	7.23477023421462e-10	0.121998587740793	0.474	0.124	1.32179252179101e-05	4	Ptpn18
636	2.25052990258791e-18	0.121771569791177	0.395	0.041	4.1117181320281e-14	4	Egln3
637	1.22234714486195e-11	0.121154602784596	0.474	0.099	2.23322823366279e-07	4	Plcl1
638	1.07763786900556e-12	0.120379185457275	0.421	0.072	1.96884438667316e-08	4	Sema4a
639	5.73784782794131e-08	0.12021402985066	0.421	0.12	0.00104830479816488	4	Prr36
640	2.16858221764515e-17	0.120093476842597	0.368	0.037	3.96199971163769e-13	4	Cav2
641	2.54543830240693e-21	0.120067416957746	0.237	0.007	4.65051577849746e-17	4	Fam83f
642	3.22183741946061e-09	0.120018897577263	0.368	0.08	5.88629696535453e-05	4	Gchfr
643	5.67400165113609e-13	0.11992180604673	0.342	0.046	1.03664010166256e-08	4	Rgs17
644	7.15898753337814e-20	0.119700130609549	0.395	0.037	1.30794702234819e-15	4	Arhgap6
645	1.0662476264652e-13	0.119669407506859	0.421	0.069	1.94803441355191e-09	4	Plekha6
646	1.73759245594853e-07	0.119482370985292	0.342	0.087	0.00317458141701797	4	Cda
647	2.4492763316013e-26	0.118979186700527	0.263	0.005	4.47482785783557e-22	4	Panct2
648	2.4052864166779e-10	0.118777668141247	0.421	0.095	4.39445828327052e-06	4	Tbc1d9
649	7.20942587674976e-10	0.118530227576204	0.342	0.065	1.31716210768218e-05	4	Hoxd3
650	1.30201880721743e-17	0.117918505511494	0.421	0.049	2.37878836078625e-13	4	1700019D03Rik
651	1.20750316468068e-12	0.117459203970432	0.342	0.048	2.2061082818716e-08	4	Shtn1
652	4.85360718955945e-09	0.117234626458241	0.5	0.129	8.86754033532511e-05	4	Gm17750
653	1.16295346884383e-08	0.116404264765922	0.474	0.136	0.000212471598757767	4	Srgap3
654	1.7981954418285e-25	0.116104511743403	0.368	0.019	3.28530307222066e-21	4	Dock8
655	3.28611676489074e-09	0.115631326764168	0.5	0.129	6.00373532945538e-05	4	Card10
656	2.46084511523535e-06	0.114947292095933	0.263	0.06	0.0449596402553498	4	Slc35e4
657	2.12957376892676e-09	0.114936043130352	0.526	0.148	3.89073127582919e-05	4	Stk17b
658	8.54122989716843e-11	0.114740001125956	0.316	0.049	1.56048270221267e-06	4	Tmco4
659	1.23681094515605e-06	0.114427661646601	0.342	0.092	0.022596535968001	4	Gm12576
660	2.57524040509345e-11	0.114221459346264	0.158	0.009	4.70496422010574e-07	4	Oit1
661	1.09758073375268e-07	0.114111019460349	0.395	0.106	0.00200528000056615	4	Dtx4
662	7.72666836840841e-24	0.113733400767309	0.316	0.014	1.41166231090822e-19	4	Dsc2
663	5.74515250342224e-07	0.113382088286902	0.368	0.104	0.0104963936237524	4	Sirt5
664	2.24385284010283e-06	0.11315620783371	0.342	0.099	0.0409951913886788	4	Rasl10a
665	3.46660456492457e-22	0.112850227052298	0.395	0.03	6.33348654011718e-18	4	Tjp3
666	4.7153401880368e-11	0.112489559987751	0.316	0.046	8.61492652354324e-07	4	Shank2
667	3.99279917503771e-20	0.111982392979304	0.368	0.03	7.2948440927939e-16	4	AI661453
668	1.7437721111628e-31	0.111853599918895	0.263	0.002	3.18587164709444e-27	4	Aqp4
669	8.69384384702814e-20	0.111167352555028	0.395	0.037	1.58836527085204e-15	4	Tnk1
670	1.02098291075083e-14	0.111123789471106	0.316	0.034	1.86533577794176e-10	4	Mcoln3
671	2.78087236344061e-24	0.110441468698682	0.342	0.018	5.080653808006e-20	4	Gpr160
672	2.6414604503669e-27	0.110203628748323	0.289	0.007	4.82594824282032e-23	4	Cfap53
673	5.9180373485938e-13	0.109238387123289	0.5	0.099	1.08122542358809e-08	4	Zbtb7b
674	3.515228773751e-07	0.108965232456435	0.421	0.127	0.00642232296964308	4	Lnx2
675	3.82119345663797e-07	0.108568677218117	0.447	0.138	0.00698132044527756	4	Glis3
676	2.25397004973587e-25	0.10773832415288	0.342	0.016	4.11800328086743e-21	4	Paqr6
677	1.18840602492436e-07	0.105384120080381	0.289	0.062	0.0021712178075368	4	Map3k9
678	1.20022184899786e-17	0.105317033876975	0.368	0.035	2.19280531811909e-13	4	Gstt1
679	6.92856417362589e-10	0.104460406375417	0.368	0.074	1.26584867452145e-05	4	1700001O22Rik
680	8.00881083236501e-34	0.104099684075581	0.447	0.019	1.46320973907309e-29	4	Marveld3
681	1.39250050687684e-07	0.103679489404737	0.158	0.018	0.00254409842606399	4	Lypd2
682	1.60045378207443e-07	0.103585269760204	0.421	0.122	0.00292402905984997	4	Camsap3
683	5.4136953176996e-30	0.103472362395269	0.342	0.011	9.89082134543717e-26	4	Cblc
684	1.07435437517812e-15	0.103266276768955	0.289	0.025	1.96284544345043e-11	4	Frmd5
685	1.53914626237482e-12	0.10312208941331	0.316	0.041	2.81202022135879e-08	4	Tceal5
686	1.02118501698962e-12	0.102909646304006	0.263	0.027	1.86570502604003e-08	4	Smpx
687	1.94200005235298e-11	0.102767913741168	0.526	0.124	3.5480340956489e-07	4	Fzd6
688	4.46066476021945e-08	0.102682386140355	0.474	0.134	0.000814963451692093	4	Sostdc1
689	2.21609697303125e-31	0.102164316678349	0.237	0	4.0488091697281e-27	4	Prom2
690	1.74572986585475e-06	0.101098223170185	0.289	0.069	0.0318944846491663	4	Trim65
